# Supplementary material for: Crystal structure and Hirshfeld surface analysis of N,N′-bis­(2-nitro­phen­yl)glutaramide
Source: Acta Crystallogr E Crystallogr Commun. 2018 Sep 21;74(Pt 10):1455–9. doi: 10.1107/S2056989018013075 (PMC6176432; doi:10.1107/S2056989018013075)
Supplement: Supplementary file 1 [file e-74-01455-sup1.cif]

##############################################################################
#                                                                            #
# This CIF contains the data in a paper accepted for publication in          #
# Acta Crystallographica Section E. It conforms to the requirements of       #
# Notes for Authors for Acta Crystallographica Section E, and has been       #
# peer reviewed under the auspices of the IUCr Commission on Journals.       #
#                                                                            #
# Full details of the Crystallographic Information File format               #
# are given in the paper "The Crystallographic Information File (CIF):       #
# a New Standard Archive File for Crystallography" by S. R. Hall, F. H.      #
# Allen and I. D. Brown [Acta Cryst. (1991), A47, 655-685].                  #
#                                                                            #
# The current version of the core CIF dictionary is obtainable from          #
# ftp://ftp.iucr.org/pub/cif_core.dic.                                       #
#                                                                            #
# Software is freely available for graphical display of the structure(s)     #
# in this CIF. For information consult the CIF software page                 #
# http://www.iucr.org/resources/cif/software.                                #
#                                                                            #
# This file may be used for bona fide research purposes within the           #
# scientific community so long as proper attribution is given to the journal # 
# article from which it was obtained.                                        #
#                                                                            #
##############################################################################
data_I
_audit_creation_method     SHELXL-2014/6
_database_code_depnum_ccdc_archive     'CCDC 1578746'
_chemical_name_systematic
;
<i>N</i>,<i>N</i>'-bis(2-nitrophenyl)glutaramide
;
_chemical_name_common     ?
_chemical_formula_moiety     'C17 H16 N4 O6'
_chemical_formula_sum     'C17 H16 N4 O6'
_chemical_formula_iupac     'C17 H16 N4 O6'
_chemical_formula_weight     372.34
_chemical_melting_point     ?
_space_group_crystal_system     triclinic
_space_group_name_H-M_alt     'P -1'
_space_group_name_Hall     '-P 1'
loop_
    _space_group_symop_operation_xyz
    'x, y, z'
    '-x, -y, -z'
_cell_length_a     9.6250(10)
_cell_length_b     9.6730(10)
_cell_length_c     18.500(2)
_cell_angle_alpha     95.370(10)
_cell_angle_beta     93.380(10)
_cell_angle_gamma     92.770(10)
_cell_volume     1709.3(3)
_cell_formula_units_Z     4
_cell_measurement_reflns_used     2127
_cell_measurement_theta_min     2.91
_cell_measurement_theta_max     27.73
_cell_measurement_temperature     293(2)
_exptl_crystal_description     rod
_exptl_crystal_colour     yellow
_exptl_crystal_size_max     0.480
_exptl_crystal_size_mid     0.260
_exptl_crystal_size_min     0.060
_exptl_crystal_density_diffrn     1.447
_exptl_crystal_density_meas     ?
_exptl_crystal_density_method     ?
_exptl_crystal_F_000     776
_exptl_absorpt_coefficient_mu     0.112
_exptl_absorpt_correction_type     multi-scan
_exptl_absorpt_process_details
;
(CrysAlis RED; Oxford Diffraction, 2009)
;
_exptl_absorpt_correction_T_min     0.948
_exptl_absorpt_correction_T_max     0.993
_diffrn_ambient_temperature     293(2)
_diffrn_source     'Enhance (Mo) X-ray Source'
_diffrn_radiation_type     MoK\a
_diffrn_radiation_wavelength     0.71073
_diffrn_measurement_device_type
;
Oxford Diffraction Xcalibur
with Sapphire CCD
;
_diffrn_measurement_method
;
Rotation method data acquisition using omega scans.
;
_diffrn_detector_area_resol_mean     ?
_diffrn_reflns_number     10696
_diffrn_reflns_av_R_equivalents     0.0299
_diffrn_reflns_av_unetI/netI     0.0476
_diffrn_reflns_theta_min     2.914
_diffrn_reflns_theta_max     25.350
_diffrn_reflns_theta_full     25.242
_diffrn_measured_fraction_theta_max     0.997
_diffrn_measured_fraction_theta_full     0.997
_diffrn_reflns_limit_h_min     -11
_diffrn_reflns_limit_h_max     11
_diffrn_reflns_limit_k_min     -11
_diffrn_reflns_limit_k_max     6
_diffrn_reflns_limit_l_min     -20
_diffrn_reflns_limit_l_max     22
_refine_special_details     ?
_reflns_number_total     6248
_reflns_number_gt     3877
_reflns_threshold_expression     'I > 2\s(I)'
_refine_ls_structure_factor_coef     Fsqd
_refine_ls_matrix_type     full
_refine_ls_R_factor_all     0.1056
_refine_ls_R_factor_gt     0.0581
_refine_ls_wR_factor_gt     0.1311
_refine_ls_wR_factor_ref     0.1577
_refine_ls_goodness_of_fit_ref     1.050
_refine_ls_restrained_S_all     1.050
_refine_ls_number_reflns     6248
_refine_ls_number_parameters     499
_refine_ls_number_restraints     4
_refine_ls_hydrogen_treatment     mixed
_refine_ls_weighting_scheme     calc
_refine_ls_weighting_details
              'w=1/[\s^2^(Fo^2^)+(0.0698P)^2^+0.4948P] where P=(Fo^2^+2Fc^2^)/3'
_atom_sites_solution_hydrogens     mixed
_atom_sites_solution_primary     direct
_atom_sites_solution_secondary     difmap
_refine_ls_shift/su_max     0.000
_refine_ls_shift/su_mean     0.000
_refine_diff_density_max     0.271
_refine_diff_density_min     -0.215
_refine_ls_extinction_method     none
_refine_ls_extinction_coef     .
loop_
    _atom_type_symbol
    _atom_type_description
    _atom_type_scat_dispersion_real
    _atom_type_scat_dispersion_imag
    _atom_type_scat_source
    'C' 'C' 0.0033 0.0016
                         'International Tables Vol C Tables 4.2.6.8 and 6.1.1.4'
    'H' 'H' 0.0000 0.0000
                         'International Tables Vol C Tables 4.2.6.8 and 6.1.1.4'
    'N' 'N' 0.0061 0.0033
                         'International Tables Vol C Tables 4.2.6.8 and 6.1.1.4'
    'O' 'O' 0.0106 0.0060
                         'International Tables Vol C Tables 4.2.6.8 and 6.1.1.4'
_computing_data_collection
;
CrysAlis CCD (Oxford Diffraction, 2009)
;
_computing_cell_refinement
;
CrysAlis RED (Oxford Diffraction, 2009)
;
_computing_data_reduction
;
CrysAlis RED (Oxford Diffraction, 2009)
;
_computing_structure_solution
;
<i>SHELXS2013/1</i> (Sheldrick, 2008)
;
_computing_structure_refinement
;
<i>SHELXL2014/6</i> (Sheldrick, 2015)
;
_computing_molecular_graphics
;
PLATON (Spek, 2003)
;
_computing_publication_material
;
<i>SHELXL2014/6</i> (Sheldrick, 2015)
;
loop_
    _atom_site_type_symbol
    _atom_site_label
    _atom_site_fract_x
    _atom_site_fract_y
    _atom_site_fract_z
    _atom_site_U_iso_or_equiv
    _atom_site_adp_type
    _atom_site_calc_flag
    _atom_site_occupancy
    _atom_site_disorder_assembly
    _atom_site_disorder_group
    O O1 0.3147(3) 0.67820(19) 0.05292(11) 0.0655(7) Uani d 1 . .
    O O2 0.2237(2) 0.73540(16) 0.33207(10) 0.0451(5) Uani d 1 . .
    O O3 0.0896(3) 0.2146(3) -0.18879(14) 0.1000(10) Uani d 1 . .
    O O4 0.0869(3) 0.2646(3) -0.07551(13) 0.0799(8) Uani d 1 . .
    O O5 -0.0882(2) 0.6967(2) 0.35971(12) 0.0655(6) Uani d 1 . .
    O O6 -0.0156(2) 0.9019(2) 0.40685(13) 0.0644(6) Uani d 1 . .
    N N1 0.2543(3) 0.4663(2) -0.00794(13) 0.0491(6) Uani d 1 . .
    H H1N 0.206(3) 0.391(2) -0.0022(16) 0.059 Uiso d 1 . .
    N N2 0.1565(3) 0.5376(2) 0.37960(12) 0.0408(6) Uani d 1 . .
    H H2N 0.154(3) 0.4480(18) 0.3730(15) 0.049 Uiso d 1 . .
    N N3 0.1320(3) 0.2859(3) -0.13395(15) 0.0515(6) Uani d 1 . .
    N N4 -0.0203(2) 0.7745(2) 0.40554(13) 0.0452(6) Uani d 1 . .
    C C1 0.2958(3) 0.4828(3) -0.07765(14) 0.0393(6) Uani d 1 . .
    C C2 0.2399(3) 0.3959(3) -0.13878(15) 0.0408(7) Uani d 1 . .
    C C3 0.2840(3) 0.4113(3) -0.20821(16) 0.0543(8) Uani d 1 . .
    H H3 0.2461 0.3520 -0.2477 0.065 Uiso calc 1 . .
    C C4 0.3825(4) 0.5128(4) -0.21869(18) 0.0607(9) Uani d 1 . .
    H H4 0.4111 0.5237 -0.2651 0.073 Uiso calc 1 . .
    C C5 0.4389(3) 0.5990(3) -0.15941(18) 0.0551(8) Uani d 1 . .
    H H5 0.5061 0.6682 -0.1663 0.066 Uiso calc 1 . .
    C C6 0.3978(3) 0.5847(3) -0.09057(17) 0.0485(7) Uani d 1 . .
    H H6 0.4384 0.6437 -0.0517 0.058 Uiso calc 1 . .
    C C7 0.2653(3) 0.5604(3) 0.05253(15) 0.0424(7) Uani d 1 . .
    C C8 0.2078(3) 0.5029(3) 0.11788(15) 0.0480(7) Uani d 1 . .
    H H8A 0.2476 0.4141 0.1238 0.058 Uiso calc 1 . .
    H H8B 0.1079 0.4858 0.1088 0.058 Uiso calc 1 . .
    C C9 0.2354(3) 0.5960(3) 0.18866(14) 0.0441(7) Uani d 1 . .
    H H9A 0.3341 0.6228 0.1956 0.053 Uiso calc 1 . .
    H H9B 0.1850 0.6800 0.1859 0.053 Uiso calc 1 . .
    C C10 0.1911(4) 0.5236(3) 0.25192(15) 0.0541(8) Uani d 1 . .
    H H10A 0.2503 0.4462 0.2572 0.065 Uiso calc 1 . .
    H H10B 0.0966 0.4849 0.2406 0.065 Uiso calc 1 . .
    C C11 0.1953(3) 0.6099(2) 0.32375(14) 0.0361(6) Uani d 1 . .
    C C12 0.1367(3) 0.5978(2) 0.45035(14) 0.0336(6) Uani d 1 . .
    C C13 0.0578(3) 0.7132(3) 0.46469(14) 0.0360(6) Uani d 1 . .
    C C14 0.0414(3) 0.7718(3) 0.53445(16) 0.0482(8) Uani d 1 . .
    H H14 -0.0110 0.8496 0.5418 0.058 Uiso calc 1 . .
    C C15 0.1025(3) 0.7150(3) 0.59281(16) 0.0548(8) Uani d 1 . .
    H H15 0.0925 0.7541 0.6400 0.066 Uiso calc 1 . .
    C C16 0.1794(3) 0.5988(3) 0.58054(16) 0.0546(8) Uani d 1 . .
    H H16 0.2198 0.5586 0.6198 0.065 Uiso calc 1 . .
    C C17 0.1970(3) 0.5415(3) 0.51009(16) 0.0451(7) Uani d 1 . .
    H H17 0.2501 0.4642 0.5029 0.054 Uiso calc 1 . .
    O O7 0.3045(3) 0.17649(19) 0.05705(11) 0.0663(7) Uani d 1 . .
    O O8 0.2036(2) 0.23692(17) 0.33766(10) 0.0448(5) Uani d 1 . .
    O O9 0.0953(3) -0.2729(3) -0.19779(13) 0.0802(8) Uani d 1 . .
    O O10 0.0912(3) -0.2415(2) -0.08189(13) 0.0700(7) Uani d 1 . .
    O O11 0.5169(2) 0.2177(2) 0.34074(12) 0.0629(6) Uani d 1 . .
    O O12 0.4749(2) 0.41508(19) 0.39786(11) 0.0568(6) Uani d 1 . .
    N N5 0.2408(3) -0.0328(2) -0.00706(13) 0.0455(6) Uani d 1 . .
    H H5N 0.197(3) -0.112(2) -0.0042(16) 0.055 Uiso d 1 . .
    N N6 0.2854(2) 0.0364(2) 0.37197(12) 0.0376(5) Uani d 1 . .
    H H6N 0.272(3) -0.0524(18) 0.3653(14) 0.045 Uiso d 1 . .
    N N7 0.1378(3) -0.2110(2) -0.13923(15) 0.0509(6) Uani d 1 . .
    N N8 0.4744(2) 0.2875(2) 0.39265(13) 0.0432(6) Uani d 1 . .
    C C18 0.2939(3) -0.0158(3) -0.07437(14) 0.0386(6) Uani d 1 . .
    C C19 0.2469(3) -0.1001(3) -0.13854(15) 0.0407(7) Uani d 1 . .
    C C20 0.3026(3) -0.0821(3) -0.20481(16) 0.0559(8) Uani d 1 . .
    H H20 0.2700 -0.1393 -0.2461 0.067 Uiso calc 1 . .
    C C21 0.4051(4) 0.0189(3) -0.20990(17) 0.0592(9) Uani d 1 . .
    H H21 0.4422 0.0306 -0.2544 0.071 Uiso calc 1 . .
    C C22 0.4527(3) 0.1035(3) -0.14813(17) 0.0530(8) Uani d 1 . .
    H H22 0.5213 0.1733 -0.1514 0.064 Uiso calc 1 . .
    C C23 0.3996(3) 0.0855(3) -0.08174(15) 0.0463(7) Uani d 1 . .
    H H23 0.4351 0.1422 -0.0408 0.056 Uiso calc 1 . .
    C C24 0.2492(3) 0.0601(3) 0.05446(15) 0.0422(7) Uani d 1 . .
    C C25 0.1819(3) 0.0042(3) 0.11826(14) 0.0429(7) Uani d 1 . .
    H H25A 0.2108 -0.0894 0.1229 0.052 Uiso calc 1 . .
    H H25B 0.0815 -0.0008 0.1089 0.052 Uiso calc 1 . .
    C C26 0.2196(3) 0.0934(3) 0.18947(14) 0.0410(7) Uani d 1 . .
    H H26A 0.1857 0.1855 0.1859 0.049 Uiso calc 1 . .
    H H26B 0.3202 0.1029 0.1975 0.049 Uiso calc 1 . .
    C C27 0.1582(3) 0.0320(3) 0.25438(14) 0.0434(7) Uani d 1 . .
    H H27A 0.0575 0.0352 0.2503 0.052 Uiso calc 1 . .
    H H27B 0.1811 -0.0645 0.2545 0.052 Uiso calc 1 . .
    C C28 0.2149(3) 0.1123(2) 0.32459(14) 0.0340(6) Uani d 1 . .
    C C29 0.3407(3) 0.0933(2) 0.44173(14) 0.0334(6) Uani d 1 . .
    C C30 0.4243(3) 0.2158(2) 0.45335(14) 0.0348(6) Uani d 1 . .
    C C31 0.4704(3) 0.2724(3) 0.52307(16) 0.0463(7) Uani d 1 . .
    H H31 0.5248 0.3553 0.5295 0.056 Uiso calc 1 . .
    C C32 0.4354(3) 0.2058(3) 0.58253(16) 0.0539(8) Uani d 1 . .
    H H32 0.4655 0.2433 0.6293 0.065 Uiso calc 1 . .
    C C33 0.3553(3) 0.0829(3) 0.57198(16) 0.0538(8) Uani d 1 . .
    H H33 0.3325 0.0367 0.6119 0.065 Uiso calc 1 . .
    C C34 0.3083(3) 0.0273(3) 0.50262(15) 0.0448(7) Uani d 1 . .
    H H34 0.2542 -0.0557 0.4967 0.054 Uiso calc 1 . .
loop_
    _atom_site_aniso_label
    _atom_site_aniso_U_11
    _atom_site_aniso_U_22
    _atom_site_aniso_U_33
    _atom_site_aniso_U_12
    _atom_site_aniso_U_13
    _atom_site_aniso_U_23
    O1 0.111(2) 0.0311(11) 0.0515(13) -0.0148(12) 0.0110(12) -0.0030(9)
    O2 0.0691(13) 0.0216(9) 0.0441(11) -0.0060(9) 0.0122(10) -0.0012(8)
    O3 0.111(2) 0.118(2) 0.0579(17) -0.0585(19) -0.0034(15) -0.0241(15)
    O4 0.0968(19) 0.0837(17) 0.0527(16) -0.0467(15) 0.0060(14) -0.0017(13)
    O5 0.0732(16) 0.0596(14) 0.0594(15) 0.0004(12) -0.0224(12) 0.0010(11)
    O6 0.0776(16) 0.0361(12) 0.0822(17) 0.0150(11) 0.0116(13) 0.0100(11)
    N1 0.0760(19) 0.0321(12) 0.0369(14) -0.0132(12) 0.0053(12) -0.0010(11)
    N2 0.0626(16) 0.0208(10) 0.0395(14) 0.0009(11) 0.0136(11) 0.0003(10)
    N3 0.0525(16) 0.0524(15) 0.0454(16) -0.0078(13) -0.0075(13) -0.0049(13)
    N4 0.0467(15) 0.0373(14) 0.0520(16) 0.0063(11) 0.0070(12) 0.0020(12)
    C1 0.0477(17) 0.0326(14) 0.0374(16) 0.0024(12) -0.0005(13) 0.0045(12)
    C2 0.0438(16) 0.0379(15) 0.0400(17) 0.0018(13) -0.0035(13) 0.0032(12)
    C3 0.062(2) 0.064(2) 0.0360(18) 0.0035(17) -0.0036(15) 0.0015(15)
    C4 0.066(2) 0.074(2) 0.046(2) 0.0075(19) 0.0119(17) 0.0167(17)
    C5 0.0527(19) 0.0509(18) 0.065(2) 0.0003(15) 0.0138(16) 0.0166(16)
    C6 0.0539(18) 0.0393(16) 0.0509(19) -0.0059(14) 0.0024(14) 0.0017(13)
    C7 0.0597(19) 0.0290(14) 0.0371(16) -0.0001(13) -0.0012(13) 0.0008(12)
    C8 0.069(2) 0.0327(15) 0.0414(17) -0.0047(14) 0.0072(15) -0.0005(12)
    C9 0.066(2) 0.0299(14) 0.0355(16) -0.0008(13) 0.0070(14) -0.0023(12)
    C10 0.092(2) 0.0304(15) 0.0388(17) -0.0057(15) 0.0142(16) -0.0030(12)
    C11 0.0445(16) 0.0273(14) 0.0367(15) 0.0010(12) 0.0086(12) 0.0016(11)
    C12 0.0343(14) 0.0313(13) 0.0349(15) -0.0054(11) 0.0070(11) 0.0031(11)
    C13 0.0397(15) 0.0316(14) 0.0355(15) -0.0061(12) 0.0040(12) 0.0003(11)
    C14 0.0534(18) 0.0427(16) 0.0459(18) -0.0076(14) 0.0140(15) -0.0117(14)
    C15 0.059(2) 0.067(2) 0.0349(18) -0.0189(17) 0.0070(15) -0.0050(15)
    C16 0.0450(18) 0.077(2) 0.0412(19) -0.0155(17) -0.0016(14) 0.0176(16)
    C17 0.0406(16) 0.0461(17) 0.0506(19) -0.0011(13) 0.0056(14) 0.0147(14)
    O7 0.118(2) 0.0311(11) 0.0479(13) -0.0172(12) 0.0230(13) -0.0062(9)
    O8 0.0652(13) 0.0241(10) 0.0440(12) 0.0046(9) -0.0024(9) 0.0004(8)
    O9 0.0763(17) 0.0865(17) 0.0662(17) -0.0178(14) -0.0146(13) -0.0306(13)
    O10 0.0775(17) 0.0651(15) 0.0622(16) -0.0260(13) 0.0001(13) -0.0028(12)
    O11 0.0771(16) 0.0529(13) 0.0581(14) -0.0100(11) 0.0341(12) -0.0102(11)
    O12 0.0718(15) 0.0289(11) 0.0686(15) -0.0100(10) 0.0086(11) 0.0032(9)
    N5 0.0667(17) 0.0322(12) 0.0354(14) -0.0096(12) 0.0028(12) -0.0016(10)
    N6 0.0516(14) 0.0201(10) 0.0393(13) -0.0046(10) -0.0016(11) 0.0001(10)
    N7 0.0477(15) 0.0455(14) 0.0551(17) 0.0016(12) -0.0094(13) -0.0094(13)
    N8 0.0452(14) 0.0335(13) 0.0494(15) -0.0088(11) 0.0105(11) -0.0035(11)
    C18 0.0478(17) 0.0310(14) 0.0366(16) 0.0050(12) 0.0008(13) 0.0000(11)
    C19 0.0445(16) 0.0370(15) 0.0385(16) 0.0058(13) -0.0044(13) -0.0048(12)
    C20 0.065(2) 0.061(2) 0.0389(19) 0.0070(17) -0.0041(15) -0.0070(15)
    C21 0.068(2) 0.067(2) 0.0425(19) 0.0055(18) 0.0116(16) 0.0030(16)
    C22 0.057(2) 0.0473(18) 0.055(2) -0.0008(15) 0.0095(16) 0.0054(15)
    C23 0.0570(19) 0.0407(16) 0.0390(17) -0.0041(14) 0.0023(14) -0.0036(12)
    C24 0.0616(19) 0.0280(14) 0.0365(16) 0.0020(13) 0.0025(13) 0.0011(12)
    C25 0.0571(18) 0.0327(14) 0.0378(16) -0.0053(13) 0.0037(13) 0.0010(12)
    C26 0.0541(18) 0.0319(14) 0.0357(16) -0.0045(13) 0.0028(13) 0.0004(11)
    C27 0.0599(19) 0.0324(14) 0.0361(16) -0.0104(13) -0.0020(13) 0.0042(12)
    C28 0.0423(15) 0.0261(14) 0.0332(15) -0.0056(11) 0.0053(12) 0.0031(11)
    C29 0.0340(14) 0.0278(13) 0.0381(15) 0.0042(11) 0.0017(11) 0.0006(11)
    C30 0.0396(15) 0.0287(13) 0.0357(15) -0.0003(11) 0.0076(12) -0.0016(11)
    C31 0.0464(17) 0.0389(15) 0.0501(19) -0.0007(13) -0.0019(14) -0.0092(13)
    C32 0.059(2) 0.062(2) 0.0387(18) 0.0054(17) -0.0029(15) -0.0039(15)
    C33 0.0527(19) 0.070(2) 0.0409(18) 0.0060(16) 0.0005(14) 0.0147(15)
    C34 0.0448(17) 0.0435(16) 0.0466(18) -0.0057(13) -0.0011(14) 0.0127(13)
_geom_special_details
;
 All esds (except the esd in the dihedral angle between two l.s. planes)
 are estimated using the full covariance matrix.  The cell esds are taken
 into account individually in the estimation of esds in distances, angles
 and torsion angles; correlations between esds in cell parameters are only
 used when they are defined by crystal symmetry.  An approximate (isotropic)
 treatment of cell esds is used for estimating esds involving l.s. planes.
;
loop_
    _geom_bond_atom_site_label_1
    _geom_bond_atom_site_label_2
    _geom_bond_site_symmetry_2
    _geom_bond_distance
    _geom_bond_publ_flag
    O1 C7 . 1.213(3) ?
    O2 C11 . 1.224(3) ?
    O3 N3 . 1.210(3) ?
    O4 N3 . 1.220(3) ?
    O5 N4 . 1.217(3) ?
    O6 N4 . 1.228(3) ?
    N1 C7 . 1.370(3) ?
    N1 C1 . 1.393(3) ?
    N1 H1N . 0.863(17) ?
    N2 C11 . 1.361(3) ?
    N2 C12 . 1.409(3) ?
    N2 H2N . 0.863(17) ?
    N3 C2 . 1.463(4) ?
    N4 C13 . 1.477(4) ?
    C1 C6 . 1.404(4) ?
    C1 C2 . 1.408(4) ?
    C2 C3 . 1.395(4) ?
    C3 C4 . 1.367(4) ?
    C3 H3 . 0.9300 ?
    C4 C5 . 1.381(4) ?
    C4 H4 . 0.9300 ?
    C5 C6 . 1.373(4) ?
    C5 H5 . 0.9300 ?
    C6 H6 . 0.9300 ?
    C7 C8 . 1.501(4) ?
    C8 C9 . 1.521(3) ?
    C8 H8A . 0.9700 ?
    C8 H8B . 0.9700 ?
    C9 C10 . 1.492(4) ?
    C9 H9A . 0.9700 ?
    C9 H9B . 0.9700 ?
    C10 C11 . 1.499(4) ?
    C10 H10A . 0.9700 ?
    C10 H10B . 0.9700 ?
    C12 C17 . 1.386(4) ?
    C12 C13 . 1.394(4) ?
    C13 C14 . 1.381(4) ?
    C14 C15 . 1.371(4) ?
    C14 H14 . 0.9300 ?
    C15 C16 . 1.384(4) ?
    C15 H15 . 0.9300 ?
    C16 C17 . 1.391(4) ?
    C16 H16 . 0.9300 ?
    C17 H17 . 0.9300 ?
    O7 C24 . 1.218(3) ?
    O8 C28 . 1.218(3) ?
    O9 N7 . 1.225(3) ?
    O10 N7 . 1.231(3) ?
    O11 N8 . 1.223(3) ?
    O12 N8 . 1.229(3) ?
    N5 C24 . 1.378(3) ?
    N5 C18 . 1.394(3) ?
    N5 H5N . 0.862(17) ?
    N6 C28 . 1.366(3) ?
    N6 C29 . 1.417(3) ?
    N6 H6N . 0.859(16) ?
    N7 C19 . 1.464(4) ?
    N8 C30 . 1.467(3) ?
    C18 C23 . 1.399(4) ?
    C18 C19 . 1.414(4) ?
    C19 C20 . 1.389(4) ?
    C20 C21 . 1.368(4) ?
    C20 H20 . 0.9300 ?
    C21 C22 . 1.383(4) ?
    C21 H21 . 0.9300 ?
    C22 C23 . 1.380(4) ?
    C22 H22 . 0.9300 ?
    C23 H23 . 0.9300 ?
    C24 C25 . 1.510(4) ?
    C25 C26 . 1.520(3) ?
    C25 H25A . 0.9700 ?
    C25 H25B . 0.9700 ?
    C26 C27 . 1.525(4) ?
    C26 H26A . 0.9700 ?
    C26 H26B . 0.9700 ?
    C27 C28 . 1.508(3) ?
    C27 H27A . 0.9700 ?
    C27 H27B . 0.9700 ?
    C29 C34 . 1.389(3) ?
    C29 C30 . 1.392(3) ?
    C30 C31 . 1.392(4) ?
    C31 C32 . 1.376(4) ?
    C31 H31 . 0.9300 ?
    C32 C33 . 1.376(4) ?
    C32 H32 . 0.9300 ?
    C33 C34 . 1.385(4) ?
    C33 H33 . 0.9300 ?
    C34 H34 . 0.9300 ?
loop_
    _geom_angle_atom_site_label_1
    _geom_angle_atom_site_label_2
    _geom_angle_atom_site_label_3
    _geom_angle_site_symmetry_1
    _geom_angle_site_symmetry_3
    _geom_angle
    _geom_angle_publ_flag
    C7 N1 C1 . . 128.9(2) ?
    C7 N1 H1N . . 114(2) ?
    C1 N1 H1N . . 117(2) ?
    C11 N2 C12 . . 124.6(2) ?
    C11 N2 H2N . . 117.7(19) ?
    C12 N2 H2N . . 117.2(19) ?
    O3 N3 O4 . . 120.3(3) ?
    O3 N3 C2 . . 118.9(3) ?
    O4 N3 C2 . . 120.7(2) ?
    O5 N4 O6 . . 124.0(3) ?
    O5 N4 C13 . . 118.4(2) ?
    O6 N4 C13 . . 117.7(2) ?
    N1 C1 C6 . . 121.9(2) ?
    N1 C1 C2 . . 121.7(2) ?
    C6 C1 C2 . . 116.4(3) ?
    C3 C2 C1 . . 121.4(3) ?
    C3 C2 N3 . . 116.0(2) ?
    C1 C2 N3 . . 122.6(3) ?
    C4 C3 C2 . . 120.5(3) ?
    C4 C3 H3 . . 119.7 ?
    C2 C3 H3 . . 119.7 ?
    C3 C4 C5 . . 119.0(3) ?
    C3 C4 H4 . . 120.5 ?
    C5 C4 H4 . . 120.5 ?
    C6 C5 C4 . . 121.3(3) ?
    C6 C5 H5 . . 119.4 ?
    C4 C5 H5 . . 119.4 ?
    C5 C6 C1 . . 121.4(3) ?
    C5 C6 H6 . . 119.3 ?
    C1 C6 H6 . . 119.3 ?
    O1 C7 N1 . . 123.5(3) ?
    O1 C7 C8 . . 123.6(2) ?
    N1 C7 C8 . . 112.9(2) ?
    C7 C8 C9 . . 114.8(2) ?
    C7 C8 H8A . . 108.6 ?
    C9 C8 H8A . . 108.6 ?
    C7 C8 H8B . . 108.6 ?
    C9 C8 H8B . . 108.6 ?
    H8A C8 H8B . . 107.6 ?
    C10 C9 C8 . . 111.1(2) ?
    C10 C9 H9A . . 109.4 ?
    C8 C9 H9A . . 109.4 ?
    C10 C9 H9B . . 109.4 ?
    C8 C9 H9B . . 109.4 ?
    H9A C9 H9B . . 108.0 ?
    C9 C10 C11 . . 116.5(2) ?
    C9 C10 H10A . . 108.2 ?
    C11 C10 H10A . . 108.2 ?
    C9 C10 H10B . . 108.2 ?
    C11 C10 H10B . . 108.2 ?
    H10A C10 H10B . . 107.3 ?
    O2 C11 N2 . . 121.9(2) ?
    O2 C11 C10 . . 124.2(2) ?
    N2 C11 C10 . . 113.8(2) ?
    C17 C12 C13 . . 116.7(2) ?
    C17 C12 N2 . . 119.8(2) ?
    C13 C12 N2 . . 123.5(2) ?
    C14 C13 C12 . . 122.5(3) ?
    C14 C13 N4 . . 116.1(3) ?
    C12 C13 N4 . . 121.2(2) ?
    C15 C14 C13 . . 119.9(3) ?
    C15 C14 H14 . . 120.1 ?
    C13 C14 H14 . . 120.1 ?
    C14 C15 C16 . . 119.1(3) ?
    C14 C15 H15 . . 120.5 ?
    C16 C15 H15 . . 120.5 ?
    C15 C16 C17 . . 120.7(3) ?
    C15 C16 H16 . . 119.6 ?
    C17 C16 H16 . . 119.6 ?
    C12 C17 C16 . . 121.1(3) ?
    C12 C17 H17 . . 119.4 ?
    C16 C17 H17 . . 119.4 ?
    C24 N5 C18 . . 128.3(2) ?
    C24 N5 H5N . . 117(2) ?
    C18 N5 H5N . . 115(2) ?
    C28 N6 C29 . . 123.0(2) ?
    C28 N6 H6N . . 116.9(18) ?
    C29 N6 H6N . . 116.9(18) ?
    O9 N7 O10 . . 121.3(3) ?
    O9 N7 C19 . . 118.5(3) ?
    O10 N7 C19 . . 120.2(2) ?
    O11 N8 O12 . . 123.6(2) ?
    O11 N8 C30 . . 118.5(2) ?
    O12 N8 C30 . . 117.9(2) ?
    N5 C18 C23 . . 121.3(2) ?
    N5 C18 C19 . . 122.6(2) ?
    C23 C18 C19 . . 116.1(3) ?
    C20 C19 C18 . . 121.5(3) ?
    C20 C19 N7 . . 116.2(3) ?
    C18 C19 N7 . . 122.3(3) ?
    C21 C20 C19 . . 120.7(3) ?
    C21 C20 H20 . . 119.7 ?
    C19 C20 H20 . . 119.7 ?
    C20 C21 C22 . . 119.2(3) ?
    C20 C21 H21 . . 120.4 ?
    C22 C21 H21 . . 120.4 ?
    C23 C22 C21 . . 120.8(3) ?
    C23 C22 H22 . . 119.6 ?
    C21 C22 H22 . . 119.6 ?
    C22 C23 C18 . . 121.8(3) ?
    C22 C23 H23 . . 119.1 ?
    C18 C23 H23 . . 119.1 ?
    O7 C24 N5 . . 123.3(3) ?
    O7 C24 C25 . . 123.1(2) ?
    N5 C24 C25 . . 113.6(2) ?
    C24 C25 C26 . . 112.7(2) ?
    C24 C25 H25A . . 109.0 ?
    C26 C25 H25A . . 109.0 ?
    C24 C25 H25B . . 109.0 ?
    C26 C25 H25B . . 109.0 ?
    H25A C25 H25B . . 107.8 ?
    C25 C26 C27 . . 112.5(2) ?
    C25 C26 H26A . . 109.1 ?
    C27 C26 H26A . . 109.1 ?
    C25 C26 H26B . . 109.1 ?
    C27 C26 H26B . . 109.1 ?
    H26A C26 H26B . . 107.8 ?
    C28 C27 C26 . . 110.5(2) ?
    C28 C27 H27A . . 109.6 ?
    C26 C27 H27A . . 109.6 ?
    C28 C27 H27B . . 109.6 ?
    C26 C27 H27B . . 109.6 ?
    H27A C27 H27B . . 108.1 ?
    O8 C28 N6 . . 121.8(2) ?
    O8 C28 C27 . . 123.0(2) ?
    N6 C28 C27 . . 115.2(2) ?
    C34 C29 C30 . . 117.2(2) ?
    C34 C29 N6 . . 119.5(2) ?
    C30 C29 N6 . . 123.3(2) ?
    C31 C30 C29 . . 121.6(3) ?
    C31 C30 N8 . . 116.7(2) ?
    C29 C30 N8 . . 121.6(2) ?
    C32 C31 C30 . . 120.0(3) ?
    C32 C31 H31 . . 120.0 ?
    C30 C31 H31 . . 120.0 ?
    C33 C32 C31 . . 119.2(3) ?
    C33 C32 H32 . . 120.4 ?
    C31 C32 H32 . . 120.4 ?
    C32 C33 C34 . . 120.8(3) ?
    C32 C33 H33 . . 119.6 ?
    C34 C33 H33 . . 119.6 ?
    C33 C34 C29 . . 121.2(3) ?
    C33 C34 H34 . . 119.4 ?
    C29 C34 H34 . . 119.4 ?
loop_
    _geom_torsion_atom_site_label_1
    _geom_torsion_atom_site_label_2
    _geom_torsion_atom_site_label_3
    _geom_torsion_atom_site_label_4
    _geom_torsion_site_symmetry_1
    _geom_torsion_site_symmetry_2
    _geom_torsion_site_symmetry_3
    _geom_torsion_site_symmetry_4
    _geom_torsion
    _geom_torsion_publ_flag
    C7 N1 C1 C6 . . . . 22.1(5) ?
    C7 N1 C1 C2 . . . . -159.5(3) ?
    N1 C1 C2 C3 . . . . -178.7(3) ?
    C6 C1 C2 C3 . . . . -0.2(4) ?
    N1 C1 C2 N3 . . . . 2.0(4) ?
    C6 C1 C2 N3 . . . . -179.4(2) ?
    O3 N3 C2 C3 . . . . 1.1(4) ?
    O4 N3 C2 C3 . . . . 180.0(3) ?
    O3 N3 C2 C1 . . . . -179.5(3) ?
    O4 N3 C2 C1 . . . . -0.7(4) ?
    C1 C2 C3 C4 . . . . -0.6(4) ?
    N3 C2 C3 C4 . . . . 178.7(3) ?
    C2 C3 C4 C5 . . . . 0.7(5) ?
    C3 C4 C5 C6 . . . . -0.1(5) ?
    C4 C5 C6 C1 . . . . -0.6(5) ?
    N1 C1 C6 C5 . . . . 179.3(3) ?
    C2 C1 C6 C5 . . . . 0.8(4) ?
    C1 N1 C7 O1 . . . . 0.7(5) ?
    C1 N1 C7 C8 . . . . 179.8(3) ?
    O1 C7 C8 C9 . . . . -8.9(4) ?
    N1 C7 C8 C9 . . . . 172.0(3) ?
    C7 C8 C9 C10 . . . . -172.7(3) ?
    C8 C9 C10 C11 . . . . -172.3(3) ?
    C12 N2 C11 O2 . . . . 4.0(4) ?
    C12 N2 C11 C10 . . . . -172.6(3) ?
    C9 C10 C11 O2 . . . . 4.8(5) ?
    C9 C10 C11 N2 . . . . -178.7(3) ?
    C11 N2 C12 C17 . . . . -131.7(3) ?
    C11 N2 C12 C13 . . . . 48.6(4) ?
    C17 C12 C13 C14 . . . . 1.3(4) ?
    N2 C12 C13 C14 . . . . -179.0(2) ?
    C17 C12 C13 N4 . . . . -175.0(2) ?
    N2 C12 C13 N4 . . . . 4.7(4) ?
    O5 N4 C13 C14 . . . . -131.3(3) ?
    O6 N4 C13 C14 . . . . 46.7(3) ?
    O5 N4 C13 C12 . . . . 45.2(4) ?
    O6 N4 C13 C12 . . . . -136.7(3) ?
    C12 C13 C14 C15 . . . . -0.9(4) ?
    N4 C13 C14 C15 . . . . 175.5(2) ?
    C13 C14 C15 C16 . . . . -0.3(4) ?
    C14 C15 C16 C17 . . . . 1.2(4) ?
    C13 C12 C17 C16 . . . . -0.4(4) ?
    N2 C12 C17 C16 . . . . 179.9(2) ?
    C15 C16 C17 C12 . . . . -0.9(4) ?
    C24 N5 C18 C23 . . . . 19.3(4) ?
    C24 N5 C18 C19 . . . . -161.9(3) ?
    N5 C18 C19 C20 . . . . -179.2(3) ?
    C23 C18 C19 C20 . . . . -0.3(4) ?
    N5 C18 C19 N7 . . . . 0.6(4) ?
    C23 C18 C19 N7 . . . . 179.5(2) ?
    O9 N7 C19 C20 . . . . -5.5(4) ?
    O10 N7 C19 C20 . . . . 173.9(3) ?
    O9 N7 C19 C18 . . . . 174.7(3) ?
    O10 N7 C19 C18 . . . . -5.9(4) ?
    C18 C19 C20 C21 . . . . -0.3(4) ?
    N7 C19 C20 C21 . . . . 179.9(3) ?
    C19 C20 C21 C22 . . . . -0.1(5) ?
    C20 C21 C22 C23 . . . . 1.0(5) ?
    C21 C22 C23 C18 . . . . -1.6(5) ?
    N5 C18 C23 C22 . . . . -179.8(3) ?
    C19 C18 C23 C22 . . . . 1.2(4) ?
    C18 N5 C24 O7 . . . . 2.0(5) ?
    C18 N5 C24 C25 . . . . -178.7(3) ?
    O7 C24 C25 C26 . . . . -13.5(4) ?
    N5 C24 C25 C26 . . . . 167.2(2) ?
    C24 C25 C26 C27 . . . . -176.7(2) ?
    C25 C26 C27 C28 . . . . 171.9(2) ?
    C29 N6 C28 O8 . . . . 5.2(4) ?
    C29 N6 C28 C27 . . . . -177.3(2) ?
    C26 C27 C28 O8 . . . . 57.3(4) ?
    C26 C27 C28 N6 . . . . -120.2(3) ?
    C28 N6 C29 C34 . . . . 127.7(3) ?
    C28 N6 C29 C30 . . . . -50.6(4) ?
    C34 C29 C30 C31 . . . . -1.9(4) ?
    N6 C29 C30 C31 . . . . 176.4(2) ?
    C34 C29 C30 N8 . . . . 174.8(2) ?
    N6 C29 C30 N8 . . . . -6.9(4) ?
    O11 N8 C30 C31 . . . . 134.3(3) ?
    O12 N8 C30 C31 . . . . -43.7(3) ?
    O11 N8 C30 C29 . . . . -42.5(4) ?
    O12 N8 C30 C29 . . . . 139.5(3) ?
    C29 C30 C31 C32 . . . . 1.2(4) ?
    N8 C30 C31 C32 . . . . -175.7(3) ?
    C30 C31 C32 C33 . . . . 0.3(4) ?
    C31 C32 C33 C34 . . . . -0.9(5) ?
    C32 C33 C34 C29 . . . . 0.1(4) ?
    C30 C29 C34 C33 . . . . 1.3(4) ?
    N6 C29 C34 C33 . . . . -177.1(3) ?
loop_
    _geom_hbond_atom_site_label_D
    _geom_hbond_atom_site_label_H
    _geom_hbond_atom_site_label_A
    _geom_hbond_site_symmetry_A
    _geom_hbond_distance_DH
    _geom_hbond_distance_HA
    _geom_hbond_distance_DA
    _geom_hbond_angle_DHA
    N1 H1N O4 . 0.863(17) 2.01(3) 2.639(3) 130(3)
    N2 H2N O8 . 0.863(17) 2.168(19) 3.002(3) 162(3)
    C3 H3 O5 2_565 0.93 2.49 3.337(4) 151.4
    C14 H14 O6 2_576 0.93 2.50 3.267(3) 140.4
    N5 H5N O10 . 0.862(17) 2.01(3) 2.651(3) 130(3)
    N6 H6N O2 1_545 0.859(16) 2.108(17) 2.959(3) 171(3)
    C27 H27B O2 1_545 0.97 2.55 3.396(3) 145.8
    C31 H31 O12 2_666 0.93 2.49 3.238(3) 138.0
_shelx_space_group_comment
;
The symmetry employed for this shelxl refinement is uniquely defined
by the following loop, which should always be used as a source of
symmetry information in preference to the above space-group names.
They are only intended as comments.
;
_shelx_estimated_absorpt_T_min     0.948
_shelx_estimated_absorpt_T_max     0.993
_shelx_hkl_file
;
   0   0   3 7633.30 42.8250   2
   0   0  -4 27432.3 81.6861   5
   0   0   4 27833.1 92.2622   2
   0   0  -5 7365.86 49.2240   5
   0   0   5 7481.41 54.7735   2
   0   0   6 753.550 21.7898   2
   0   0  -6 705.600 19.3018   5
   0   0  -7 11801.5 72.2432   5
   0   0   7 11978.0 81.5375   2
   0   0  -8 1735.10 31.8543   5
   0   0   8 1800.69 37.1202   2
   0   0   9 108.051 20.4414   2
   0   0  -9 97.3528 14.8921   5
   0   0  10 16.0188 19.8008   2
   0   0 -10 14.6611 12.6169   5
   0   0 -11 453.425 21.4594   5
   0   0  11 437.675 28.8426   2
   0   0 -12 668.189 27.2024   5
   0   0  12 656.768 33.5104   2
   0   0 -13 19.3841 15.5614   5
   0   0  13 14.8850 24.5550   2
   0   0  14 415.669 34.5804   2
   0   0 -14 405.000 26.7038   5
   0   0  15 7630.27 105.398   2
   0   0  16 714.515 46.9235   2
   0   0  17 81.8042 33.0473   2
   0   0  18 27.0955 31.1603   2
   0   0  19 43.5545 31.2546   2
   0   0  20 61.0328 35.4468   2
   0   0  21 37.4349 37.8989   2
   0   0  22 88.4920 42.3669   2
   0  -1  22 3.69364 40.4950   2
   0  -1  21 149.872 43.1546   2
   0  -1  20 41.4031 31.8581   2
   0  -1  19 4.22993 28.3752   2
   0  -1  18 45.5714 30.0046   2
   0  -1  17 436.725 39.8369   2
   0  -1  16 591.601 42.5014   2
   0  -1  15 8.55117 28.7646   2
   0  -1  14 570.009 36.9447   2
   0  -1  13 118.281 25.7280   2
   0   1 -12 185.514 17.0935   5
   0  -1  12 140.952 25.2341   2
   0   1 -11 17.7408 10.9542   5
   0  -1  11-3.82183 20.8816   2
   0  -1  10 59.1784 19.3666   2
   0   1 -10 52.8676 11.9720   5
   0  -1   9 8.40587 16.0391   2
   0   1  -9 19.5606 10.0828   5
   0   1  -8 1371.10 24.1806   5
   0  -1   8 1453.68 34.3683   2
   0   1  -7 65.8108 9.68601   5
   0  -1   7 74.2069 17.0788   2
   0  -1   6 51.9379 13.8645   2
   0   1  -6 65.3752 8.87289   5
   0  -1   5 340.026 16.8684   2
   0  -1   4 127.554 12.8014   2
   0  -1   4 116.525 12.9380   1
   0  -1   3 250.850 12.9478   2
   0  -1   3 228.582 11.0907   1
   0  -1   2 91.8198 11.8695   4
   0  -1  -2 216.448 12.4037   5
   0  -1  -3 11.3137 11.3562   5
   0   1   3 5.70752 9.80612   2
   0  -1  -4 25.1087 14.5126   5
   0   1   4 33.3939 13.0721   2
   0   1   5 60.1715 14.4532   2
   0  -1  -5 57.4410 14.3791   5
   0  -1  -6 27.6149 14.4406   5
   0   1   6 21.8476 15.1397   2
   0   1   7 224.621 16.9892   2
   0  -1  -7 251.770 18.9617   5
   0  -1  -8 62.2112 16.1513   5
   0   1   8 89.1038 17.6994   2
   0  -1  -9 229.183 18.8920   5
   0   1   9 206.521 20.7663   2
   0  -1 -10 170.132 19.8113   5
   0   1  10 185.755 21.0429   2
   0  -1 -11 15.2963 17.9225   5
   0   1  11 22.1869 19.2534   2
   0   1  12-9.27344 20.9054   2
   0  -1 -12 23.2957 16.6550   5
   0  -1 -13 283.384 25.4930   5
   0   1  13 294.612 29.2513   2
   0   1  14 202.629 30.6007   2
   0  -1 -14 226.488 24.5222   5
   0  -1 -15 75.5055 24.5555   5
   0   1  15 34.6719 30.5749   2
   0   1  16 61.5232 30.8360   2
   0  -1 -16 3.40540 21.3050   5
   0   1  17 148.055 32.6202   2
   0   1  18 7.98536 29.7985   2
   0   1  19 36.7315 35.3659   2
   0   1  20 29.7532 36.1470   2
   0   1  21 130.033 33.5502   2
   0   1  22 14.9935 37.3894   2
   0  -2  22 53.5200 36.9735   2
   0  -2  21-11.2117 39.2061   2
   0  -2  20 53.7749 37.6810   2
   0  -2  19 337.280 40.0811   2
   0  -2  18 171.836 36.0371   2
   0  -2  17 98.0024 35.8439   2
   0  -2  16 4832.35 88.4608   2
   0  -2  15 5790.09 92.3457   2
   0  -2  14 98.0778 26.5296   2
   0  -2  13 1985.09 52.2956   2
   0  -2  12 18.9207 22.9800   2
   0  -2  11 7.18415 21.4597   2
   0   2 -10 3053.25 34.4640   5
   0  -2  10 3049.47 53.7127   2
   0  -2   9 3410.18 54.1831   2
   0   2  -9 3344.23 32.9638   5
   0   2  -8 583.268 13.7662   5
   0  -2   8 521.948 26.3923   2
   0  -2   7 23130.4 105.988   1
   0  -2   7 22944.1 114.302   2
   0  -2   6 2086.10 31.6417   1
   0  -2   6 2121.39 34.5481   2
   0  -2   5 2018.30 25.1741   3
   0  -2   5 2040.07 31.3253   2
   0  -2   5 1966.34 28.7988   1
   0  -2   4 35501.7 101.729   3
   0  -2   4 35038.6 104.129   1
   0  -2   4 35293.0 105.766   2
   0  -2   3 4111.24 33.4174   1
   0  -2   3 4198.53 42.1904   0
   0  -2   3 4101.77 32.0026   2
   0  -2   3 4179.38 43.0693   4
   0  -2   3 4014.93 35.3298   3
   0  -2   2 2494.61 25.1833   1
   0  -2   2 2430.58 32.5182   0
   0  -2   2 2484.39 29.3655   3
   0  -2   2 2524.37 31.7080   4
   0  -2   1 48744.2 134.922   0
   0  -2   1 47703.0 120.843   3
   0  -2   1 47738.7 123.552   4
   0  -2   0 566.863 15.2072   5
   0  -2   0 585.572 19.3158   3
   0  -2   0 583.993 16.1688   4
   0  -2  -1 154.374 12.2754   3
   0  -2  -1 163.358 11.5159   1
   0  -2  -1 145.174 14.6177   5
   0  -2  -1 156.194 12.1150   4
   0  -2  -2 4385.89 42.3813   5
   0  -2  -2 4518.09 33.1624   4
   0  -2  -3 7.65044 11.6123   5
   0   2   3 6.12744 9.14915   2
   0  -2  -4 739.517 22.8647   5
   0   2   4 749.377 18.5006   2
   0  -2  -5 195.507 19.7246   5
   0   2   5 205.924 14.4493   2
   0   2   6 4850.61 49.8151   2
   0  -2  -6 4860.19 56.4702   5
   0  -2  -7 10546.6 86.5372   5
   0   2   7 10436.9 77.0473   2
   0   2   8 30987.0 141.385   2
   0  -2  -8 30819.9 153.261   5
   0  -2  -9 4504.81 62.9926   5
   0   2   9 4516.12 59.4809   2
   0   2  10 2272.69 46.4460   2
   0  -2 -10 2234.56 48.7504   5
   0   2  11 319.150 25.0851   2
   0  -2 -11 330.481 25.4732   5
   0   2  12 54.0598 21.0607   2
   0  -2 -12 47.7674 22.1174   5
   0   2  13 3668.62 68.8529   2
   0  -2 -13 3672.84 68.8859   5
   0   2  14 1247.59 47.6712   2
   0  -2 -14 1275.73 45.3890   5
   0   2  15-4.40631 27.6344   2
   0  -2 -15 8.89221 24.4948   5
   0   2  16 318.563 35.3879   2
   0  -2 -16 315.849 30.5773   5
   0  -2 -17 682.675 37.1726   5
   0   2  17 705.373 45.0332   2
   0  -2 -18 158.047 28.0769   5
   0   2  18 186.304 32.8929   2
   0   2  19 195.792 37.6688   2
   0   2  20 31.0694 34.0060   2
   0   2  21 93.0660 31.9008   2
   0   2  22 394.547 43.5165   2
   0  -3  22 54.9384 38.2943   2
   0  -3  21 201.030 38.5984   2
   0  -3  20 44.2940 36.2781   2
   0  -3  19 76.1339 31.3794   2
   0  -3  18 103.324 34.1291   2
   0  -3  17 153.513 31.8025   2
   0  -3  16 141.207 29.9914   2
   0  -3  15-10.6888 26.7112   2
   0  -3  14 37.9492 26.2673   2
   0  -3  13 46.9443 22.6098   2
   0  -3  12 257.625 27.2357   2
   0  -3  11 167.817 23.3130   2
   0  -3  10 57.0177 19.4336   2
   0  -3   9 212.559 22.2605   2
   0  -3   9 178.072 19.3435   1
   0  -3   8 832.182 26.3342   1
   0  -3   8 893.455 30.3729   2
   0  -3   7 916.715 27.5861   2
   0  -3   7 877.585 25.2145   1
   0  -3   7 873.798 21.0889   3
   0  -3   6 169.947 13.3271   3
   0  -3   6 194.029 15.8936   2
   0  -3   6 171.716 20.1919   0
   0  -3   6 162.796 14.4678   1
   0  -3   5 2.20064 10.9490   1
   0  -3   5 3.28552 11.1305   2
   0  -3   5 11.8113 17.8320   0
   0  -3   5-7.38291 12.0965   3
   0  -3   4 21.5328 16.0965   4
   0  -3   4 28.1173 13.0556   3
   0  -3   4 14.2454 17.0273   0
   0  -3   4 29.9462 11.1015   1
   0  -3   4 25.2617 10.0283   2
   0  -3   3 43.2255 10.6063   1
   0  -3   3 52.8198 8.86831   2
   0  -3   3 43.4629 13.0428   3
   0  -3   3 36.7084 16.4952   4
   0  -3   3 37.7440 16.9993   0
   0  -3   2 107.901 9.88773   5
   0  -3   2 100.132 15.9401   3
   0  -3   2 80.3681 11.3470   1
   0  -3   2 100.664 16.9915   4
   0  -3   2 86.1920 19.0599   0
   0  -3   1 108.664 12.6739   1
   0  -3   1 110.249 16.5182   4
   0  -3   1 109.350 12.4387   5
   0  -3   1 82.4447 20.5304   0
   0  -3   1 105.698 16.4580   3
   0  -3   0 86.1345 15.3466   4
   0  -3   0 94.7778 12.8723   5
   0  -3   0 90.6556 17.4161   3
   0  -3   0 82.3980 12.5447   1
   0  -3  -1-0.81264 13.2377   5
   0  -3  -1 11.4660 12.0159   4
   0  -3  -1-5.57305 12.1165   3
   0  -3  -1 5.26225 11.3183   1
   0  -3  -2 12.6257 11.3597   4
   0  -3  -2 7.31005 14.9328   5
   0   3   2 14.5760 6.87547   2
   0  -3  -2 9.99637 15.1374   3
   0  -3  -2 6.11021 11.9703   1
   0  -3  -3 34.5136 12.5861   5
   0  -3  -3 10.9998 12.4497   1
   0  -3  -3 29.8575 10.5367   4
   0   3   3 30.0519 8.37148   2
   0   3   4 2.63670 9.27770   2
   0  -3  -4 1.50154 15.2051   5
   0   3   5 4.75593 10.5073   2
   0  -3  -5 2.83979 13.6145   5
   0  -3  -6 112.402 20.1439   5
   0   3   6 113.887 14.5448   2
   0   3   7 179.476 16.3392   2
   0  -3  -7 206.220 22.4016   5
   0  -3  -8-9.85695 20.0702   5
   0   3   8 6.37749 15.1296   2
   0   3   9 145.899 18.6122   2
   0  -3  -9 133.698 24.3943   5
   0   3  10 272.241 23.1874   2
   0  -3 -10 300.214 27.3877   5
   0   3  11 9.75879 17.9631   2
   0  -3 -11 3.31979 20.9817   5
   0   3  12 94.6602 22.3536   2
   0  -3 -12 82.2241 24.5642   5
   0   3  13 81.1067 23.9517   2
   0  -3 -13 115.959 26.8417   5
   0  -3 -14 91.8156 25.2376   5
   0   3  14 74.0421 24.3292   2
   0   3  15-37.3888 27.1817   2
   0  -3 -15 3.89333 21.6839   5
   0  -3 -16 437.199 36.7790   5
   0   3  16 440.846 36.8448   2
   0   3  17 144.197 29.5098   2
   0  -3 -17 167.602 30.1784   5
   0  -3 -18-0.81201 23.0392   5
   0   3  18-10.8107 28.4783   2
   0  -3 -19 70.2882 31.2942   5
   0   3  19 60.7073 34.9162   2
   0  -3 -20-70.9986 28.4823   5
   0   3  20 18.9233 27.2682   2
   0   3  21-20.3385 33.1961   2
   0   3  22 78.5188 43.1135   2
   0  -4  22 90.7147 40.9235   2
   0  -4  21 70.6557 37.0028   2
   0  -4  20 6.09851 31.6062   2
   0  -4  19 50.2759 30.9256   2
   0  -4  18 37.4188 34.0427   2
   0  -4  17 646.436 42.7881   2
   0  -4  16 220.297 32.3068   2
   0  -4  15 24.0000 26.7635   2
   0  -4  14 122.547 25.0170   2
   0  -4  13 21.0087 21.0475   2
   0  -4  12 1043.27 39.4781   2
   0  -4  11 2609.91 53.3778   2
   0  -4  10 373.676 23.2260   1
   0  -4  10 414.096 26.0774   2
   0  -4   9 91.8939 22.6783   0
   0  -4   9 68.2414 18.3061   2
   0  -4   9 99.7513 14.1951   3
   0  -4   9 72.3467 16.0365   1
   0  -4   8 10109.8 75.2472   3
   0  -4   8 10405.1 84.6794   2
   0  -4   8 10489.1 100.554   0
   0  -4   8 10222.7 80.3927   1
   0  -4   7 9275.97 91.7793   0
   0  -4   7 8852.37 73.5338   2
   0  -4   7 9069.17 73.3318   1
   0  -4   7 9310.56 74.4298   3
   0  -4   6 2726.05 39.5680   1
   0  -4   6 2833.52 43.0124   3
   0  -4   6 2687.48 50.4688   0
   0  -4   6 2826.66 38.9976   2
   0  -4   5 1627.05 30.2352   1
   0  -4   5 1593.47 39.1896   0
   0  -4   5 1804.61 40.3333   4
   0  -4   5 1613.36 27.3333   2
   0  -4   5 1648.43 33.8963   3
   0  -4   4 1372.62 26.8206   1
   0  -4   4 1307.97 37.3890   0
   0  -4   4 1353.19 31.8464   3
   0  -4   4 1316.57 21.4825   2
   0  -4   4 1408.96 35.3192   4
   0  -4   3 912.705 29.1677   4
   0  -4   3 970.583 22.9517   1
   0  -4   3 896.077 27.4742   3
   0  -4   3 926.249 19.1554   5
   0  -4   3 946.530 33.0472   0
   0  -4   2 1085.15 30.0062   3
   0  -4   2 1162.84 23.0947   5
   0  -4   2 1068.36 30.6512   4
   0  -4   2 1201.12 25.3195   1
   0  -4   2 1120.93 35.1113   0
   0  -4   1 69.3166 17.1261   3
   0  -4   1 61.0924 17.0157   4
   0  -4   1 166.716 14.7051   1
   0  -4   1 167.218 14.6458   5
   0  -4   1 70.2136 18.4703   0
   0  -4   0 23330.8 101.751   1
   0  -4   0 22383.3 114.035   4
   0  -4   0 22035.9 121.112   3
   0  -4   0 22612.2 109.776   5
   0  -4  -1 180.021 17.4331   4
   0  -4  -1 191.243 18.6491   3
   0  -4  -1 180.490 16.0349   1
   0  -4  -1 161.791 16.4607   5
   0   4   2 351.441 10.2045   2
   0  -4  -2 377.071 18.2516   4
   0  -4  -2 410.505 24.3512   3
   0  -4  -2 376.279 21.9572   5
   0  -4  -2 372.386 18.1170   1
   0  -4  -3 10404.4 73.1815   4
   0   4   3 10153.8 53.0435   2
   0  -4  -3 9944.54 85.6589   5
   0  -4  -3 10158.0 73.5975   1
   0  -4  -3 10574.7 87.6172   3
   0  -4  -4 2996.81 39.9684   4
   0  -4  -4 3036.29 51.6768   5
   0  -4  -4 2863.20 42.8289   1
   0   4   4 2933.99 33.4049   2
   0  -4  -4 3118.10 49.3023   3
   0  -4  -5 1294.38 27.3623   4
   0   4   5 1303.80 25.5070   2
   0  -4  -5 1430.85 35.6524   3
   0  -4  -5 1288.75 38.6509   5
   0  -4  -6 3286.72 41.4420   4
   0  -4  -6 3382.83 59.0471   5
   0   4   6 3228.97 41.6809   2
   0  -4  -7 3690.46 64.1568   5
   0   4   7 3672.79 47.6383   2
   0  -4  -8 251.864 28.4136   5
   0   4   8 249.033 18.9374   2
   0  -4  -9 2826.79 61.4254   5
   0   4   9 2681.00 46.9613   2
   0  -4 -10 92.0089 25.5256   5
   0   4  10 92.9308 18.7673   2
   0   4  11 32.0574 17.5867   2
   0  -4 -11 14.6923 22.8418   5
   0  -4 -12 85.1364 24.5002   5
   0   4  12 81.2233 22.0155   2
   0   4  13 17.0528 23.3147   2
   0  -4 -13 20.1619 23.8661   5
   0  -4 -14-28.3188 23.6810   5
   0   4  14-12.1718 23.1632   2
   0   4  15 1978.43 57.6182   2
   0  -4 -15 1995.66 63.2927   5
   0  -4 -16 138.789 28.9437   5
   0   4  16 132.743 30.9999   2
   0   4  17-91.6064 28.2205   2
   0  -4 -17-85.4788 28.5999   5
   0  -4 -18 54.8194 30.5432   5
   0   4  18-3.06563 25.2449   2
   0  -4 -19-33.4003 26.8159   5
   0   4  19 101.860 35.1914   2
   0  -4 -20 116.849 38.2499   5
   0   4  20 23.0524 34.8504   2
   0  -4 -21 279.335 43.1816   5
   0   4  21 433.449 39.9945   2
   0  -5  22 17.3833 39.2360   2
   0  -5  21-21.5086 39.2266   2
   0  -5  20 46.9196 32.7114   2
   0  -5  19 85.2193 31.8353   2
   0  -5  18 24.6926 32.8084   2
   0  -5  17-11.1495 24.7938   2
   0  -5  16-23.2233 26.9026   2
   0  -5  15-24.6058 24.7540   2
   0  -5  14-6.14137 23.6960   2
   0  -5  13 37.3602 21.7505   2
   0  -5  13 31.3352 26.4642   0
   0  -5  12 210.070 25.6969   2
   0  -5  12 242.035 32.3940   0
   0  -5  11 25.7120 17.0089   1
   0  -5  11 19.9949 27.7024   0
   0  -5  11 34.4872 18.2014   2
   0  -5  10 23.6381 13.8185   3
   0  -5  10 14.5009 15.8244   1
   0  -5  10 24.3808 19.2571   2
   0  -5  10 4.03440 27.9012   0
   0  -5   9 226.200 20.0859   1
   0  -5   9 236.797 18.6461   3
   0  -5   9 209.489 28.0915   0
   0  -5   9 222.175 21.3931   2
   0  -5   8 657.751 25.8718   2
   0  -5   8 602.095 35.0559   0
   0  -5   8 597.379 25.2378   3
   0  -5   8 604.989 24.6449   1
   0  -5   7 24.9483 23.7592   0
   0  -5   7 33.3677 13.9636   1
   0  -5   7 38.3190 12.6386   2
   0  -5   7 29.9725 16.2275   3
   0  -5   6 274.601 18.4846   1
   0  -5   6 201.213 13.8652   2
   0  -5   6 233.704 28.3511   0
   0  -5   6 273.268 22.6944   3
   0  -5   5 118.678 25.4925   0
   0  -5   5 123.604 19.1885   3
   0  -5   5 92.5010 9.53226   2
   0  -5   5 153.054 21.7931   4
   0  -5   5 152.370 15.7373   1
   0  -5   4-1.17024 18.1899   4
   0  -5   4 1.68998 15.4224   3
   0  -5   4 0.68001 11.9318   1
   0  -5   4-0.18592 5.79106   2
   0  -5   4 15.4417 22.1398   0
   0  -5   3 23.7779 5.23933   2
   0  -5   3 53.9642 13.1689   1
   0  -5   3 35.2774 20.1846   0
   0  -5   3 35.8475 17.0157   3
   0  -5   3 38.4664 19.1053   4
   0  -5   3 41.1008 11.1707   5
   0  -5   2 24.1204 11.6223   5
   0  -5   2 28.5097 17.0578   3
   0  -5   2 39.4650 22.5670   0
   0  -5   2 32.6337 13.5186   1
   0  -5   2 33.8431 17.0156   4
   0  -5   1 361.136 22.5893   4
   0  -5   1 342.764 26.2732   3
   0  -5   1 392.714 19.9657   1
   0  -5   1 376.865 20.1533   5
   0  -5   0 2.55849 14.7219   5
   0  -5   0 5.17942 15.9183   4
   0  -5   0 3.61726 16.6612   3
   0  -5   0 12.9518 12.8085   1
   0  -5  -1 417.993 23.3212   5
   0  -5  -1 379.913 25.3734   3
   0  -5  -1 391.428 22.9610   4
   0  -5  -1 393.431 20.2363   1
   0  -5  -2 33.4697 17.6280   5
   0  -5  -2 31.5649 13.5119   1
   0   5   2 19.0695 5.21464   2
   0  -5  -2 37.7633 18.3422   3
   0  -5  -2 27.4594 13.8913   4
   0  -5  -3 78.0578 15.4769   1
   0  -5  -3 81.1092 19.7101   5
   0  -5  -3 95.9817 20.4715   3
   0   5   3 68.2072 7.96195   2
   0  -5  -3 62.6428 15.5449   4
   0  -5  -4 17.0634 18.9438   3
   0  -5  -4 13.9209 19.9307   5
   0  -5  -4 10.9746 15.3138   1
   0   5   4 16.0215 8.20036   2
   0  -5  -4 1.77328 12.6739   4
   0  -5  -5 66.5798 16.8223   1
   0   5   5 52.4549 10.3641   2
   0  -5  -5 44.2402 21.1473   3
   0  -5  -5 52.2453 20.4726   5
   0  -5  -5 63.6405 14.1596   4
   0  -5  -6 15.5072 20.8963   5
   0   5   6 21.4901 10.9566   2
   0  -5  -6 40.3067 18.1359   1
   0  -5  -6 25.7409 12.6172   4
   0  -5  -6 42.4937 20.5587   3
   0  -5  -7 27.5395 17.5304   3
   0  -5  -7 17.5084 24.3317   5
   0   5   7 13.4699 11.7762   2
   0  -5  -8 1.66115 18.3962   3
   0   5   8 9.21367 13.6577   2
   0  -5  -8-14.0147 23.5919   5
   0   5   9-3.24973 14.6127   2
   0  -5  -9-3.96375 18.9808   3
   0  -5  -9-4.67340 24.6486   5
   0  -5 -10 1.73722 15.9132   3
   0   5  10-14.6351 17.2603   2
   0  -5 -10 17.5438 24.9570   5
   0  -5 -11 9.51704 28.0487   5
   0   5  11-77.5099 18.7442   2
   0   5  12 14.9451 18.3683   2
   0  -5 -12 14.7096 28.9188   5
   0   5  13-48.1045 20.3389   2
   0  -5 -13-5.95832 26.6396   5
   0   5  14-5.79935 23.2138   2
   0  -5 -14-3.32420 31.2946   5
   0  -5 -15-10.8982 27.3510   5
   0   5  15 1.85724 26.4209   2
   0  -5 -16 10.7363 32.1058   5
   0   5  16-70.4107 22.4416   2
   0  -5 -17 95.8439 35.0761   5
   0  -5 -18 31.3417 34.3844   5
   0  -5 -19-66.3332 33.5937   5
   0  -5 -20 89.6732 36.5666   5
   0  -6  20 124.531 37.4852   0
   0  -6  19 62.3233 36.4662   0
   0  -6  18 208.221 43.0802   0
   0  -6  17 320.687 42.8559   0
   0  -6  16 369.698 44.5633   0
   0  -6  15 477.091 43.1035   0
   0  -6  14 239.606 37.7263   0
   0  -6  13 191.985 31.7905   0
   0  -6  12 319.575 23.3536   1
   0  -6  12 424.546 40.4562   0
   0  -6  11 333.548 23.9869   1
   0  -6  11 445.471 24.1952   3
   0  -6  11 426.494 38.2935   0
   0  -6  10 855.807 30.5929   1
   0  -6  10 965.545 32.0138   3
   0  -6  10 968.176 45.2993   0
   0  -6   9 1542.81 53.2090   0
   0  -6   9 1439.82 37.9527   1
   0  -6   9 1588.79 41.4026   3
   0  -6   8 1252.07 33.6464   1
   0  -6   8 1271.26 48.9474   0
   0  -6   8 1492.64 40.6790   3
   0  -6   7 76.1995 14.5821   1
   0  -6   7 49.7720 29.1513   0
   0  -6   7 68.4328 19.6634   3
   0  -6   6 32.6955 19.2080   3
   0  -6   6 27.4969 27.5922   0
   0  -6   6 25.2798 12.9049   1
   0  -6   5 128.250 20.6809   3
   0  -6   5 143.749 29.6845   0
   0  -6   5 161.412 23.7526   4
   0  -6   5 151.205 16.0797   1
   0  -6   4 11854.5 109.919   4
   0  -6   4 11741.4 107.247   3
   0  -6   4 11560.6 118.768   0
   0  -6   4 10502.2 82.9355   1
   0  -6   3 4700.12 55.7510   1
   0  -6   3 5424.04 74.9254   3
   0  -6   3 5231.52 81.5049   0
   0  -6   3 5330.29 73.1628   4
   0  -6   2 102.469 17.0556   5
   0  -6   2 106.931 21.4143   4
   0  -6   2 61.4371 16.1012   1
   0  -6   2 81.1530 27.3239   0
   0  -6   2 107.271 24.4232   3
   0  -6   1 8642.24 79.6142   1
   0  -6   1 8133.31 78.5952   5
   0  -6   1 8081.23 91.2091   3
   0  -6   1 7854.07 85.5035   4
   0  -6   0 10802.6 94.6053   5
   0  -6   0 11095.6 88.2440   1
   0  -6   0 10819.8 106.303   3
   0  -6   0 10905.0 99.2503   4
   0  -6  -1 619.671 25.8395   1
   0  -6  -1 611.731 28.1622   4
   0  -6  -1 595.036 33.3919   3
   0  -6  -1 600.172 28.1517   5
   0  -6  -2 0.93884 15.1325   4
   0  -6  -2-8.53182 14.9698   1
   0  -6  -2 2.11384 20.7834   3
   0  -6  -2-2.17729 19.4364   5
   0  -6  -3 1001.88 38.0683   5
   0  -6  -3 1007.07 32.5490   4
   0  -6  -3 1008.51 32.2893   1
   0  -6  -3 1043.64 39.5646   3
   0  -6  -4 106.674 17.7613   4
   0  -6  -4 100.651 23.6124   5
   0  -6  -4 111.451 24.1297   3
   0  -6  -4 95.2818 14.2727   1
   0  -6  -5 974.063 38.2529   3
   0  -6  -5 950.207 32.0724   1
   0  -6  -5 960.506 31.0026   4
   0  -6  -5 958.841 39.9562   5
   0  -6  -6 191.186 26.7599   3
   0  -6  -6 193.214 22.2788   1
   0  -6  -6 164.853 27.0488   5
   0  -6  -7 141.077 24.6022   3
   0  -6  -7 145.828 23.4796   1
   0  -6  -7 162.446 31.0485   5
   0  -6  -8 3732.71 70.3203   3
   0  -6  -8 3780.55 78.4546   5
   0  -6  -8 4289.32 71.6290   1
   0  -6  -9 5997.25 86.5966   1
   0  -6  -9 5748.37 97.9392   5
   0  -6  -9 5988.06 87.0504   3
   0  -6 -10 137.084 23.3078   3
   0  -6 -10 182.089 27.7717   1
   0  -6 -10 147.787 31.4514   5
   0  -6 -11 378.341 38.3295   5
   0  -6 -12 121.395 34.0536   5
   0  -6 -13 169.006 31.4250   5
   0  -6 -14 30.2478 26.0129   5
   0  -6 -15 565.008 45.1526   5
   0  -6 -16 254.771 36.7736   5
   0  -6 -17 184.205 35.1964   5
   0  -6 -18-27.6656 32.9494   5
   0  -6 -19 185.916 34.3874   5
   0  -7  19-38.0270 35.0950   0
   0  -7  18 33.0213 38.9746   0
   0  -7  17-27.5434 36.4327   0
   0  -7  16-34.8796 33.9395   0
   0  -7  15 35.8818 33.6103   0
   0  -7  14 87.0058 39.5587   0
   0  -7  13 40.3304 32.8546   0
   0  -7  12 334.020 37.7184   0
   0  -7  11-2.28697 16.6818   3
   0  -7  11 40.7396 29.7937   0
   0  -7  10 178.177 21.4152   3
   0  -7  10 195.853 35.6866   0
   0  -7   9 197.791 34.5536   0
   0  -7   9 186.692 23.5669   3
   0  -7   8 365.746 38.6324   0
   0  -7   8 395.851 27.9025   3
   0  -7   7 202.695 28.1939   3
   0  -7   7 146.716 30.9075   0
   0  -7   6 17.4661 25.6987   0
   0  -7   6-2.64634 20.8815   3
   0  -7   5 5.99833 27.8008   0
   0  -7   5-1.27979 21.8950   3
   0  -7   5 41.0018 23.7014   4
   0  -7   4 2.23913 21.3066   4
   0  -7   4 11.8642 20.7972   3
   0  -7   4 34.5052 28.3659   0
   0  -7   3 28.3117 21.4022   3
   0  -7   3 13.1925 21.8883   4
   0  -7   3 4.62378 26.1776   0
   0  -7   2 69.7766 23.5384   3
   0  -7   2 46.6574 12.8294   5
   0  -7   2 62.3564 20.0202   4
   0  -7   1 29.8847 19.0394   4
   0  -7   1 26.2665 23.1552   3
   0  -7   1 53.3232 16.8873   5
   0  -7   0-10.6836 17.5479   5
   0  -7   0 9.20467 16.6063   4
   0  -7   0 3.36798 23.5701   3
   0  -7  -1 27.3666 16.2809   5
   0  -7  -1-8.52881 17.0682   4
   0  -7  -1 15.2344 22.6708   3
   0  -7  -2 27.8643 20.9613   5
   0  -7  -2 33.2982 16.7692   4
   0  -7  -2 37.4593 25.0132   3
   0  -7  -3 13.2021 22.0047   5
   0  -7  -3 18.9789 15.6492   4
   0  -7  -3-7.58318 24.0314   3
   0  -7  -4 21.8271 26.0430   3
   0  -7  -4-1.53532 23.2240   5
   0  -7  -5 24.8666 25.8408   5
   0  -7  -5 33.0691 25.4332   3
   0  -7  -6 133.785 25.2419   3
   0  -7  -6 144.249 31.5835   5
   0  -7  -7 118.654 33.7761   5
   0  -7  -7 97.8290 28.0998   3
   0  -7  -8 97.1044 33.4291   5
   0  -7  -8 75.1862 24.6831   3
   0  -7  -9 271.745 30.1357   3
   0  -7  -9 300.597 36.1877   5
   0  -7 -10 251.518 40.2122   5
   0  -7 -10 164.653 24.8160   3
   0  -7 -11 11.1027 29.1252   5
   0  -7 -12-60.9782 31.7361   5
   0  -7 -13 53.9150 28.9257   5
   0  -7 -14 49.7193 34.9326   5
   0  -7 -15 34.2727 34.3809   5
   0  -7 -16-46.6442 38.9769   5
   0  -7 -17 33.0277 41.1965   5
   0  -8  18-6.93238 35.6185   0
   0  -8  17 17.5414 40.2150   0
   0  -8  16 242.373 42.9451   0
   0  -8  15 233.706 39.2354   0
   0  -8  14 81.4530 39.1411   0
   0  -8  13 526.694 44.9190   0
   0  -8  12 66.4833 38.3420   0
   0  -8  12 115.104 22.8506   3
   0  -8  11 54.2689 20.7448   3
   0  -8  11 55.8432 34.7537   0
   0  -8  10 83.9194 33.8530   0
   0  -8  10 83.3059 25.5000   3
   0  -8   9 248.460 32.9043   3
   0  -8   9 269.335 40.6042   0
   0  -8   8 3104.41 80.0405   0
   0  -8   8 3220.52 69.1723   3
   0  -8   7 3536.04 83.2320   0
   0  -8   7 4098.26 79.0479   3
   0  -8   6 3563.22 73.8383   3
   0  -8   6 3267.56 79.5524   0
   0  -8   5 26.8284 30.0632   0
   0  -8   5 13.4170 24.9432   4
   0  -8   5 34.1308 26.4594   3
   0  -8   4-22.8786 30.8218   0
   0  -8   4 23.7335 22.0930   4
   0  -8   4 7.01937 23.8391   3
   0  -8   3 567.840 32.4102   4
   0  -8   3 545.068 36.3385   3
   0  -8   2 918.794 43.4736   3
   0  -8   2 919.473 39.3288   4
   0  -8   1 3.88371 25.2287   3
   0  -8   1 14.2283 19.4800   4
   0  -8   0 72.2921 21.8614   4
   0  -8   0 36.7862 17.7335   5
   0  -8   0 81.7100 28.6965   3
   0  -8  -1-3.91473 17.1634   5
   0  -8  -1 2.81539 17.0825   4
   0  -8  -1-2.57446 25.7013   3
   0  -8  -2 212.306 30.2628   3
   0  -8  -2 229.408 29.1205   5
   0  -8  -2 190.123 24.7193   4
   0  -8  -3 1247.23 49.9068   3
   0  -8  -3 1381.26 48.8054   5
   0  -8  -4 594.411 38.6480   5
   0  -8  -4 568.916 41.0382   3
   0  -8  -5 2347.55 66.4445   3
   0  -8  -5 2436.48 67.1541   5
   0  -8  -6 1013.53 46.9757   3
   0  -8  -6 1066.69 52.8411   5
   0  -8  -7 4441.39 87.6004   3
   0  -8  -7 4537.02 93.7221   5
   0  -8  -8 2277.81 67.3072   3
   0  -8  -8 2202.05 73.4559   5
   0  -8  -9 2968.83 82.8704   5
   0  -8  -9 2916.33 74.1059   3
   0  -8 -10 618.191 43.8844   3
   0  -8 -10 629.117 48.4848   5
   0  -8 -11 16.3717 31.7889   5
   0  -8 -12 480.141 45.3970   5
   0  -8 -13 194.559 41.0013   5
   0  -8 -14 277.637 39.5343   5
   0  -8 -15 84.9092 39.7293   5
   0  -9  16 36.8314 35.8956   0
   0  -9  15 32.2282 41.7625   0
   0  -9  14-6.49740 38.7309   0
   0  -9  13 124.880 44.6519   0
   0  -9  12 100.397 37.7196   0
   0  -9  12 93.0780 25.5434   3
   0  -9  11 80.1833 27.6666   3
   0  -9  11 53.6548 32.5099   0
   0  -9  10-4.26034 29.5506   0
   0  -9  10-4.62923 22.1634   3
   0  -9   9 32.1881 31.2476   0
   0  -9   9 56.3138 26.9847   3
   0  -9   8 99.4921 32.6841   3
   0  -9   8 56.8735 30.9182   0
   0  -9   7 55.8323 35.7936   0
   0  -9   7 106.404 29.3472   3
   0  -9   6-7.76373 29.1717   3
   0  -9   6-21.5861 32.0518   0
   0  -9   5 34.8198 30.7679   3
   0  -9   4-27.2802 27.7265   4
   0  -9   4-13.1622 29.5255   3
   0  -9   3 8.59458 26.3187   3
   0  -9   3 31.4673 22.0804   4
   0  -9   2 10.0385 28.7023   3
   0  -9   2 19.1032 24.2061   4
   0  -9   1 35.8445 25.6553   3
   0  -9   1 39.7366 22.7464   4
   0  -9   0 8.49309 21.3138   4
   0  -9   0 13.9619 27.9491   3
   0  -9  -1-0.91627 31.2410   3
   0  -9  -1 9.60780 18.9271   4
   0  -9  -2-26.1050 20.9859   5
   0  -9  -2 46.6293 29.7630   3
   0  -9  -3-7.32645 27.7682   3
   0  -9  -3 25.5821 26.9376   5
   0  -9  -4 105.056 28.4318   5
   0  -9  -4 62.5158 27.6808   3
   0  -9  -5-8.52478 32.9881   3
   0  -9  -5 5.60701 29.2736   5
   0  -9  -6-11.5012 29.7836   5
   0  -9  -6-21.1782 26.5778   3
   0  -9  -7-12.6139 32.1987   5
   0  -9  -7 0.22107 29.3733   3
   0  -9  -8 13.4387 29.8159   3
   0  -9  -8 31.8433 27.9811   5
   0  -9  -9 17.7587 30.1818   5
   0  -9  -9-1.13727 32.1066   3
   0  -9 -10 3.27546 37.5104   5
   0  -9 -11 0.89625 34.8254   5
   0  -9 -12 82.4167 30.4685   5
   0  -9 -13 71.2845 40.4929   5
   0 -10  14 101.215 36.9959   0
   0 -10  13 361.416 47.5082   0
   0 -10  12 46.7080 21.7026   3
   0 -10  12-5.07111 28.6569   0
   0 -10  11 229.008 32.4478   3
   0 -10  11 193.167 39.7469   0
   0 -10  10-33.1302 28.3290   3
   0 -10  10-133.903 32.0940   0
   0 -10   9 702.068 44.9838   3
   0 -10   9 604.520 46.9338   0
   0 -10   8 918.112 56.2898   0
   0 -10   8 1093.10 53.2417   3
   0 -10   7 193.979 39.9078   0
   0 -10   7 220.652 38.7011   3
   0 -10   6 842.312 50.8245   3
   0 -10   5-12.0479 27.3993   3
   0 -10   4 163.154 34.6433   3
   0 -10   3 387.300 37.0092   3
   0 -10   2 454.426 36.1939   4
   0 -10   2 451.059 44.8928   3
   0 -10   1 315.467 40.3406   3
   0 -10   1 440.647 36.2093   4
   0 -10   0 1369.91 57.8250   3
   0 -10  -1 538.826 43.7123   3
   0 -10  -2 154.444 40.2862   3
   0 -10  -3 1719.23 66.2597   3
   0 -10  -4 1272.97 56.8527   3
   0 -10  -4 1399.20 57.8439   5
   0 -10  -5 172.414 38.0302   3
   0 -10  -5 129.654 32.8538   5
   0 -10  -6 253.855 40.1892   5
   0 -10  -6 344.595 34.6873   3
   0 -10  -7 469.057 43.7548   3
   0 -10  -7 371.282 39.6590   5
   0 -10  -8 124.528 34.1373   3
   0 -10  -8 61.9331 32.6207   5
   0 -10  -9 125.625 34.2111   3
   0 -10  -9-75.2889 33.1863   5
   0 -10 -10-73.0432 30.3597   5
   0 -10 -11-2.66051 37.3438   5
   0 -11  12 97.7507 31.7512   3
   0 -11  11 66.7857 30.0705   3
   0 -11  10 51.7540 37.3656   0
   0 -11  10-17.9351 27.3846   3
   0 -11   9-84.3754 38.1698   0
   0 -11   9 64.9717 28.8617   3
   0 -11   8-5.94306 31.1945   3
   0 -11   7 31.1517 33.3644   3
   0 -11   6-26.8589 24.6468   3
   0 -11   5 13.5153 36.4566   3
   0 -11   4-18.4146 26.2982   3
   0 -11   3 2.74561 33.3512   3
   0 -11   2 52.4417 35.5038   3
   0 -11   1-11.7757 35.7542   3
   0 -11   0-0.52881 35.1562   3
   0 -11  -1 53.3197 37.6374   3
   0 -11  -2 9.81229 30.5899   3
   0 -11  -3-0.67551 31.8289   3
   0 -11  -4 22.1837 33.7360   3
   0 -11  -5-75.5150 31.2721   3
   0 -11  -6 40.1951 31.4181   3
   0 -11  -6-29.2852 37.9578   5
   0 -11  -7-67.1077 35.3191   5
   0 -11  -7 5.75883 36.4759   3
   0 -11  -8 72.6270 38.9917   3
   0 -11  -8-135.275 42.4137   5
   0 -11  -9-78.8345 44.3270   5
   0 -11  -9 170.877 40.2868   3
   1 -12   3 122.833 39.3093   3
   1 -12   4 27.0110 35.3161   3
   1 -11  -9-61.5469 41.7930   3
   1 -11  -9 25.9165 45.2426   5
   1 -11  -8-49.3714 40.3119   3
   1 -11  -8 69.2029 43.3666   5
   1 -11  -7 6.91432 31.1097   5
   1 -11  -7-87.8092 36.3372   3
   1 -11  -6-20.1160 29.2979   3
   1 -11  -5-34.9428 35.2867   3
   1 -11  -4 68.6273 39.7082   3
   1 -11  -3 121.280 39.2098   3
   1 -11  -2 117.251 32.6963   3
   1 -11  -1-35.6302 33.4624   3
   1 -11   0 17.8427 33.1105   3
   1 -11   1-6.79800 32.6232   3
   1 -11   2 44.0185 29.0244   3
   1 -11   3 16.1977 30.9166   3
   1 -11   4-30.2033 35.3276   3
   1 -11   5-8.78770 27.2931   3
   1 -11   6 54.5998 31.2813   3
   1 -11   7 11.8160 32.4901   3
   1 -11   8 58.8868 31.4436   3
   1 -11   9-10.3088 39.0337   0
   1 -11   9 50.9879 28.1388   3
   1 -11  10-45.9230 30.2017   3
   1 -11  10 40.0541 40.0836   0
   1 -11  11 73.0261 32.9125   3
   1 -11  11-47.3244 43.0061   0
   1 -10 -11 107.024 30.7873   5
   1 -10 -10-65.2317 35.6159   3
   1 -10 -10 89.2792 31.9095   5
   1 -10  -9 114.851 30.9806   5
   1 -10  -9-105.784 30.5032   3
   1 -10  -8 122.566 33.4525   5
   1 -10  -8 23.6665 32.3415   3
   1 -10  -7 13.2688 34.7723   3
   1 -10  -7 73.1678 37.4926   5
   1 -10  -6-33.5286 30.1430   5
   1 -10  -6-4.52925 34.1603   3
   1 -10  -5 34.2723 29.3317   3
   1 -10  -4 206.543 41.1345   3
   1 -10  -4 196.149 32.0077   5
   1 -10  -3 42.2484 32.9481   3
   1 -10  -2 1096.12 54.1763   3
   1 -10  -1 2481.15 74.5599   3
   1 -10   0 69.1915 30.1918   3
   1 -10   1 684.828 44.8905   3
   1 -10   2 495.828 42.4711   3
   1 -10   3 21.7547 29.7496   3
   1 -10   4 102.272 34.2846   3
   1 -10   5 121.144 29.2248   3
   1 -10   6 829.961 51.0196   3
   1 -10   7 64.8335 33.4868   3
   1 -10   7 83.3387 33.8636   0
   1 -10   8 480.235 47.3834   0
   1 -10   8 615.888 44.8273   3
   1 -10   9 808.275 51.4666   0
   1 -10   9 879.766 47.7765   3
   1 -10  10 25.1121 22.9217   3
   1 -10  10-25.0179 29.7224   0
   1 -10  11 407.685 39.8892   3
   1 -10  11 279.719 40.5833   0
   1 -10  12 340.257 43.0191   0
   1 -10  13 740.481 59.1766   0
   1 -10  14 401.468 48.0741   0
   1  -9 -13-57.4496 37.9812   5
   1  -9 -12 3.27146 28.4051   5
   1  -9 -11 12.7801 32.8887   5
   1  -9 -10 297.946 39.8595   3
   1  -9 -10 273.554 45.2632   5
   1  -9  -9 363.540 45.0805   5
   1  -9  -9 338.727 42.3196   3
   1  -9  -8 424.327 42.8051   5
   1  -9  -8 460.320 43.2680   3
   1  -9  -7 16.4831 29.4606   5
   1  -9  -7 30.5461 29.5185   3
   1  -9  -6 49.9656 32.9508   5
   1  -9  -6 29.6450 31.4471   3
   1  -9  -5 17.6362 31.1595   3
   1  -9  -5-9.92754 26.2172   5
   1  -9  -4 0.41214 25.4711   5
   1  -9  -4 20.0246 35.4042   3
   1  -9  -3 63.6400 26.3616   5
   1  -9  -3 99.4490 28.9654   3
   1  -9  -2 134.394 25.6574   5
   1  -9  -2 85.4956 30.9628   3
   1  -9  -1 172.710 31.1677   3
   1  -9   0 3.03337 26.2623   3
   1  -9   1 35.8559 29.5288   3
   1  -9   2 79.0586 28.9865   3
   1  -9   3 31.3472 29.2154   3
   1  -9   4 108.855 29.8681   3
   1  -9   5 20.5493 24.1080   3
   1  -9   6-22.0360 33.8942   0
   1  -9   6 38.3883 25.6684   3
   1  -9   7-47.9644 34.6678   0
   1  -9   7-16.8556 27.7783   3
   1  -9   8 46.5566 30.6248   3
   1  -9   8 46.5223 31.6865   0
   1  -9   9 114.876 30.4866   3
   1  -9   9 95.7570 38.9493   0
   1  -9  10-6.93729 32.0708   0
   1  -9  10 71.5566 26.3824   3
   1  -9  11-19.0753 20.5781   3
   1  -9  11 22.3891 32.0222   0
   1  -9  12 60.4520 34.3434   0
   1  -9  13 35.2130 37.3968   0
   1  -9  14 58.6293 39.6730   0
   1  -9  15 24.6123 42.9478   0
   1  -9  16 22.4804 39.0466   0
   1  -8 -15-20.9396 39.3057   5
   1  -8 -14 84.4379 35.3793   5
   1  -8 -13 348.866 45.0613   5
   1  -8 -12 195.337 32.5084   5
   1  -8 -11 558.354 46.4602   5
   1  -8 -11 437.486 37.2878   3
   1  -8 -10 21.4201 29.0531   3
   1  -8 -10-0.62784 35.6346   5
   1  -8  -9 454.820 38.6496   3
   1  -8  -9 391.691 44.2207   5
   1  -8  -8 310.198 42.4506   5
   1  -8  -8 258.827 32.4873   3
   1  -8  -7 139.332 34.3216   5
   1  -8  -7 130.314 32.5679   3
   1  -8  -6 3880.34 84.0004   5
   1  -8  -6 3842.48 84.1225   3
   1  -8  -5 2965.54 74.8873   3
   1  -8  -5 2869.44 72.2163   5
   1  -8  -4 89.0061 31.4862   3
   1  -8  -4 69.0717 29.9626   5
   1  -8  -3 38.5213 30.4133   3
   1  -8  -3 6.79448 25.2696   5
   1  -8  -2 79.8468 24.4798   5
   1  -8  -2 134.010 30.6226   3
   1  -8  -1 267.514 24.4317   4
   1  -8  -1 229.681 31.0196   3
   1  -8  -1 207.964 26.0952   5
   1  -8   0 105.499 20.5799   4
   1  -8   0 103.154 29.6211   3
   1  -8   1 79.2579 28.7022   3
   1  -8   2 5.85988 26.7819   3
   1  -8   3 147.622 26.8756   3
   1  -8   4 382.212 39.5939   0
   1  -8   4 414.920 32.4891   3
   1  -8   5 1066.16 50.3748   0
   1  -8   5 1099.42 45.6794   3
   1  -8   6 135.845 32.4230   0
   1  -8   6 99.3415 29.3914   3
   1  -8   7 295.226 32.8397   3
   1  -8   7 321.367 37.9127   0
   1  -8   8 3112.01 69.4209   3
   1  -8   8 2767.65 76.0032   0
   1  -8   9 1170.39 57.1284   0
   1  -8   9 1316.60 48.1386   3
   1  -8  10 318.926 40.8903   0
   1  -8  10 340.276 28.8172   3
   1  -8  11 714.079 49.0311   0
   1  -8  11 702.632 35.3051   3
   1  -8  12 803.620 51.0045   0
   1  -8  13 556.131 47.4823   0
   1  -8  14 1.92881 38.0003   0
   1  -8  15 71.4942 29.3920   0
   1  -8  16 11.5007 35.8275   0
   1  -8  17 82.0092 37.9758   0
   1  -8  18 24.4664 32.1517   0
   1  -7 -18 235.641 40.6426   1
   1  -7 -17 116.262 43.3586   1
   1  -7 -17 19.7902 37.3874   5
   1  -7 -16 62.7235 33.3588   1
   1  -7 -16 117.461 37.7880   5
   1  -7 -15-7.26363 31.2447   5
   1  -7 -15-69.3130 34.8408   1
   1  -7 -14 131.054 30.5039   1
   1  -7 -14 113.075 35.4486   5
   1  -7 -13 128.828 32.0906   1
   1  -7 -13 64.8570 31.9571   5
   1  -7 -12 42.6170 30.3149   5
   1  -7 -12-1.70742 27.0456   1
   1  -7 -11 296.725 31.1221   3
   1  -7 -11 282.224 39.2945   5
   1  -7 -11 348.184 32.1670   1
   1  -7 -10 647.792 41.9046   3
   1  -7 -10 570.573 46.5270   5
   1  -7 -10 645.412 42.4349   1
   1  -7  -9 945.476 46.9574   3
   1  -7  -9 897.302 50.2704   5
   1  -7  -9 993.711 44.6379   1
   1  -7  -8 566.241 34.8815   1
   1  -7  -8 635.932 40.2158   3
   1  -7  -8 573.849 44.0713   5
   1  -7  -7-10.1125 21.9049   1
   1  -7  -7 14.8240 30.1676   5
   1  -7  -7 2.97180 26.3803   3
   1  -7  -6 141.400 31.0800   3
   1  -7  -6 126.138 28.0058   5
   1  -7  -6 103.281 22.4656   1
   1  -7  -5 449.445 28.8696   1
   1  -7  -5 593.647 38.7882   3
   1  -7  -5 476.105 35.4084   5
   1  -7  -4 68.0089 18.5786   1
   1  -7  -4 102.758 27.2127   3
   1  -7  -4 107.571 25.8938   5
   1  -7  -3 21.0827 15.5501   1
   1  -7  -3 23.1657 24.0216   3
   1  -7  -3 20.2085 23.0303   5
   1  -7  -2 2.27010 16.0776   1
   1  -7  -2 17.1281 25.0800   3
   1  -7  -2 24.7523 15.8310   4
   1  -7  -2 16.1142 19.0554   5
   1  -7  -1 26.5434 14.0458   4
   1  -7  -1 41.3775 25.9839   3
   1  -7  -1 31.8288 19.1791   5
   1  -7  -1 29.9914 15.7818   1
   1  -7   0 122.302 20.4182   4
   1  -7   0 91.1702 25.9496   3
   1  -7   0 77.1854 18.5681   1
   1  -7   0 83.9526 18.9686   5
   1  -7   1-6.06393 24.2969   3
   1  -7   1 3.99846 18.7877   1
   1  -7   1-4.49951 18.3550   4
   1  -7   2 77.5336 25.9978   3
   1  -7   2 84.4405 20.2790   1
   1  -7   3 58.4770 18.2250   1
   1  -7   3 67.6704 24.2133   3
   1  -7   3 59.3064 26.8525   0
   1  -7   4 39.1757 27.2667   0
   1  -7   4 54.5674 21.1563   3
   1  -7   4 60.2110 18.4979   1
   1  -7   5 0.89051 16.8545   1
   1  -7   5-9.74835 28.0035   0
   1  -7   5-8.95026 22.1483   3
   1  -7   6 36.9450 20.6267   3
   1  -7   6 33.9716 25.9645   0
   1  -7   6 21.2368 17.3052   1
   1  -7   7 132.121 23.4156   3
   1  -7   7 107.590 19.0174   1
   1  -7   7 123.965 31.4613   0
   1  -7   8 18.8599 20.7859   3
   1  -7   8-1.83979 15.6650   1
   1  -7   8 25.4878 31.0664   0
   1  -7   9 260.438 35.4599   0
   1  -7   9 154.120 19.2586   1
   1  -7   9 280.231 25.3210   3
   1  -7  10 108.627 18.7602   1
   1  -7  10 147.556 22.1421   3
   1  -7  10 112.760 32.6343   0
   1  -7  11 186.856 24.8246   3
   1  -7  11 194.235 33.4026   0
   1  -7  11 118.022 20.3080   1
   1  -7  12-1.92839 17.3264   1
   1  -7  12 3.22429 27.1729   0
   1  -7  13 16.9270 18.0667   1
   1  -7  13 18.6889 32.6245   0
   1  -7  14 28.7472 19.6370   1
   1  -7  14-14.1761 33.3255   0
   1  -7  15 125.195 26.1570   1
   1  -7  15 96.6392 39.9111   0
   1  -7  16-35.5874 37.1818   0
   1  -7  17 5.76744 35.5792   0
   1  -7  18 17.0589 41.7162   0
   1  -7  19-43.7390 34.4201   0
   1  -6 -19-100.845 37.5560   5
   1  -6 -18 66.9622 31.7396   5
   1  -6 -17 14.6966 25.9256   5
   1  -6 -16-29.9247 28.7106   5
   1  -6 -15 108.795 35.8811   5
   1  -6 -14 420.967 41.3355   5
   1  -6 -13 528.619 40.4801   5
   1  -6 -13 575.884 39.7085   1
   1  -6 -12 314.479 39.3829   5
   1  -6 -12 329.300 32.4856   1
   1  -6 -11 20.8229 29.9137   5
   1  -6 -11 53.7393 25.2219   1
   1  -6 -10 321.346 31.5447   1
   1  -6 -10 324.316 34.2333   5
   1  -6  -9 839.047 46.1581   5
   1  -6  -9 937.900 41.5316   1
   1  -6  -8 1876.33 51.4918   1
   1  -6  -8 1732.43 56.6509   5
   1  -6  -7 781.604 35.9974   1
   1  -6  -7 719.373 39.8224   5
   1  -6  -6 311.610 26.6927   1
   1  -6  -6 361.535 32.9635   5
   1  -6  -5 6.13496 22.3211   5
   1  -6  -5 13.0440 17.5912   1
   1  -6  -4 267.895 24.3999   1
   1  -6  -4 270.653 27.8442   5
   1  -6  -4 272.231 27.1946   3
   1  -6  -3-10.9106 20.3878   5
   1  -6  -3-13.8912 19.1726   1
   1  -6  -3 6.49282 14.0137   4
   1  -6  -3-3.17641 21.0803   3
   1  -6  -2 2228.85 49.7987   5
   1  -6  -2 2336.03 47.6574   1
   1  -6  -2 2252.18 55.2668   3
   1  -6  -2 2115.78 40.7871   4
   1  -6  -1 1453.73 35.6263   4
   1  -6  -1 1494.21 40.7505   5
   1  -6  -1 1537.46 47.6807   3
   1  -6  -1 1540.62 39.7299   1
   1  -6   0 225.956 21.6381   5
   1  -6   0 223.302 20.7375   1
   1  -6   0 203.337 26.9623   3
   1  -6   0 208.600 20.5247   4
   1  -6   1 634.448 29.4513   1
   1  -6   1 626.514 28.8829   4
   1  -6   1 708.579 36.1099   3
   1  -6   2 6094.69 86.5960   0
   1  -6   2 6380.42 84.6799   3
   1  -6   2 7128.78 81.0029   1
   1  -6   3 913.006 38.9022   3
   1  -6   3 916.535 31.5427   1
   1  -6   3 799.862 38.7258   0
   1  -6   4 41.6733 17.9486   1
   1  -6   4 41.8827 19.4384   3
   1  -6   4 30.2086 26.0803   0
   1  -6   5 139.808 21.0451   3
   1  -6   5 109.655 26.5639   0
   1  -6   5 168.382 19.9674   1
   1  -6   6 16.2855 16.7450   1
   1  -6   6 17.8314 17.0289   3
   1  -6   6 15.6406 25.5765   0
   1  -6   7 13.1169 27.1619   0
   1  -6   7 29.9728 19.9181   3
   1  -6   7 13.9290 17.4040   1
   1  -6   8 180.152 22.1116   3
   1  -6   8 212.731 22.0311   1
   1  -6   8 201.900 31.6852   0
   1  -6   9 768.585 41.9668   0
   1  -6   9 863.680 33.9753   1
   1  -6   9 903.935 33.9261   3
   1  -6  10 472.214 36.5374   0
   1  -6  10 480.586 29.8836   1
   1  -6  10 470.369 26.0767   3
   1  -6  11 180.978 34.1804   0
   1  -6  11 192.157 23.9401   1
   1  -6  12 130.951 23.3767   1
   1  -6  12 117.326 31.4000   0
   1  -6  13 50.7345 23.6140   1
   1  -6  13 73.7820 29.7973   0
   1  -6  14 64.2533 25.5746   1
   1  -6  14 8.02447 32.1399   0
   1  -6  15 615.428 45.9140   0
   1  -6  16 183.157 40.5899   0
   1  -6  17 67.2950 40.4980   0
   1  -6  18 166.085 35.5091   0
   1  -6  19 166.214 42.8619   0
   1  -6  20 81.7121 30.9436   0
   1  -5 -20-11.3667 37.5078   5
   1  -5 -19 83.3895 30.0652   5
   1  -5 -18 115.397 29.1392   5
   1  -5 -17 42.6892 24.6326   5
   1  -5 -16 165.001 33.0216   5
   1  -5 -15 269.506 35.4095   5
   1  -5 -14 54.9667 33.3255   5
   1  -5 -13-10.8040 24.9123   5
   1  -5 -12 41.4966 30.0033   5
  -1   5  12 18.2843 18.2453   2
  -1   5  11 20.8692 19.1705   2
   1  -5 -11 3.92293 25.6270   5
   1  -5 -10 105.728 29.9457   5
  -1   5  10 114.064 19.0509   2
   1  -5  -9 7.71135 23.9392   5
   1  -5  -9-17.0790 22.9605   1
  -1   5   9 1.83871 15.7838   2
  -1   5   8 18.1202 14.0014   2
   1  -5  -8 48.9767 21.5119   1
   1  -5  -8 21.4313 24.9240   5
   1  -5  -7 6.76400 19.1575   1
   1  -5  -7 11.9940 23.3353   5
  -1   5   7 6.64486 13.8526   2
  -1   5   6 110.723 14.1631   2
   1  -5  -6 126.451 25.4638   5
   1  -5  -6 100.967 20.1727   1
   1  -5  -5 657.169 29.7061   1
   1  -5  -5 742.252 34.1943   5
   1  -5  -5 679.123 20.5936   4
   1  -5  -4 440.840 18.9629   4
   1  -5  -4 477.237 26.0952   1
   1  -5  -4 461.595 28.0775   5
   1  -5  -3 28.1890 20.0113   5
   1  -5  -3 22.9486 11.8999   4
   1  -5  -3 12.8051 15.9578   1
   1  -5  -2 511.900 20.8336   4
   1  -5  -2 514.425 26.2510   1
   1  -5  -2 505.866 26.1286   5
   1  -5  -1 643.488 27.6962   1
   1  -5  -1 658.699 23.6591   4
   1  -5  -1 709.805 28.4017   5
   1  -5  -1 650.486 31.1850   3
   1  -5   0 820.593 27.0378   4
   1  -5   0 898.440 33.7789   3
   1  -5   0 863.929 28.7508   5
   1  -5   0 839.315 30.0103   1
   1  -5   1 100.927 19.0373   1
   1  -5   1 134.914 24.9986   3
   1  -5   1 104.193 16.9547   4
   1  -5   2 1246.76 41.0301   0
   1  -5   2 1313.68 37.6545   3
   1  -5   2 1376.09 37.5852   1
   1  -5   3 1719.97 41.9249   3
   1  -5   3 1682.20 37.6400   1
   1  -5   3 1626.83 45.5310   0
   1  -5   4 390.520 25.6367   3
   1  -5   4 230.552 9.67924   2
   1  -5   4 333.082 28.0252   0
   1  -5   4 395.806 22.3271   1
   1  -5   5 21.0169 8.27284   2
   1  -5   5 21.8911 15.3831   1
   1  -5   5 29.0346 16.7487   3
   1  -5   5 10.7061 21.4389   0
   1  -5   6 439.457 32.1811   0
   1  -5   6 315.306 14.8124   2
   1  -5   6 403.618 23.9250   3
   1  -5   6 428.420 23.5450   1
   1  -5   7 937.607 38.8851   0
   1  -5   7 973.030 31.9152   3
   1  -5   7 797.393 23.3688   2
   1  -5   7 1052.65 33.4019   1
   1  -5   8 115.014 15.8550   2
   1  -5   8 112.166 18.5433   3
   1  -5   8 84.2012 24.5373   0
   1  -5   8 126.710 19.2787   1
   1  -5   9-3.70323 13.3984   3
   1  -5   9-9.01989 17.9495   1
   1  -5   9-1.80930 21.8890   0
   1  -5   9 10.4971 15.0043   2
   1  -5  10 30.5800 19.1863   1
   1  -5  10 37.1340 26.9285   0
   1  -5  10 61.0183 18.3694   2
   1  -5  10 35.4267 14.3495   3
   1  -5  11 6.19763 20.0736   1
   1  -5  11 0.16440 27.6920   0
   1  -5  11 14.5814 16.7959   2
   1  -5  12 7.95365 19.4364   1
   1  -5  12 16.0513 18.3700   2
   1  -5  12 14.0346 28.3230   0
   1  -5  13 80.5382 22.5843   2
   1  -5  13 75.8882 22.7436   1
   1  -5  13 62.0445 27.5435   0
   1  -5  14 11.6996 21.3556   2
   1  -5  14 5.06845 21.6442   1
   1  -5  15-5.13719 25.1331   2
   1  -5  16-1.85199 22.6449   2
   1  -5  17 22.8435 24.3861   2
   1  -5  18 121.153 30.8626   2
   1  -5  19-21.3344 31.0420   2
   1  -5  20 26.1012 35.1318   2
   1  -5  21 71.0309 39.5749   2
   1  -5  22 54.7298 46.0451   2
  -1   4  22 30.4676 38.7318   2
   1  -4 -21-1.62630 32.9726   5
  -1   4  21-24.5022 34.3115   2
  -1   4  20 28.8212 29.9987   2
  -1   4  19 49.0436 29.1318   2
   1  -4 -19 72.2553 34.0382   5
  -1   4  18 336.798 35.0502   2
   1  -4 -18 459.872 41.5786   5
   1  -4 -17 255.957 35.7035   5
  -1   4  17 253.116 33.8209   2
  -1   4  16 48.4884 28.6518   2
   1  -4 -16 54.8602 29.6582   5
   1  -4 -15 234.726 32.5786   5
  -1   4  15 252.621 33.1591   2
   1  -4 -14 132.021 28.4934   5
  -1   4  14 147.273 27.8095   2
   1  -4 -13 111.253 27.1234   5
  -1   4  13 126.942 24.9146   2
   1  -4 -12 4.66131 23.7785   5
  -1   4  12 22.0318 21.2122   2
   1  -4 -11 214.945 27.2092   5
  -1   4  11 235.786 23.0854   2
   1  -4 -10 178.859 29.2773   5
  -1   4  10 119.801 21.0566   2
   1  -4  -9 950.244 40.0401   5
  -1   4   9 1050.09 32.5802   2
   1  -4  -8 758.958 35.7992   5
  -1   4   8 797.122 27.9006   2
   1  -4  -7 4703.93 71.5061   5
  -1   4   7 4210.19 52.3924   2
   1  -4  -6 6516.12 80.8652   5
   1  -4  -6 6180.99 46.1154   4
   1  -4  -6 6619.91 73.3320   1
  -1   4   6 6346.53 59.1499   2
  -1   4   5 10423.1 66.7174   2
   1  -4  -5 10068.6 95.0882   5
   1  -4  -5 9872.92 59.1675   4
   1  -4  -5 9895.64 85.3798   1
   1  -4  -4 3828.38 38.5428   4
  -1   4   4 3769.05 37.1538   2
   1  -4  -4 3682.62 52.3234   1
   1  -4  -4 3761.14 57.0138   5
  -1   4   3 3088.72 28.9537   2
   1  -4  -3 3043.84 36.0676   4
   1  -4  -3 3149.50 51.4894   5
   1  -4  -3 3003.37 45.7477   1
   1  -4  -2 3101.63 45.4984   1
   1  -4  -2 3019.05 36.9733   4
   1  -4  -2 3052.01 48.0246   5
   1  -4  -1 326.402 21.9681   1
   1  -4  -1 308.436 16.2220   4
   1  -4  -1 364.108 20.9334   5
   1  -4   0 11926.3 82.5812   5
   1  -4   0 11978.7 85.3168   1
   1  -4   0 11691.0 77.8040   4
   1  -4   1 43.4632 18.6765   0
   1  -4   1 52.9463 19.6732   3
   1  -4   1 52.7615 15.4904   1
   1  -4   2 1803.02 38.7867   3
   1  -4   2 1885.60 38.1274   1
   1  -4   2 1634.91 40.0301   0
   1  -4   3 3608.74 51.0101   3
   1  -4   3 3447.45 54.7438   0
   1  -4   3 3350.07 45.3430   1
   1  -4   4 5627.65 41.2951   2
   1  -4   4 5888.74 62.8007   3
   1  -4   4 5651.51 59.4809   1
   1  -4   4 5602.31 69.3825   0
   1  -4   5 1000.17 21.7600   2
   1  -4   5 927.971 27.0665   3
   1  -4   5 951.678 32.5634   0
   1  -4   5 976.389 28.5260   1
   1  -4   6 69.2220 16.4191   1
   1  -4   6 94.1346 12.9492   2
   1  -4   6 94.0833 15.3049   3
   1  -4   6 102.121 20.7102   0
   1  -4   7 2098.13 36.6340   2
   1  -4   7 2171.72 41.5737   1
   1  -4   7 2121.79 37.2559   3
   1  -4   7 2123.48 46.6278   0
   1  -4   8 69.0797 17.1403   2
   1  -4   8 78.8937 19.4748   1
   1  -4   8 77.6131 14.2571   3
   1  -4   8 65.4679 22.6888   0
   1  -4   9 11346.6 79.4881   3
   1  -4   9 10942.5 90.8047   2
   1  -4   9 10970.0 94.4434   1
   1  -4   9 11481.1 106.687   0
   1  -4  10 2734.17 38.3023   3
   1  -4  10 2679.36 50.4756   1
   1  -4  10 2904.94 52.9498   2
   1  -4  11 182.908 23.0843   1
   1  -4  11 161.028 22.1880   2
   1  -4  12 2.86785 19.8067   2
   1  -4  12 8.30890 20.6359   1
   1  -4  13 76.9677 22.8225   1
   1  -4  13 150.454 25.4367   2
   1  -4  14 8.46157 22.9855   2
   1  -4  15 315.140 33.1176   2
   1  -4  16 964.842 47.3336   2
   1  -4  17 86.6403 32.6498   2
   1  -4  18 66.7415 34.2068   2
   1  -4  19-23.9228 33.8050   2
   1  -4  20 8.90347 35.1342   2
   1  -4  21 87.5606 35.8508   2
   1  -4  22-36.4715 31.6366   2
  -1   3  21 184.161 38.7617   2
  -1   3  20 128.063 32.3723   2
  -1   3  19-6.52851 31.1580   2
   1  -3 -19 49.6768 31.0819   5
   1  -3 -18 94.7872 28.0749   5
  -1   3  18 142.582 33.9271   2
  -1   3  17 43.5994 28.6670   2
   1  -3 -17 3.49707 23.3683   5
   1  -3 -16 75.6917 26.0745   5
  -1   3  16 91.3395 30.6604   2
  -1   3  15 21.2073 26.2752   2
   1  -3 -15 8.07171 24.8368   5
  -1   3  14 267.885 30.4454   2
   1  -3 -14 297.308 32.0479   5
   1  -3 -13 79.7187 27.0535   5
  -1   3  13 67.2526 23.7753   2
  -1   3  12 3.37466 21.7219   2
   1  -3 -12 17.5213 22.1034   5
  -1   3  11 553.816 29.1083   2
   1  -3 -11 552.239 32.5884   5
   1  -3 -10 761.117 34.8015   5
  -1   3  10 739.673 31.7665   2
  -1   3   9 990.247 31.8818   2
   1  -3  -9 926.262 37.3719   5
  -1   3   8 90.0662 17.0295   2
   1  -3  -8 76.4051 22.4239   5
   1  -3  -7 53.0839 21.2320   5
  -1   3   7 45.2943 15.3564   2
  -1   3   6 280.173 17.2363   2
   1  -3  -6 320.201 22.9728   5
   1  -3  -5 29.4414 18.5913   5
  -1   3   5 17.3553 11.9777   2
   1  -3  -4 1636.33 20.8568   4
  -1   3   4 1658.68 25.9435   2
   1  -3  -4 1695.47 36.5878   5
   1  -3  -4 1536.34 32.9920   1
   1  -3  -3 1476.16 34.0062   5
  -1   3   3 1429.99 21.0233   2
   1  -3  -3 1352.97 30.4541   1
   1  -3  -3 1444.75 21.0717   4
   1  -3  -2 447.190 20.6676   1
   1  -3  -2 538.850 22.5538   5
   1  -3  -2 528.658 15.1348   4
   1  -3  -1 62.9464 10.4540   4
   1  -3  -1 67.1589 16.6802   1
   1  -3  -1 72.6751 15.9969   5
   1  -3   0 142.816 17.4546   1
   1  -3   1 87.3542 19.9050   0
   1  -3   1 80.3588 15.6833   1
   1  -3   2 41.7182 15.6491   1
   1  -3   2 30.0199 13.6284   3
   1  -3   2 45.0492 15.8709   0
   1  -3   3 7.90645 12.2919   1
   1  -3   3 1.21108 16.2018   0
   1  -3   3 10.8603 7.00500   2
   1  -3   3 11.8839 12.4360   3
   1  -3   4 1205.28 21.1596   2
   1  -3   4 1223.25 27.4830   3
   1  -3   4 1115.66 30.5413   0
   1  -3   4 1116.00 26.9920   1
   1  -3   5 813.278 28.3873   0
   1  -3   5 812.885 20.3697   2
  -1   3  -5 760.711 12.0501   5
   1  -3   5 737.650 21.7450   3
   1  -3   5 795.308 24.9519   1
   1  -3   6 22.8200 17.8803   0
   1  -3   6 10.2149 10.6896   3
   1  -3   6 7.11524 12.1826   2
   1  -3   6 11.2605 14.2174   1
   1  -3   7 241.098 17.4411   2
   1  -3   7 246.530 14.7617   3
  -1   3  -7 230.840 8.69720   5
   1  -3   7 240.554 20.4667   1
   1  -3   8 784.928 26.3855   2
   1  -3   8 801.622 20.2463   3
  -1   3  -8 757.986 14.6265   5
   1  -3   8 757.672 28.2907   1
   1  -3   9 2159.24 28.7134   3
   1  -3   9 2271.05 43.2111   2
   1  -3   9 2327.20 45.3096   1
   1  -3  10 334.284 22.9399   1
   1  -3  10 320.592 24.2298   2
   1  -3  11 233.233 24.9628   2
   1  -3  11 245.020 23.8607   1
   1  -3  12 129.239 23.6879   2
   1  -3  13 288.535 28.9570   2
   1  -3  14 35.7607 24.5812   2
   1  -3  15-16.3547 26.9080   2
   1  -3  16 27.1213 31.1517   2
   1  -3  17 27.7034 30.7196   2
   1  -3  18-17.8268 26.2342   2
   1  -3  19 63.1789 32.7227   2
   1  -3  20 15.9018 33.3517   2
   1  -3  21 14.4392 36.2036   2
   1  -3  22 102.912 36.8195   2
  -1   2  22-122.827 31.1124   2
  -1   2  21 212.795 35.8475   2
  -1   2  20 51.5849 26.7281   2
  -1   2  19-32.8674 27.1355   2
   1  -2 -18 1038.57 46.6294   5
  -1   2  18 950.565 48.3508   2
  -1   2  17 524.196 40.0355   2
   1  -2 -17 451.588 34.5956   5
   1  -2 -16-5.40254 25.7091   5
  -1   2  16-16.7367 28.5981   2
  -1   2  15 4611.68 83.9886   2
   1  -2 -15 4698.75 82.0306   5
   1  -2 -14 6419.02 91.9455   5
  -1   2  14 6438.69 94.2471   2
  -1   2  13 2596.98 59.5996   2
   1  -2 -13 2700.63 59.7863   5
   1  -2 -12 1343.16 42.9317   5
  -1   2  12 1455.04 44.8331   2
   1  -2 -11 122.752 22.3012   5
  -1   2  11 120.385 22.5008   2
  -1   2  10 3176.16 55.1064   2
   1  -2 -10 3218.75 57.1174   5
  -1   2   9 501.765 25.4540   2
   1  -2  -9 469.335 27.3353   5
   1  -2  -8 1275.67 37.8806   5
  -1   2   8 1309.08 33.0712   2
   1  -2  -7 5299.59 63.7067   5
  -1   2   7 5343.88 57.8250   2
   1  -2  -6 94.7019 19.4681   5
  -1   2   6 80.5828 14.0551   2
   1  -2  -5 183.569 19.5975   5
  -1   2   5 211.250 16.3981   2
   1  -2  -4 330.665 19.5541   5
  -1   2   4 331.678 14.5748   2
  -1   2   3 5169.23 37.8006   2
   1  -2  -3 4926.44 46.8193   1
   1  -2  -3 5075.64 51.4258   5
   1  -2  -2 2206.39 30.3808   1
   1  -2  -2 2539.17 35.7788   5
   1  -2  -1 17289.9 78.0717   1
   1  -2   0 1346.58 26.1421   1
   1  -2   1 15139.2 74.7868   1
   1  -2   1 14219.0 74.1003   0
   1  -2   2 5251.08 43.5381   1
   1  -2   2 5157.98 44.9765   0
   1  -2   3 12193.6 69.9733   0
   1  -2   3 12458.3 63.3340   3
   1  -2   3 12356.4 68.9260   1
   1  -2   4 6507.91 45.9798   2
   1  -2   4 6560.18 52.9639   1
   1  -2   4 6781.37 45.6052   3
   1  -2   5 393.540 19.1010   1
   1  -2   5 375.399 17.0391   2
  -1   2  -5 386.106 10.2931   5
   1  -2   5 353.011 12.7819   3
   1  -2   6 1043.13 18.0507   3
  -1   2  -6 1021.19 16.3504   5
   1  -2   6 966.296 24.6976   2
   1  -2   6 1025.52 26.3929   1
  -1   2  -7 5080.73 39.3208   5
   1  -2   7 4927.11 54.0782   1
   1  -2   7 4764.53 53.1722   2
   1  -2   7 4892.54 34.8233   3
   1  -2   8 10299.6 80.3561   1
  -1   2  -8 10381.5 57.8821   5
   1  -2   8 10221.6 82.2176   2
   1  -2   9 1741.22 38.9090   2
   1  -2   9 1908.05 39.2096   1
  -1   2  -9 1755.26 26.7255   5
   1  -2  10 930.034 30.5377   1
  -1   2 -10 940.822 21.9296   5
   1  -2  10 929.190 33.2949   2
   1  -2  11 1661.48 43.4768   2
  -1   2 -11 1653.63 29.3595   5
   1  -2  12 55.4666 22.8488   2
   1  -2  13 349.161 29.3291   2
   1  -2  14 965.732 42.3912   2
   1  -2  15 499.562 38.2564   2
   1  -2  16 3585.30 77.6940   2
   1  -2  17 8.09721 31.8223   2
   1  -2  18 480.840 41.2319   2
   1  -2  19 415.625 40.9838   2
   1  -2  20-27.7727 36.2966   2
   1  -2  21 153.971 38.7767   2
   1  -2  22-3.59185 34.7322   2
  -1   1  22 56.2641 33.9249   2
  -1   1  21 65.3995 31.6047   2
  -1   1  20-28.5683 26.8924   2
  -1   1  19-46.8259 28.0649   2
  -1   1  18 222.159 35.0724   2
  -1   1  17 11.3607 31.0422   2
   1  -1 -16-14.0154 21.9435   5
  -1   1  16 50.0147 30.1490   2
  -1   1  15 9.07967 29.9018   2
   1  -1 -15 7.70475 22.2851   5
   1  -1 -14-0.20333 20.7059   5
  -1   1  14 0.38845 27.2571   2
  -1   1  13 19.1973 25.8829   2
   1  -1 -13 2.32949 17.5501   5
   1  -1 -12 278.223 22.3897   5
  -1   1  12 310.010 27.5401   2
  -1   1  11 134.413 24.2407   2
   1  -1 -11 95.1537 19.3302   5
  -1   1  10 9.30689 18.1774   2
   1  -1 -10 11.3872 16.6172   5
  -1   1   9 251.977 22.5556   2
   1  -1  -9 244.208 19.9458   5
   1  -1  -8 41.4604 14.5516   5
  -1   1   8 42.8624 15.9383   2
  -1   1   7 18.2770 16.9437   2
   1  -1  -7 8.44449 15.1172   5
   1  -1  -6 32.4177 14.4229   5
  -1   1   6 33.7482 15.6449   2
  -1   1   5 345.282 18.5039   2
   1  -1  -5 347.850 19.3128   5
  -1   1   4 264.839 16.6060   2
   1  -1  -4 245.940 17.8725   5
   1  -1  -3 5352.14 46.1969   5
  -1   1   3 5081.91 38.9858   2
   1  -1  -2 8883.67 50.3070   1
  -1   1   2 9004.06 43.3208   2
   1  -1  -1 6142.88 40.0479   1
   1  -1   0 313.229 14.4618   1
   1  -1   1 1578.24 24.1768   1
   1  -1   2 3608.55 31.9401   1
   1  -1   3 584.919 18.5682   1
   1  -1   4 760.920 21.0996   1
  -1   1  -4 748.732 14.7842   5
  -1   1  -5 4497.34 35.1534   5
   1  -1   5 4573.41 45.4966   1
   1  -1   5 4465.14 44.9002   2
   1  -1   6 3661.32 43.7846   1
   1  -1   6 3489.88 42.7820   2
  -1   1  -6 3681.91 35.5086   5
  -1   1  -7 412.512 15.6131   5
   1  -1   7 480.135 22.3416   2
   1  -1   7 456.746 21.6272   1
   1  -1   8 673.852 24.8771   1
   1  -1   8 617.311 25.6254   2
  -1   1  -8 623.568 18.4101   5
  -1   1  -9 884.841 22.9227   5
   1  -1   9 920.847 31.7829   2
   1  -1  10 542.493 27.9926   2
  -1   1 -10 527.485 20.4707   5
   1  -1  11 7.73532 19.9737   2
  -1   1 -11 11.4491 12.1626   5
  -1   1 -12 13.3621 13.8738   5
   1  -1  12-0.50195 20.8373   2
   1  -1  13 6.29382 23.6726   2
  -1   1 -13-3.89958 13.9449   5
   1  -1  14 238.580 30.1740   2
   1  -1  15 271.666 34.9582   2
   1  -1  16 83.3730 32.2794   2
   1  -1  17 567.316 42.0200   2
   1  -1  18 49.3148 30.8194   2
   1  -1  19 7.78125 30.6900   2
   1  -1  20 28.6255 29.3715   2
   1  -1  21-45.7887 40.1960   2
   1  -1  22 147.169 34.8905   2
  -1   0  22 462.562 51.8111   2
  -1   0  21 104.025 38.6879   2
  -1   0  20 42.4848 35.1757   2
  -1   0  19 86.1109 32.5624   2
  -1   0  18 658.222 44.5250   2
  -1   0  17 263.767 36.0778   2
  -1   0  16 66.3467 35.2700   2
  -1   0  15 8311.67 110.943   2
  -1   0  14 2166.81 59.0129   2
   1   0 -14 2158.41 44.7525   5
  -1   0  13 10.1356 26.3358   2
   1   0 -13 30.6676 14.7362   5
   1   0 -12 224.341 19.7862   5
  -1   0  12 206.806 26.7932   2
   1   0 -11 17.0791 12.1109   5
  -1   0  11 24.2770 22.4634   2
   1   0 -10 73.3508 15.0360   5
  -1   0  10 82.2940 23.2691   2
  -1   0   9 4221.26 59.4919   2
   1   0  -9 4194.51 50.7130   5
  -1   0   8 2.63541 15.9287   2
   1   0  -8 0.39527 12.5847   5
   1   0  -7 7014.18 57.6106   5
  -1   0   7 6899.62 64.8795   2
  -1   0   6 199.078 17.8702   2
   1   0  -6 197.648 14.1344   5
  -1   0   5 168.283 18.6613   2
   1   0  -5 177.811 13.5499   5
  -1   0   4 11868.7 66.3126   2
  -1   0   3 1160.77 22.0649   2
  -1   0   2 31407.7 80.9018   2
  -1   0  -2 17744.2 58.0791   5
   1   0   2 17790.0 58.3502   1
  -1   0  -3 275.441 13.0642   5
   1   0   3 313.967 14.6014   1
   1   0   4 26749.5 90.3511   1
  -1   0  -4 26233.7 88.9803   5
  -1   0  -5 87.4000 11.5691   5
   1   0   5 105.226 15.2381   1
  -1   0  -6 221.949 14.2829   5
   1   0   6 233.942 18.4725   2
   1   0   7 2902.76 42.8597   2
  -1   0  -7 2770.87 37.2184   5
  -1   0  -8 1189.53 27.4570   5
   1   0   8 1140.92 32.3165   2
  -1   0  -9 1043.68 27.6539   5
   1   0   9 1051.99 32.1385   2
  -1   0 -10 261.759 18.3792   5
   1   0  10 283.260 24.3327   2
   1   0  11 2047.91 47.6951   2
  -1   0 -11 2069.51 41.0499   5
   1   0  12 259.053 26.7144   2
  -1   0 -12 229.646 21.0840   5
  -1   0 -13 417.040 25.1206   5
   1   0  13 430.721 31.8503   2
   1   0  14 45.1893 27.0671   2
  -1   0 -14 29.8530 19.4576   5
   1   0  15 15634.2 145.689   2
  -1   0 -15 15113.2 128.468   5
   1   0  16 1304.83 53.1444   2
   1   0  17 2422.77 69.4533   2
   1   0  18 374.285 37.4614   2
   1   0  19 378.639 43.4748   2
   1   0  20 80.1362 31.5222   2
   1   0  21 66.0592 36.4687   2
   1   0  22 36.1674 34.3221   2
  -1  -1  22 82.0773 41.7640   2
  -1  -1  21 9.40470 36.9348   2
  -1  -1  20 88.1494 39.5176   2
  -1  -1  19 63.5076 34.5751   2
  -1  -1  18 272.185 35.1343   2
  -1  -1  17 595.090 43.2215   2
  -1  -1  16 1762.57 60.2332   2
  -1  -1  15 1356.86 51.7219   2
  -1  -1  14 1332.90 49.6599   2
  -1  -1  13 39.0921 25.1557   2
   1   1 -12 137.755 14.6949   5
  -1  -1  12 160.248 25.2890   2
  -1  -1  11 381.322 28.1294   2
   1   1 -11 344.742 17.5305   5
  -1  -1  10 1890.16 44.5251   2
   1   1 -10 1912.52 32.9756   5
  -1  -1   9 253.975 22.9164   2
   1   1  -9 236.914 14.1548   5
   1   1  -8 64.8992 11.0632   5
  -1  -1   8 62.7422 17.4637   2
  -1  -1   7 1024.32 29.2452   2
  -1  -1   6 2340.57 37.3987   2
  -1  -1   5 2027.85 29.9011   4
  -1  -1   5 2041.93 33.2406   2
  -1  -1   4 150.294 14.7734   2
  -1  -1   4 140.076 12.6191   4
  -1  -1   3 2115.81 27.1929   4
  -1  -1   3 2152.21 28.0573   2
  -1  -1   2 1773.30 22.7674   2
  -1  -1   2 1710.60 23.2894   4
  -1  -1   1 58.2691 12.3032   4
  -1  -1   0 1542.43 17.7890   3
  -1  -1  -1 7529.39 42.5010   5
  -1  -1  -2 7762.49 49.0569   5
  -1  -1  -3 1579.06 25.4995   5
  -1  -1  -4 40.0433 14.7064   5
  -1  -1  -5 583.707 19.7875   5
  -1  -1  -6 177.725 15.8284   5
   1   1   6 253.490 18.4645   2
   1   1   7 169.671 17.2489   2
  -1  -1  -7 153.492 15.9342   5
  -1  -1  -8 460.567 23.7055   5
   1   1   8 425.683 22.6826   2
   1   1   9 472.863 26.7618   2
  -1  -1  -9 465.696 23.3668   5
   1   1  10 611.546 29.6876   2
  -1  -1 -10 583.798 27.0185   5
  -1  -1 -11 473.815 27.0330   5
   1   1  11 527.915 28.5418   2
  -1  -1 -12 125.473 20.7551   5
   1   1  12 103.926 23.3658   2
   1   1  13 53.6662 23.8760   2
  -1  -1 -13 17.1489 18.3131   5
   1   1  14 588.309 35.5620   2
  -1  -1 -14 577.097 32.3371   5
  -1  -1 -15 237.279 27.3877   5
   1   1  15 202.027 31.5299   2
   1   1  16 20.4809 27.9984   2
  -1  -1 -16 2.36067 20.0154   5
   1   1  17 40.1406 26.9107   2
  -1  -1 -17 106.779 21.6137   5
   1   1  18 436.801 40.9396   2
   1   1  19-17.0781 27.6600   2
   1   1  20 12.8077 35.2048   2
   1   1  21 90.1879 29.2290   2
   1   1  22-3.03180 38.7253   2
  -1  -2  22 145.840 43.0656   2
  -1  -2  21 131.012 37.8464   2
  -1  -2  20-6.33401 31.2905   2
  -1  -2  19 318.902 39.9404   2
  -1  -2  18 11.4996 34.6587   2
  -1  -2  17 450.219 40.7081   2
  -1  -2  16 93.4289 35.9651   2
  -1  -2  15 1884.12 58.9859   2
  -1  -2  14 499.368 36.6547   2
  -1  -2  13 0.80530 25.5984   2
  -1  -2  12 145.186 26.7439   2
  -1  -2  11-16.3223 22.4546   2
  -1  -2  10 2162.05 47.8952   2
  -1  -2   9 7479.30 79.3061   2
  -1  -2   8 40375.0 169.086   2
  -1  -2   7 31.4742 18.3042   2
  -1  -2   6 3.53403 13.8247   4
  -1  -2   6-8.46554 15.4552   2
  -1  -2   5 8709.35 63.7901   2
  -1  -2   5 8788.79 67.3438   4
  -1  -2   4 225.330 14.4891   2
  -1  -2   4 231.214 16.2925   4
  -1  -2   3 9687.55 54.6476   3
  -1  -2   3 9287.99 53.9017   2
  -1  -2   3 9829.83 63.3286   0
  -1  -2   3 9645.18 66.5715   4
  -1  -2   2 511.130 19.8394   0
  -1  -2   2 464.459 14.3682   2
  -1  -2   2 459.290 20.6011   4
  -1  -2   2 518.166 15.6948   3
  -1  -2   1 13739.1 56.5962   5
  -1  -2   1 14131.6 57.8270   2
  -1  -2   1 14509.1 74.5431   0
  -1  -2   1 13922.6 66.5954   3
  -1  -2   1 13654.7 73.4756   4
  -1  -2   0 70671.2 149.471   3
  -1  -2   0 68712.3 560.487   5
  -1  -2   0 71209.0 159.996   4
  -1  -2  -1 12510.0 62.9248   3
  -1  -2  -1 12390.5 65.2970   5
  -1  -2  -2 5525.84 47.4998   5
  -1  -2  -2 5447.23 42.1549   3
  -1  -2  -3 302.676 14.3422   3
  -1  -2  -3 292.646 18.5114   5
  -1  -2  -4 4458.07 38.6429   3
  -1  -2  -4 4452.51 49.2889   5
  -1  -2  -5 1663.91 25.1875   3
  -1  -2  -5 1607.43 32.5409   5
  -1  -2  -6 6321.41 65.1814   5
  -1  -2  -6 6469.95 47.7617   3
  -1  -2  -7 33781.9 110.119   3
  -1  -2  -7 32860.5 153.201   5
   1   2   7 33687.3 142.736   2
   1   2   8 13001.4 94.6900   2
  -1  -2  -8 12887.4 100.576   5
  -1  -2  -9 401.234 25.4568   5
   1   2   9 387.916 24.0907   2
  -1  -2  -9 293.790 12.8033   3
  -1  -2 -10 622.780 30.0924   5
   1   2  10 580.557 29.7579   2
  -1  -2 -11 502.393 30.2382   5
   1   2  11 495.894 29.5445   2
   1   2  12 326.772 27.9290   2
  -1  -2 -12 334.790 28.2149   5
   1   2  13 304.624 28.9964   2
  -1  -2 -13 372.796 29.2783   5
   1   2  14 35.4004 23.2642   2
  -1  -2 -14 44.3032 19.9684   5
   1   2  15 697.607 39.4452   2
  -1  -2 -15 725.141 38.4528   5
  -1  -2 -16-50.3719 24.7268   5
   1   2  16 18.9153 25.7818   2
   1   2  17 70.9064 30.4307   2
  -1  -2 -17 126.976 28.5115   5
   1   2  18 100.754 33.4206   2
  -1  -2 -18 134.146 27.1716   5
   1   2  19 274.797 35.6107   2
   1   2  20-20.7635 32.3760   2
   1   2  21 9.89070 29.8359   2
   1   2  22 141.578 43.5726   2
  -1  -3  22 49.6742 40.2416   2
  -1  -3  21 35.4279 36.3261   2
  -1  -3  20 9.03692 31.8071   2
  -1  -3  19 80.4141 32.8136   2
  -1  -3  18 42.8028 33.8144   2
  -1  -3  17 441.263 42.8309   2
  -1  -3  16 18.1923 27.2524   2
  -1  -3  15-31.1846 27.9727   2
  -1  -3  14-2.36139 27.9980   2
  -1  -3  13 153.735 28.3285   2
  -1  -3  12 58.9195 23.7656   2
  -1  -3  11-2.06530 20.1595   2
  -1  -3  10 722.225 31.3657   2
  -1  -3   9 2003.69 44.2911   2
  -1  -3   8 362.329 24.5604   2
  -1  -3   7 999.912 29.6469   2
  -1  -3   7 978.218 32.2205   4
  -1  -3   6 1.39771 14.1461   2
  -1  -3   6 2.92007 14.2836   4
  -1  -3   6 12.6722 18.4246   0
  -1  -3   5 927.405 24.0415   2
  -1  -3   5 938.561 29.7407   0
  -1  -3   5 974.122 24.0013   3
  -1  -3   5 973.946 19.7744   1
  -1  -3   5 951.028 30.3887   4
  -1  -3   4 522.126 22.3112   0
  -1  -3   4 565.077 14.2785   1
  -1  -3   4 524.055 17.8824   2
  -1  -3   4 534.382 19.7710   3
  -1  -3   4 534.358 25.1585   4
  -1  -3   3 164.480 14.7615   3
  -1  -3   3 126.595 7.73151   5
  -1  -3   3 180.866 9.26013   1
  -1  -3   3 145.403 11.3154   2
  -1  -3   3 184.237 20.0488   4
  -1  -3   3 163.253 19.7157   0
  -1  -3   2 262.104 16.8628   3
  -1  -3   2 240.991 11.2547   5
  -1  -3   2 233.242 20.4062   4
  -1  -3   2 241.167 18.1007   0
  -1  -3   2 213.208 12.2882   2
  -1  -3   1 51.5623 15.2349   3
  -1  -3   1 53.9519 9.39511   2
  -1  -3   1 54.0025 10.9169   5
  -1  -3   1 40.8696 17.8478   0
  -1  -3   1 40.0518 15.1458   4
  -1  -3   0 5.20726 14.1169   3
  -1  -3   0 10.3649 14.8522   4
  -1  -3   0 21.1644 12.2613   5
  -1  -3  -1 59.0904 7.81868   1
  -1  -3  -1 86.6005 14.3987   5
  -1  -3  -1 77.0422 15.9951   4
  -1  -3  -1 69.7437 14.3697   3
  -1  -3  -2 318.814 17.0620   5
  -1  -3  -2 311.837 16.9101   3
  -1  -3  -3 1713.10 34.6832   5
  -1  -3  -3 1689.77 31.2651   3
  -1  -3  -4 1648.58 36.1008   5
  -1  -3  -4 1618.70 30.3389   3
  -1  -3  -5 2.39721 11.2112   3
  -1  -3  -5 13.7867 14.5443   5
  -1  -3  -6 71.9641 13.0432   3
  -1  -3  -6 69.5611 20.3410   5
  -1  -3  -7 183.777 21.5348   5
   1   3   7 164.636 18.1888   2
  -1  -3  -7 186.706 15.2219   3
   1   3   8 17.6179 16.4798   2
  -1  -3  -8 43.3095 20.5809   5
  -1  -3  -8 17.4558 11.6735   3
   1   3   9 70.6453 18.1606   2
  -1  -3  -9 74.4573 11.3140   3
  -1  -3  -9 77.7099 21.7521   5
   1   3  10 777.542 30.6437   2
  -1  -3 -10 720.487 35.4528   5
  -1  -3 -11 558.751 31.8075   5
   1   3  11 503.869 28.8067   2
  -1  -3 -12 29.6410 23.6763   5
   1   3  12 23.4358 19.9544   2
  -1  -3 -13 41.8749 22.0522   5
   1   3  13 0.86084 18.6766   2
   1   3  14 35.2263 21.5794   2
  -1  -3 -14 6.76640 23.6552   5
   1   3  15-8.37074 25.2122   2
  -1  -3 -15-4.88469 25.6636   5
  -1  -3 -16 52.7179 26.7917   5
   1   3  16 47.3373 26.9872   2
   1   3  17 66.4730 24.4300   2
  -1  -3 -17 44.1707 27.8519   5
   1   3  18 32.9369 29.7770   2
  -1  -3 -18 156.156 25.4321   5
  -1  -3 -19-50.1944 32.9639   5
   1   3  19-70.9785 31.3214   2
   1   3  20 83.3186 32.8512   2
  -1  -3 -20 178.986 35.8759   5
  -1  -4  22-36.0406 41.4392   2
  -1  -4  21 51.2115 34.8432   2
  -1  -4  20 63.2941 34.4952   2
  -1  -4  19 36.4433 32.0792   2
  -1  -4  18 209.694 38.6451   2
  -1  -4  17-3.48754 27.7293   2
  -1  -4  16 382.482 37.2044   2
  -1  -4  15 376.678 34.8342   2
  -1  -4  14 36.7851 24.8089   2
  -1  -4  13 580.312 34.7062   2
  -1  -4  12 264.605 28.7556   2
  -1  -4  11 49.3307 23.0893   2
  -1  -4  10 980.258 36.0107   2
  -1  -4   9 1735.50 45.7721   0
  -1  -4   9 1741.04 42.0354   2
  -1  -4   8-0.29313 19.5369   4
  -1  -4   8 14.4930 16.4339   2
  -1  -4   8 4.23517 21.3786   0
  -1  -4   7 836.128 22.4721   1
  -1  -4   7 829.125 32.7330   0
  -1  -4   7 850.635 32.9977   4
  -1  -4   7 801.829 26.2558   2
  -1  -4   6 131.661 12.1403   1
  -1  -4   6 123.898 20.8613   0
  -1  -4   6 139.149 15.6966   2
  -1  -4   6 123.917 19.6809   4
  -1  -4   6 112.945 15.2419   3
  -1  -4   5 1080.61 28.9173   3
  -1  -4   5 997.081 32.7698   0
  -1  -4   5 1024.39 24.5152   2
  -1  -4   5 1072.55 34.0625   4
  -1  -4   5 1105.39 21.4408   1
  -1  -4   4 19.6688 20.3729   0
  -1  -4   4 17.2636 13.6802   3
  -1  -4   4 18.6209 18.2958   4
  -1  -4   4 16.0139 10.7039   2
  -1  -4   4 11.4201 5.36825   5
  -1  -4   4 23.4404 8.18086   1
  -1  -4   3 577.746 14.3204   1
  -1  -4   3 541.788 25.4007   4
  -1  -4   3 643.086 25.0921   3
  -1  -4   3 592.546 29.1960   0
  -1  -4   3 582.457 15.8984   5
  -1  -4   3 564.486 16.7333   2
  -1  -4   2 24.1684 17.2939   4
  -1  -4   2 18.5402 16.5823   3
  -1  -4   2 10.8408 20.4948   0
  -1  -4   2 13.8658 5.87936   1
  -1  -4   2 30.7257 10.7321   5
  -1  -4   2 16.5466 9.69535   2
  -1  -4   1 28978.0 146.281   0
  -1  -4   1 28299.6 88.5352   2
  -1  -4   1 27837.9 129.949   3
  -1  -4   1 26946.3 110.524   5
  -1  -4   1 28959.0 140.021   4
  -1  -4   0 1714.50 37.0503   4
  -1  -4   0 1469.79 22.3306   1
  -1  -4   0 1724.12 32.1451   5
  -1  -4   0 1637.27 35.1425   3
  -1  -4  -1 6825.21 48.6969   1
  -1  -4  -1 6390.91 64.5708   3
  -1  -4  -1 6740.92 67.4099   4
  -1  -4  -1 6548.08 63.0318   5
  -1  -4  -2 1349.05 33.0663   5
  -1  -4  -2 1382.05 24.7418   1
  -1  -4  -2 1344.65 32.1585   3
  -1  -4  -2 1430.89 33.3811   4
  -1  -4  -3 123.429 16.3219   3
  -1  -4  -3 138.239 12.4869   1
  -1  -4  -3 106.578 17.5239   5
  -1  -4  -3 117.331 15.9158   4
  -1  -4  -4 59.8066 11.5173   3
  -1  -4  -4 22.6675 18.9359   5
  -1  -4  -5 1996.06 45.7310   5
  -1  -4  -5 2026.66 39.8899   3
  -1  -4  -6 217.850 18.8603   3
   1   4   6 185.795 16.2896   2
  -1  -4  -6 156.074 23.8608   5
  -1  -4  -7 2308.77 52.9034   5
   1   4   7 2158.43 39.5741   2
  -1  -4  -7 2232.72 41.9915   3
  -1  -4  -8 794.258 27.7141   3
   1   4   8 767.352 27.8008   2
  -1  -4  -8 808.025 36.9679   5
   1   4   9 533.859 26.5905   2
  -1  -4  -9 412.200 21.2501   3
  -1  -4  -9 519.180 33.9651   5
   1   4  10 6.98990 17.2495   2
  -1  -4 -10 10.2918 22.7742   5
  -1  -4 -11 202.065 29.6920   5
   1   4  11 202.827 21.8067   2
  -1  -4 -12 34.1201 24.8358   5
   1   4  12 14.6188 19.2554   2
  -1  -4 -13 5.07214 22.0632   5
   1   4  13-3.43699 19.6511   2
   1   4  14 232.341 28.2624   2
  -1  -4 -14 236.778 33.7402   5
   1   4  15 1863.33 55.7390   2
  -1  -4 -15 2044.05 66.4525   5
  -1  -4 -16-9.25640 27.6643   5
   1   4  16 20.9464 25.3206   2
   1   4  17 522.252 37.3976   2
  -1  -4 -17 599.719 44.2617   5
   1   4  18-50.9388 29.8001   2
  -1  -4 -18 10.4422 28.2743   5
  -1  -4 -19 25.6330 36.6266   5
   1   4  19-37.9962 26.2306   2
  -1  -4 -20 86.4072 37.1165   5
   1   4  20 127.597 37.1412   2
  -1  -4 -21-33.1544 40.5427   5
   1   4  21 21.0575 34.5777   2
  -1  -5  22 104.616 34.4188   2
  -1  -5  21 114.427 39.4102   2
  -1  -5  20 5.78410 32.2142   2
  -1  -5  19 33.4182 33.6473   2
  -1  -5  18-35.7695 31.8038   2
  -1  -5  17-11.5238 29.9095   2
  -1  -5  16-1.08958 28.4995   2
  -1  -5  15 24.1097 25.6889   2
  -1  -5  14-53.3263 25.9895   0
  -1  -5  14-0.76047 24.4380   2
  -1  -5  13 6.98058 25.1610   2
  -1  -5  13 9.05835 27.7488   0
  -1  -5  12 15.0062 23.3654   2
  -1  -5  12-24.1069 25.9363   0
  -1  -5  11 32.3146 25.0322   0
  -1  -5  11 25.7967 20.8320   2
  -1  -5  10 33.2207 25.0617   0
  -1  -5  10 43.7823 19.2938   2
  -1  -5   9 164.854 28.5222   0
  -1  -5   9 165.038 15.8417   1
  -1  -5   9 181.525 21.2598   2
  -1  -5   8 831.905 27.4671   3
  -1  -5   8 820.711 29.0477   2
  -1  -5   8 792.917 24.8278   1
  -1  -5   8 885.018 39.3682   0
  -1  -5   8 832.034 36.3271   4
  -1  -5   7 394.352 17.2724   1
  -1  -5   7 385.106 27.8798   4
  -1  -5   7 380.219 30.0742   0
  -1  -5   7 398.441 22.6488   3
  -1  -5   7 414.823 21.6732   2
  -1  -5   6 22.6654 9.77815   1
  -1  -5   6 19.7965 18.7704   4
  -1  -5   6 26.6552 11.8108   2
  -1  -5   6 34.6169 16.6360   3
  -1  -5   6 9.26215 21.3529   0
  -1  -5   5 34.1858 8.28479   1
  -1  -5   5 46.9285 10.4703   2
  -1  -5   5 79.3346 24.1829   0
  -1  -5   5 50.7051 18.1582   3
  -1  -5   5 62.6996 21.4228   4
  -1  -5   4 757.678 19.2607   2
  -1  -5   4 756.625 18.5922   5
  -1  -5   4 794.728 19.2622   1
  -1  -5   4 1177.44 41.1234   0
  -1  -5   4 1157.52 39.2682   4
  -1  -5   4 1174.09 36.1520   3
  -1  -5   3 1410.06 43.1501   0
  -1  -5   3 1398.28 27.2786   5
  -1  -5   3 1447.98 40.3832   4
  -1  -5   3 1451.39 38.4530   3
  -1  -5   2 282.182 17.0229   5
  -1  -5   2 168.639 10.4178   2
  -1  -5   2 172.989 10.5548   1
  -1  -5   2 279.689 22.9490   3
  -1  -5   2 331.513 26.0105   4
  -1  -5   2 300.907 29.4189   0
  -1  -5   1 282.014 23.3708   3
  -1  -5   1 281.358 24.3278   4
  -1  -5   1 279.539 18.0322   5
  -1  -5   1 224.976 14.1554   1
  -1  -5   0 819.310 27.9893   5
  -1  -5   0 822.413 32.1743   4
  -1  -5   0 772.298 30.8769   3
  -1  -5   0 536.327 18.0258   1
  -1  -5  -1 1221.24 36.3083   3
  -1  -5  -1 897.337 22.7098   1
  -1  -5  -1 1219.09 33.5656   5
  -1  -5  -1 1271.40 36.1725   4
  -1  -5  -2 279.424 14.9234   1
  -1  -5  -2 324.614 23.4411   4
  -1  -5  -2 308.051 23.9889   3
  -1  -5  -2 323.913 23.4005   5
  -1  -5  -3 138.823 18.5760   3
  -1  -5  -3 143.909 20.3253   5
  -1  -5  -3 138.244 18.5727   4
  -1  -5  -3 150.539 15.4750   1
  -1  -5  -4 362.884 26.6224   5
  -1  -5  -4 341.123 19.0815   1
  -1  -5  -4 375.883 22.5324   4
  -1  -5  -4 351.280 24.7619   3
  -1  -5  -5 600.601 28.8041   3
  -1  -5  -5 684.157 33.4295   5
  -1  -5  -5 652.987 24.4309   1
  -1  -5  -5 673.003 27.6369   4
   1   5   5 603.347 20.3375   2
  -1  -5  -6 97.6286 24.0561   5
  -1  -5  -6 76.3927 19.6919   3
  -1  -5  -6 92.3436 16.4919   4
   1   5   6 84.0290 13.9456   2
   1   5   7 18.1848 13.6688   2
  -1  -5  -7 1.21974 16.7725   3
  -1  -5  -7-1.34212 21.6126   5
  -1  -5  -8 143.651 26.6995   5
   1   5   8 169.530 18.9762   2
  -1  -5  -8 144.191 19.9392   3
   1   5   9 7.32862 15.9504   2
  -1  -5  -9 23.4815 24.6143   5
  -1  -5  -9 29.5648 17.1495   3
  -1  -5 -10 88.7955 25.7069   5
   1   5  10 91.0381 19.2007   2
  -1  -5 -11 28.2845 25.8598   5
   1   5  11 55.3664 19.9434   2
   1   5  12 31.9538 18.8048   2
  -1  -5 -12 42.6222 26.6642   5
   1   5  13 247.983 26.5697   2
  -1  -5 -13 240.978 34.5489   5
  -1  -5 -14 56.9917 34.0199   5
   1   5  14 7.35418 19.7056   2
   1   5  15 67.8116 21.7796   2
  -1  -5 -15 29.9446 31.8530   5
  -1  -5 -16 99.6001 27.2668   5
   1   5  16-50.7201 25.4457   2
   1   5  17 218.612 33.1480   2
  -1  -5 -17 183.659 36.4400   5
  -1  -5 -18 4.78028 36.8726   5
  -1  -5 -19 64.2061 32.4242   5
  -1  -5 -20-102.751 45.8482   5
  -1  -6  20 82.5777 32.9614   0
  -1  -6  19 157.226 41.5258   0
  -1  -6  18 124.764 34.3939   0
  -1  -6  17 156.032 38.0801   0
  -1  -6  16 100.870 38.1094   0
  -1  -6  15-22.8864 34.2376   0
  -1  -6  14 0.99198 29.8136   0
  -1  -6  13 19.9265 32.8766   0
  -1  -6  12 28.2995 27.3369   0
  -1  -6  11 2282.99 64.2110   0
  -1  -6  10 126.894 32.3893   0
  -1  -6   9 2758.74 66.1533   0
  -1  -6   9 2788.48 50.7428   3
  -1  -6   8 1155.91 46.7580   0
  -1  -6   8 1153.42 35.5020   3
  -1  -6   8 1148.90 45.3453   4
  -1  -6   7 515.751 36.5723   0
  -1  -6   7 576.850 28.3227   3
  -1  -6   7 478.515 32.9851   4
  -1  -6   6 274.930 24.9878   3
  -1  -6   6 310.156 32.3183   0
  -1  -6   6 270.425 27.8449   4
  -1  -6   5 212.393 30.1781   0
  -1  -6   5 220.864 22.6250   3
  -1  -6   5 197.024 25.4554   4
  -1  -6   4 888.837 37.1884   4
  -1  -6   4 852.318 35.4006   3
  -1  -6   4 791.404 38.7238   0
  -1  -6   3 1067.01 27.0119   5
  -1  -6   3 1520.36 42.7452   3
  -1  -6   3 1565.99 49.3676   0
  -1  -6   3 1494.06 45.1600   4
  -1  -6   2 2417.36 54.3951   4
  -1  -6   2 2410.70 50.9899   3
  -1  -6   2 2383.89 42.5856   5
  -1  -6   1 1161.18 38.3498   3
  -1  -6   1 1173.85 32.7993   5
  -1  -6   1 1111.27 39.2436   4
  -1  -6   0 1246.54 39.4972   3
  -1  -6   0 1204.12 36.0909   5
  -1  -6   0 1268.70 40.0415   4
  -1  -6  -1 82.4347 21.6268   3
  -1  -6  -1 67.5120 17.9533   5
  -1  -6  -1 63.5808 19.0565   4
  -1  -6  -2 1647.06 43.7233   5
  -1  -6  -2 1575.36 42.5632   4
  -1  -6  -2 1607.34 43.5877   3
  -1  -6  -3 884.456 35.8601   5
  -1  -6  -3 832.219 35.4393   3
  -1  -6  -3 805.607 33.2273   4
  -1  -6  -4 31.0146 22.8145   5
  -1  -6  -4 45.1176 18.0405   4
  -1  -6  -4 19.3145 20.2845   3
  -1  -6  -5 464.866 33.2596   5
  -1  -6  -5 348.769 19.5836   1
  -1  -6  -5 539.025 27.9635   4
  -1  -6  -5 502.547 30.0505   3
  -1  -6  -6 819.831 28.9615   1
  -1  -6  -6 1231.56 38.1555   4
  -1  -6  -6 1074.27 43.8069   5
  -1  -6  -6 1136.86 39.9605   3
  -1  -6  -7 12207.9 130.843   5
  -1  -6  -7 12260.0 114.701   3
  -1  -6  -8 19.2941 20.4052   3
  -1  -6  -8 20.1936 26.7556   5
  -1  -6  -9 94.7929 19.9516   3
  -1  -6  -9 27.8569 28.2931   5
  -1  -6 -10 160.660 33.2089   5
  -1  -6 -11 51.6849 32.3162   5
  -1  -6 -12 1004.02 54.0752   5
  -1  -6 -13 1136.31 56.7455   5
  -1  -6 -14 32.9088 30.6857   5
  -1  -6 -15 121.472 36.4924   5
  -1  -6 -16-79.5723 31.1908   5
  -1  -6 -17 257.853 37.2268   5
  -1  -6 -18 82.6767 38.2227   5
  -1  -7  19 79.7242 34.4470   0
  -1  -7  18 21.9928 34.4527   0
  -1  -7  17 49.1584 38.6363   0
  -1  -7  16 49.4476 38.1457   0
  -1  -7  15 28.7496 36.6277   0
  -1  -7  14 38.8026 33.2955   0
  -1  -7  13 54.4870 36.2613   0
  -1  -7  12 165.462 36.9941   0
  -1  -7  11 46.5299 33.7531   0
  -1  -7  10 154.070 22.9777   3
  -1  -7  10 91.0663 33.1627   0
  -1  -7   9 94.7785 32.2552   0
  -1  -7   9 97.4528 20.1120   3
  -1  -7   8 36.0654 29.2715   0
  -1  -7   8 32.6157 21.3989   3
  -1  -7   8 30.8174 28.1224   4
  -1  -7   7-2.61576 27.2775   0
  -1  -7   7 14.2148 18.4333   3
  -1  -7   7 5.01413 24.7403   4
  -1  -7   6 2.25693 26.8496   0
  -1  -7   6 1.77103 22.5405   4
  -1  -7   6-3.03440 22.5865   3
  -1  -7   5-12.0687 21.8751   3
  -1  -7   5 10.7297 23.3184   4
  -1  -7   5-18.1228 25.1348   0
  -1  -7   4 13.5389 27.0682   0
  -1  -7   4 3.45703 20.7533   4
  -1  -7   4 24.6934 21.3024   3
  -1  -7   3 121.734 23.4936   3
  -1  -7   3 96.3636 28.0236   0
  -1  -7   3 88.0329 23.1213   4
  -1  -7   2 37.9140 24.4491   3
  -1  -7   2 54.9784 24.1759   4
  -1  -7   1-0.21440 23.1609   3
  -1  -7   1 16.6196 14.8475   5
  -1  -7   1 11.5820 20.8542   4
  -1  -7   0 10.2891 20.7003   4
  -1  -7   0-3.85025 21.3149   3
  -1  -7   0 11.1643 17.6140   5
  -1  -7  -1 23.0713 20.5292   4
  -1  -7  -1 13.4511 19.2860   5
  -1  -7  -1-1.16284 22.3381   3
  -1  -7  -2 74.0205 23.6067   3
  -1  -7  -2 84.7506 21.7193   5
  -1  -7  -2 72.0726 20.9479   4
  -1  -7  -3 36.7835 22.6142   3
  -1  -7  -3 42.3645 24.1000   5
  -1  -7  -3 24.0357 20.7682   4
  -1  -7  -4 231.494 27.1640   3
  -1  -7  -4 237.290 29.4569   5
  -1  -7  -4 250.135 25.9531   4
  -1  -7  -5 260.388 29.4834   3
  -1  -7  -5 251.790 32.6323   5
  -1  -7  -6 73.2587 23.6776   3
  -1  -7  -6 65.5171 30.8973   5
  -1  -7  -7 68.0251 25.4675   3
  -1  -7  -7 37.1481 29.9248   5
  -1  -7  -8 717.343 45.6319   5
  -1  -7  -8 703.941 37.2320   3
  -1  -7  -9 742.423 35.4413   3
  -1  -7  -9 945.347 51.3068   5
  -1  -7 -10 928.921 54.2626   5
  -1  -7 -11 37.9758 33.2006   5
  -1  -7 -12 20.8065 28.4413   5
  -1  -7 -13 81.9552 29.4158   5
  -1  -7 -14 55.8550 32.4379   5
  -1  -7 -15-10.6573 34.7063   5
  -1  -7 -16 34.5232 36.5822   5
  -1  -7 -17 128.842 34.6795   5
  -1  -8  18 44.4249 39.8353   0
  -1  -8  17 139.495 37.9671   0
  -1  -8  16-16.5873 35.5240   0
  -1  -8  15 114.325 42.7329   0
  -1  -8  14 668.401 49.6112   0
  -1  -8  13 611.957 51.9665   0
  -1  -8  12 3704.73 94.0429   0
  -1  -8  11 925.535 54.6694   0
  -1  -8  10 3256.71 66.2527   3
  -1  -8  10 3261.28 87.4015   0
  -1  -8   9 1095.57 42.3893   3
  -1  -8   9 1066.45 54.1163   0
  -1  -8   8 5483.18 86.2069   3
  -1  -8   8 5048.82 99.4412   0
  -1  -8   8 5581.42 96.9462   4
  -1  -8   7 209.911 31.5423   3
  -1  -8   7 189.277 34.2898   0
  -1  -8   7 237.595 34.2123   4
  -1  -8   6 425.455 40.5407   0
  -1  -8   6 495.108 35.8938   3
  -1  -8   6 520.135 36.8204   4
  -1  -8   5 403.864 32.8653   4
  -1  -8   5 451.776 35.1581   3
  -1  -8   5 428.691 42.1250   0
  -1  -8   4 643.779 39.1679   3
  -1  -8   4 619.737 37.0720   4
  -1  -8   3 270.903 28.1988   4
  -1  -8   3 293.424 31.7901   3
  -1  -8   2 417.099 30.6205   4
  -1  -8   2 415.318 32.8302   3
  -1  -8   1 42.1046 22.5051   4
  -1  -8   1 0.50740 25.7440   3
  -1  -8   0 621.986 38.3650   3
  -1  -8   0 421.673 27.6900   5
  -1  -8   0 626.519 35.8098   4
  -1  -8  -1 50.8027 22.4611   4
  -1  -8  -1 25.8271 17.7787   5
  -1  -8  -1 12.5873 24.0688   3
  -1  -8  -2 4066.44 77.1042   5
  -1  -8  -2 3982.55 75.0205   4
  -1  -8  -2 3791.51 75.9215   3
  -1  -8  -3 4524.79 82.4125   3
  -1  -8  -3 4798.90 86.9109   5
  -1  -8  -3 4849.47 81.3102   4
  -1  -8  -4 388.481 36.6842   3
  -1  -8  -4 414.422 35.9581   5
  -1  -8  -5 1310.18 53.2049   5
  -1  -8  -5 1231.51 49.9421   3
  -1  -8  -6 89.7352 26.9986   3
  -1  -8  -6 168.974 33.5402   5
  -1  -8  -7 104.652 28.6725   3
  -1  -8  -7 140.848 34.2103   5
  -1  -8  -8 1183.56 59.9331   5
  -1  -8  -8 1189.86 49.8539   3
  -1  -8  -9 1000.49 46.9907   3
  -1  -8  -9 987.487 53.9679   5
  -1  -8 -10 197.034 37.2712   5
  -1  -8 -11 51.0543 28.7738   5
  -1  -8 -12-66.0803 33.0496   5
  -1  -8 -13 549.331 49.2983   5
  -1  -8 -14-1.13409 35.2611   5
  -1  -8 -15 222.143 35.9379   5
  -1  -9  16-19.3660 43.6617   0
  -1  -9  15 61.9214 39.9117   0
  -1  -9  14 0.31760 36.4698   0
  -1  -9  13 72.5913 39.6821   0
  -1  -9  12 75.2246 39.8442   0
  -1  -9  11 6.78004 37.0456   0
  -1  -9  10 258.565 28.6155   3
  -1  -9  10 242.152 43.6972   0
  -1  -9   9 162.361 30.4093   3
  -1  -9   9 128.250 34.2235   0
  -1  -9   8-8.00365 35.3550   0
  -1  -9   8-24.1547 26.1678   3
  -1  -9   7 11.9421 28.9747   3
  -1  -9   7-20.6518 30.9472   0
  -1  -9   7 12.2705 28.9905   4
  -1  -9   6 37.2897 32.7682   0
  -1  -9   6 98.5798 32.0946   3
  -1  -9   6 100.481 26.6461   4
  -1  -9   5 219.832 29.3344   4
  -1  -9   5 207.739 29.8796   3
  -1  -9   4 341.151 33.6811   4
  -1  -9   4 339.402 35.6179   3
  -1  -9   3 143.527 30.5239   3
  -1  -9   3 151.583 31.0646   4
  -1  -9   2 37.0241 30.0912   3
  -1  -9   2 25.0391 22.7491   4
  -1  -9   1 46.4814 27.2444   3
  -1  -9   1 31.6083 25.4878   4
  -1  -9   0 7.03053 25.8102   3
  -1  -9   0-19.1922 24.8409   4
  -1  -9  -1 186.320 32.4423   3
  -1  -9  -1 239.490 27.9792   4
  -1  -9  -2 63.6759 23.7673   5
  -1  -9  -2 76.7215 24.3977   4
  -1  -9  -2 139.909 30.7727   3
  -1  -9  -3 40.9742 25.5794   3
  -1  -9  -3 77.9647 25.7907   5
  -1  -9  -4 48.5476 31.1639   5
  -1  -9  -4 14.1487 30.8811   3
  -1  -9  -5 19.2261 27.1166   3
  -1  -9  -5 135.797 33.8932   5
  -1  -9  -6 96.7842 30.6774   3
  -1  -9  -6 116.161 34.8249   5
  -1  -9  -7-7.72281 26.9865   3
  -1  -9  -7 46.3069 35.9933   5
  -1  -9  -8 129.132 26.4169   3
  -1  -9  -8 148.836 36.7583   5
  -1  -9  -9 113.718 31.5882   5
  -1  -9 -10 123.881 41.5582   5
  -1  -9 -11 50.2258 32.2634   5
  -1  -9 -12-10.7299 39.1593   5
  -1  -9 -13-30.4056 29.9540   5
  -1 -10  14 225.636 40.5410   0
  -1 -10  13 23.0336 39.3007   0
  -1 -10  12-27.4927 38.9300   0
  -1 -10  11 178.999 41.6923   0
  -1 -10  10-17.8857 36.7706   0
  -1 -10  10-2.34802 24.0908   3
  -1 -10   9-21.2398 34.9879   0
  -1 -10   9 16.0138 25.2722   3
  -1 -10   8 455.366 46.8672   0
  -1 -10   8 352.757 31.9720   3
  -1 -10   7 607.139 46.1748   0
  -1 -10   7 645.698 43.3256   3
  -1 -10   6 482.696 41.0650   3
  -1 -10   6 445.924 42.3705   4
  -1 -10   5 130.489 28.2007   3
  -1 -10   5 82.3122 29.1599   4
  -1 -10   4-29.5017 32.2926   3
  -1 -10   4-5.69981 29.1849   4
  -1 -10   3 247.147 32.8831   3
  -1 -10   3 225.546 31.4310   4
  -1 -10   2 1136.29 51.0728   4
  -1 -10   2 1281.73 57.6454   3
  -1 -10   1 854.241 53.7392   3
  -1 -10   1 818.987 62.5747   4
  -1 -10   0 20.7819 23.0688   4
  -1 -10   0 72.7931 36.0091   3
  -1 -10  -1 1472.89 62.9072   3
  -1 -10  -2 476.402 41.8329   3
  -1 -10  -3 51.8470 29.8221   3
  -1 -10  -4 182.409 37.5420   5
  -1 -10  -4 138.434 36.2853   3
  -1 -10  -5 145.193 30.2440   3
  -1 -10  -5 181.214 31.4491   5
  -1 -10  -6 105.175 33.9633   3
  -1 -10  -6 206.663 38.4196   5
  -1 -10  -7 11.5959 34.9232   3
  -1 -10  -7 17.5467 35.3253   5
  -1 -10  -8 24.1501 35.0383   3
  -1 -10  -8 27.6413 33.7262   5
  -1 -10  -9 158.061 33.6785   5
  -1 -10 -10 212.176 41.2181   5
  -1 -10 -11-8.88111 40.2042   5
  -1 -11  10-39.6070 40.5683   0
  -1 -11  10 147.024 29.5265   3
  -1 -11   9 169.429 34.7724   3
  -1 -11   9 190.487 37.9770   0
  -1 -11   8 94.4581 32.1232   3
  -1 -11   7-6.70401 24.5943   3
  -1 -11   6 8.59559 33.1307   3
  -1 -11   5-0.50256 24.4601   3
  -1 -11   5-81.4785 33.2466   4
  -1 -11   4 111.079 29.3639   4
  -1 -11   4 31.5526 31.8683   3
  -1 -11   3-2.23729 27.1312   4
  -1 -11   3-47.2891 33.6477   3
  -1 -11   2-10.0589 34.2658   3
  -1 -11   2-29.7016 30.5201   4
  -1 -11   1 53.7921 32.0689   3
  -1 -11   0-34.8585 36.1319   3
  -1 -11  -1-0.39841 34.1604   3
  -1 -11  -2 71.4963 33.0787   3
  -1 -11  -3 87.6610 33.7316   3
  -1 -11  -4 75.1407 33.4163   3
  -1 -11  -5 59.6170 36.5439   3
  -1 -11  -6 0.13653 30.8160   3
  -1 -11  -7-37.9887 27.4724   3
  -1 -11  -7 116.713 36.5118   5
  -1 -11  -8-8.18788 29.0999   3
  -1 -11  -8 103.231 36.8559   5
  -1 -12   3-72.0256 38.8655   4
   2 -11  -8 20.6307 31.1084   3
   2 -11  -7 54.1149 33.7705   3
   2 -11  -6-16.4383 40.3400   3
   2 -11  -5 6.14799 37.5724   3
   2 -11  -4-6.82625 35.6115   3
   2 -11  -3 81.4692 32.9801   3
   2 -11  -2 160.907 42.1441   3
   2 -11  -1 135.852 38.8248   3
   2 -11   0 58.9541 35.2974   3
   2 -11   1 59.1660 36.0315   3
   2 -11   2 30.5599 32.7567   3
   2 -11   3-8.81652 30.8445   3
   2 -11   4 27.3012 32.7712   3
   2 -11   5 9.09452 28.0349   3
   2 -11   6 51.4513 36.8623   3
   2 -11   7-77.2025 34.0475   3
   2 -11   8 73.2596 30.2554   3
   2 -11   9-68.3653 32.5121   3
   2 -11   9-6.96383 36.8658   0
   2 -11  10 64.9700 41.2535   0
   2 -11  10-45.2838 34.1517   3
   2 -11  11 95.8915 37.8840   0
   2 -10 -11 19.8619 41.9380   3
   2 -10 -10 42.0300 40.7324   3
   2 -10  -9 565.597 49.4419   3
   2 -10  -8 60.1942 37.3406   3
   2 -10  -7 669.264 49.6322   3
   2 -10  -6 127.108 40.2519   3
   2 -10  -5 56.9396 32.4824   3
   2 -10  -4 55.3208 36.3691   3
   2 -10  -3 956.518 59.0938   3
   2 -10  -2 348.657 42.8879   3
   2 -10  -1 3.46434 30.0258   3
   2 -10   0 514.305 44.9834   3
   2 -10   1 793.535 52.5910   3
   2 -10   2 154.735 37.3164   3
   2 -10   3 1368.79 57.0443   3
   2 -10   4 192.617 36.0732   3
   2 -10   5 302.804 39.6881   3
   2 -10   6 99.2779 28.8186   3
   2 -10   7 43.2177 31.5594   0
   2 -10   7-20.5339 29.5382   3
   2 -10   8 53.5572 31.1833   3
   2 -10   8 100.629 38.6539   0
   2 -10   9 47.5093 31.0048   3
   2 -10   9-25.4480 41.5686   0
   2 -10  10 212.368 43.2949   0
   2 -10  10 267.754 35.8485   3
   2 -10  11 3.54876 39.1243   0
   2 -10  12 154.779 41.1378   0
   2 -10  13 82.8047 35.8773   0
   2 -10  14 203.058 48.6772   0
   2  -9 -11 127.442 36.3256   3
   2  -9 -10 222.539 38.8806   3
   2  -9  -9 120.111 39.2472   3
   2  -9  -8 117.714 38.3324   3
   2  -9  -7 20.8683 35.6240   3
   2  -9  -6 60.1753 32.1788   3
   2  -9  -5 247.730 40.6597   3
   2  -9  -4 2.70822 28.0235   3
   2  -9  -3-11.7741 31.4212   3
   2  -9  -2-7.05268 33.1506   3
   2  -9  -1 47.8912 31.9991   3
   2  -9   0 57.3592 32.1677   3
   2  -9   1 99.0408 29.6056   3
   2  -9   2 10.2728 30.9179   3
   2  -9   3 18.5368 29.0042   3
   2  -9   4 215.182 30.9028   3
   2  -9   5 767.713 44.2096   3
   2  -9   6 1283.48 61.4769   0
   2  -9   6 1356.18 53.0671   3
   2  -9   7 1112.35 56.8458   0
   2  -9   7 1262.13 51.1225   3
   2  -9   8 568.023 42.7996   3
   2  -9   8 545.035 51.1079   0
   2  -9   9 304.853 40.7819   0
   2  -9   9 272.932 29.7174   3
   2  -9  10 21.5046 27.1381   3
   2  -9  10 26.8815 37.0984   0
   2  -9  11 194.338 43.0076   0
   2  -9  12 35.4649 41.2627   0
   2  -9  13 7.33535 34.1100   0
   2  -9  14 60.4519 41.6337   0
   2  -9  15 170.511 37.4548   0
   2  -9  16-18.8388 41.2971   0
   2  -8 -17-80.7777 42.3447   1
   2  -8 -16-144.751 44.2637   1
   2  -8 -15 489.101 50.0557   1
   2  -8 -15 517.901 53.2422   5
   2  -8 -14 626.455 47.0306   1
   2  -8 -14 427.553 41.5551   5
   2  -8 -13-66.6467 36.1215   1
   2  -8 -13-39.9997 33.4632   5
   2  -8 -12 6.88535 26.6443   1
   2  -8 -12 46.2670 36.4361   5
   2  -8 -11 0.00000 31.3659   5
   2  -8 -11 15.7352 30.4276   1
   2  -8 -11-15.7244 28.0097   3
   2  -8 -10 1044.87 51.3031   1
   2  -8 -10 1031.29 55.3310   5
   2  -8 -10 990.146 49.4026   3
   2  -8  -9 64.8268 35.7007   5
   2  -8  -9 96.8950 27.7411   3
   2  -8  -9 88.8248 30.9237   1
   2  -8  -8 172.557 32.9659   3
   2  -8  -8 167.564 32.4965   5
   2  -8  -8 239.597 35.8333   1
   2  -8  -7 333.672 38.9161   3
   2  -8  -7 266.077 38.7416   5
   2  -8  -7 374.008 34.7923   1
   2  -8  -6 878.863 44.5978   1
   2  -8  -6 896.454 49.5480   3
   2  -8  -5 252.205 32.0568   1
   2  -8  -5 376.344 38.8727   3
   2  -8  -4 1812.93 53.7263   1
   2  -8  -4 2260.08 65.6093   3
   2  -8  -3 148.044 32.5718   3
   2  -8  -3 114.585 23.8967   1
   2  -8  -2 765.026 36.4502   1
   2  -8  -2 1186.87 51.7923   3
   2  -8  -1 281.789 25.8406   1
   2  -8  -1 449.557 36.6414   3
   2  -8   0 12.7079 18.6467   1
   2  -8   0-2.04726 27.4990   3
   2  -8   1 1396.37 53.4291   3
   2  -8   1 1113.07 44.2700   1
   2  -8   2 332.833 36.2627   3
   2  -8   2 213.847 24.8195   1
   2  -8   3 369.308 36.4111   3
   2  -8   3 245.021 25.0632   1
   2  -8   4 906.572 45.1352   3
   2  -8   4 708.695 34.4323   1
   2  -8   5 530.297 30.0762   1
   2  -8   5 703.321 41.2964   3
   2  -8   5 590.829 43.8561   0
   2  -8   6 792.535 47.5736   0
   2  -8   6 834.333 42.3337   3
   2  -8   6 677.843 34.6514   1
   2  -8   7-5.43390 23.4130   3
   2  -8   7 25.5301 19.7076   1
   2  -8   7 13.8951 32.6328   0
   2  -8   8 889.828 41.4689   3
   2  -8   8 734.572 49.1689   0
   2  -8   8 661.648 35.4170   1
   2  -8   9 4173.26 78.2321   3
   2  -8   9 3823.66 88.6698   0
   2  -8  10 83.5664 26.0032   3
   2  -8  10 155.144 41.4179   0
   2  -8  10 83.0246 22.2834   1
   2  -8  11 185.018 22.9148   1
   2  -8  11 193.229 42.5172   0
   2  -8  12 120.424 39.2127   0
   2  -8  12 119.252 26.5489   1
   2  -8  13 523.455 51.0212   0
   2  -8  14 8.77591 33.1193   0
   2  -8  15 74.1634 40.8930   0
   2  -8  16 221.215 48.3783   0
   2  -8  17 84.4124 40.9148   0
   2  -8  18 161.308 45.8901   0
   2  -7 -18 131.632 41.4889   1
   2  -7 -17 173.520 42.5814   1
   2  -7 -17 52.0419 37.2264   5
   2  -7 -16-34.3337 36.5707   5
   2  -7 -16 125.232 32.6299   1
   2  -7 -15 48.0872 32.1906   1
   2  -7 -15 85.5306 29.0353   5
   2  -7 -14 9.46315 35.8123   5
   2  -7 -14 15.6386 33.9191   1
   2  -7 -13 38.7585 30.9762   1
   2  -7 -13 41.7040 32.7983   5
   2  -7 -12 62.0905 31.1460   5
   2  -7 -12 20.7551 28.1332   1
   2  -7 -11 219.154 35.0751   1
   2  -7 -11 239.372 34.3585   5
   2  -7 -10 394.390 35.1473   1
   2  -7 -10 335.490 38.1533   5
   2  -7  -9 302.792 34.2401   1
   2  -7  -9 325.294 37.4443   5
   2  -7  -8 632.530 38.8599   1
   2  -7  -8 562.466 43.8737   5
   2  -7  -7 913.406 42.8502   1
   2  -7  -7 802.413 45.0976   5
   2  -7  -6 901.985 41.8033   1
   2  -7  -6 824.004 44.5055   5
   2  -7  -5 13.9064 21.1653   1
   2  -7  -5 16.8859 26.1672   5
   2  -7  -4-13.7571 22.7323   1
   2  -7  -3 194.707 24.8216   1
   2  -7  -2 126.723 24.2402   1
   2  -7  -2 132.650 29.4599   3
   2  -7  -1 22.1922 25.9802   3
   2  -7  -1 8.70938 19.3821   1
   2  -7   0 79.7068 28.0324   3
   2  -7   0 76.1719 22.9773   1
   2  -7   1 58.6386 26.0371   3
   2  -7   1 35.0570 23.0874   1
   2  -7   2 80.3511 24.5242   3
   2  -7   2 98.5253 23.8423   1
   2  -7   3 29.8437 19.0406   1
   2  -7   3 57.2583 25.0835   3
   2  -7   4 6.55367 24.3558   3
   2  -7   4 32.6419 18.9066   1
   2  -7   4 38.1731 25.4708   0
   2  -7   5-11.4474 21.4310   3
   2  -7   5 4.30184 24.9632   0
   2  -7   5 10.6198 21.1445   1
   2  -7   6-4.77089 23.4305   3
   2  -7   6-3.64838 27.1833   0
   2  -7   6-3.27312 21.4478   1
   2  -7   7 135.380 32.0322   0
   2  -7   7 95.8463 25.8065   3
   2  -7   7 145.907 24.8218   1
   2  -7   8 102.277 26.7218   1
   2  -7   8 98.3792 29.5201   0
   2  -7   8 119.300 25.4662   3
   2  -7   9 27.2808 21.3905   3
   2  -7   9 33.3935 33.8544   0
   2  -7   9 18.1662 22.9970   1
   2  -7  10 40.4502 20.4898   3
   2  -7  10 1.34192 21.9766   1
   2  -7  10-8.77049 27.9419   0
   2  -7  11-24.7829 22.6686   1
   2  -7  11-23.9291 30.1356   0
   2  -7  12 146.180 35.6697   0
   2  -7  12 158.700 26.4329   1
   2  -7  13 77.0850 34.7546   0
   2  -7  13 103.022 30.1635   1
   2  -7  14 223.986 39.6488   0
   2  -7  14 193.093 32.5638   1
   2  -7  15 101.640 36.3032   0
   2  -7  15 157.767 29.7723   1
   2  -7  16-9.13597 24.8001   1
   2  -7  16 17.7568 37.3340   0
   2  -7  17 8.05400 27.4323   1
   2  -7  17 5.69998 37.5778   0
   2  -7  18-40.0564 32.7485   0
   2  -7  19-3.58129 40.1924   0
   2  -6 -19 79.3087 35.7066   5
   2  -6 -19 69.3404 42.8607   1
   2  -6 -18 29.6606 31.8454   5
   2  -6 -18 93.8711 36.1461   1
   2  -6 -17-113.095 33.4255   5
   2  -6 -17 24.8567 30.9653   1
   2  -6 -16-7.52723 30.2551   5
   2  -6 -16 95.7722 35.8863   1
   2  -6 -15 130.392 32.0139   1
   2  -6 -15 40.3826 31.4425   5
   2  -6 -14 38.5012 30.2154   5
   2  -6 -14 51.2220 27.6410   1
   2  -6 -13 496.019 40.2352   1
   2  -6 -13 550.247 44.5338   5
   2  -6 -12 4.52903 25.0697   1
   2  -6 -12 9.51052 25.2705   5
   2  -6 -11 245.266 34.2924   1
   2  -6 -11 230.357 32.8286   5
   2  -6 -10 18.7380 25.3763   1
   2  -6 -10 0.30228 25.7711   5
   2  -6  -9-1.62417 28.1369   5
   2  -6  -9-0.08577 24.4199   1
   2  -6  -8 183.956 29.3347   1
   2  -6  -8 190.558 34.0856   5
   2  -6  -7 4364.71 75.6427   1
   2  -6  -7 4467.86 82.3008   5
   2  -6  -6 6371.25 93.3341   5
   2  -6  -6 6342.36 87.7331   1
   2  -6  -5 2382.00 54.9793   1
   2  -6  -5 2404.06 59.1264   5
   2  -6  -4 479.243 29.2891   1
   2  -6  -3 285.253 27.4989   1
   2  -6  -2 2956.75 58.1715   1
   2  -6  -1 15.7053 20.4008   1
   2  -6   0 701.903 33.6863   1
   2  -6   1 256.153 27.2913   3
   2  -6   1 253.935 26.5419   1
   2  -6   2 5186.43 78.8821   3
   2  -6   2 5927.67 84.6707   1
   2  -6   3 420.929 28.5057   1
   2  -6   3 435.588 31.5079   3
   2  -6   3 424.668 31.3539   0
   2  -6   4 99.6828 24.4578   3
   2  -6   4 85.9797 26.2544   0
   2  -6   4 74.8619 20.7475   1
   2  -6   5 447.944 29.5964   3
   2  -6   5 426.196 28.4377   1
   2  -6   5 367.895 31.1610   0
   2  -6   6-4.32772 24.9959   0
   2  -6   6-13.2664 20.0969   3
   2  -6   6 0.12657 19.4057   1
   2  -6   7 2736.05 54.8351   3
   2  -6   7 2788.60 57.3567   1
   2  -6   7 2644.89 64.1419   0
   2  -6   8 2117.45 48.6634   3
   2  -6   8 2053.70 57.4954   0
   2  -6   8 2224.29 52.7185   1
   2  -6   9 927.394 34.5937   3
   2  -6   9 875.418 38.7191   1
   2  -6   9 834.286 42.8556   0
   2  -6  10 75.1527 30.4572   0
   2  -6  10 71.1790 25.3743   1
   2  -6  11 20.4024 26.0841   0
   2  -6  11 32.7383 21.9107   1
   2  -6  12 2.47694 27.1774   0
   2  -6  12-0.23679 22.5396   1
   2  -6  13 215.865 34.2993   0
   2  -6  13 110.350 24.7408   1
   2  -6  14 53.3482 24.3603   1
   2  -6  14 90.2268 30.4015   0
   2  -6  15 85.5009 33.7235   0
   2  -6  15 124.878 28.3136   1
   2  -6  16-1.61501 25.2468   1
   2  -6  16 16.3306 30.7837   0
   2  -6  17 278.876 41.0255   0
   2  -6  18 146.741 42.7417   0
   2  -6  19 44.8681 36.3531   0
   2  -6  20 50.5142 40.0581   0
   2  -5 -19-1.29997 38.9989   5
   2  -5 -18-33.4938 33.7655   5
   2  -5 -17 67.0790 29.6645   5
   2  -5 -16 158.424 35.3142   5
   2  -5 -15 92.3400 29.5355   5
   2  -5 -14 150.904 30.2021   5
   2  -5 -13 464.024 37.8360   5
   2  -5 -12 568.977 41.2846   5
   2  -5 -12 543.708 36.4489   1
   2  -5 -11 43.5429 26.4581   5
   2  -5 -11 41.0716 28.4930   1
   2  -5 -10 141.841 29.0629   5
   2  -5 -10 164.389 27.7119   1
   2  -5  -9 372.708 30.2518   1
   2  -5  -9 394.198 34.5108   5
   2  -5  -8 266.095 27.9806   1
   2  -5  -8 234.684 30.0250   5
   2  -5  -7 108.475 26.1915   5
   2  -5  -7 95.5962 22.9384   1
   2  -5  -6 31.5393 21.0120   1
   2  -5  -6 72.3330 23.2964   5
   2  -5  -5 300.080 25.6463   1
   2  -5  -5 333.086 28.6400   5
   2  -5  -4 6.54119 21.2575   5
   2  -5  -4-5.57262 20.3499   1
   2  -5  -3 640.809 31.9404   1
   2  -5  -2 1934.98 46.7316   1
   2  -5  -1 1327.97 39.8831   1
   2  -5   0 1643.43 43.7002   1
   2  -5   1 917.086 35.1506   1
   2  -5   2 768.687 35.9206   1
   2  -5   2 681.644 33.7715   0
   2  -5   3 40.1794 19.2794   3
   2  -5   3 11.5750 19.6066   0
   2  -5   3 23.3635 19.6415   1
   2  -5   4 21.9077 21.3902   0
   2  -5   4-10.0211 18.3134   1
   2  -5   4-1.10634 5.45135   2
   2  -5   4 5.93288 16.9934   3
   2  -5   5 34.2679 19.4500   3
   2  -5   5 8.54815 22.4146   0
   2  -5   5 12.9442 7.36781   2
   2  -5   5 20.6905 19.9433   1
   2  -5   6 82.5473 19.5708   3
   2  -5   6 71.9567 20.7508   1
   2  -5   6 115.394 24.0954   0
   2  -5   6 44.9449 9.32711   2
   2  -5   7 277.441 22.0879   3
   2  -5   7 192.524 14.3242   2
   2  -5   7 284.992 25.3938   1
   2  -5   7 224.719 26.6633   0
   2  -5   8 273.940 20.2621   3
   2  -5   8 194.199 14.6253   2
   2  -5   8 273.273 25.0593   1
   2  -5   8 275.467 27.5971   0
   2  -5   9 236.172 19.8181   3
   2  -5   9 215.773 27.0897   0
   2  -5   9 216.103 17.7927   2
   2  -5   9 276.327 26.3535   1
   2  -5  10 149.466 19.3256   2
   2  -5  10 133.276 27.7114   0
   2  -5  10 159.509 25.5644   1
   2  -5  11-8.31323 25.7387   0
   2  -5  11 9.60436 14.9234   2
   2  -5  11 7.20618 20.6159   1
   2  -5  12-4.56758 23.7423   1
   2  -5  12-5.23913 25.0778   0
   2  -5  12-20.9859 17.0050   2
   2  -5  13 44.6367 29.3274   0
   2  -5  13 21.3637 21.5733   1
   2  -5  13 8.99290 20.6953   2
   2  -5  14 12.7596 24.1243   2
   2  -5  14 7.85612 28.4909   0
   2  -5  14 15.1602 23.0132   1
   2  -5  15-38.9138 24.0205   2
   2  -5  15-3.73167 25.4203   1
   2  -5  16 56.5938 24.6334   2
   2  -5  17 0.92071 24.3564   2
   2  -5  18 16.9016 28.9505   2
   2  -5  19 58.8397 36.0017   2
   2  -5  20 82.6629 37.2579   2
   2  -5  21-34.5037 34.5978   2
   2  -5  22 100.460 37.0434   2
  -2   4  21 265.753 44.2246   2
  -2   4  20 170.371 37.6704   2
   2  -4 -19 86.4498 33.9750   5
  -2   4  19 79.1138 30.1028   2
  -2   4  18 142.869 32.7079   2
   2  -4 -18 95.4537 30.2646   5
  -2   4  17-7.83930 26.9522   2
   2  -4 -17 1.76260 27.3658   5
   2  -4 -16 112.099 25.0849   5
  -2   4  16 99.2292 30.0503   2
  -2   4  15 326.108 33.1753   2
   2  -4 -15 280.236 33.0115   5
  -2   4  14 91.9802 28.1233   2
   2  -4 -14 28.4865 27.1879   5
  -2   4  13 64.0679 25.5810   2
   2  -4 -13 55.2052 27.4907   5
  -2   4  12 1401.69 45.2140   2
   2  -4 -12 1303.02 48.1930   5
   2  -4 -11 46.3333 23.0885   5
  -2   4  11 75.1404 21.9694   2
   2  -4 -10 542.753 35.9118   5
  -2   4  10 568.451 29.5061   2
   2  -4  -9 887.120 38.7713   1
  -2   4   9 863.015 32.4672   2
   2  -4  -9 903.162 40.3477   5
  -2   4   8 3688.55 54.4805   2
   2  -4  -8 3685.35 64.1268   1
   2  -4  -8 3803.29 68.7147   5
   2  -4  -7 202.248 24.2313   1
  -2   4   7 223.571 19.0595   2
   2  -4  -7 266.933 28.7656   5
   2  -4  -6 49.9454 22.4470   5
  -2   4   6 37.4478 13.2562   2
   2  -4  -6 26.2527 18.3065   1
   2  -4  -5 588.023 27.4887   1
   2  -4  -5 571.179 31.0983   5
  -2   4   5 564.538 19.7505   2
  -2   4   4 25.4746 9.44656   2
   2  -4  -4 26.4857 18.5842   1
   2  -4  -3 1240.17 34.4174   1
  -2   4   3 1179.11 20.6042   2
   2  -4  -2 1175.08 35.0204   1
  -2   4   2 1060.02 17.4069   2
   2  -4  -1 1206.49 34.0575   1
   2  -4   0 1857.35 41.4668   1
   2  -4   1 5940.95 67.6329   1
   2  -4   1 6007.29 69.2113   0
   2  -4   2 81.9709 22.1348   1
   2  -4   2 63.2902 17.8250   0
   2  -4   3 765.106 29.2465   1
   2  -4   3 771.503 29.5903   0
   2  -4   4 20.7322 9.19590   2
   2  -4   4 9.12193 15.2186   3
   2  -4   4 6.92966 19.7365   0
   2  -4   4 13.3275 17.5589   1
   2  -4   5 9.85495 16.4680   3
   2  -4   5 21.2276 17.7201   1
   2  -4   5 20.5462 16.9325   0
   2  -4   5 22.7327 10.7139   2
   2  -4   6 1084.31 30.1578   3
   2  -4   6 1105.77 33.7011   1
   2  -4   6 1059.69 25.4209   2
   2  -4   6 1063.97 34.1535   0
   2  -4   7 17.6146 14.3835   3
  -2   4  -7 9.73241 7.39011   5
   2  -4   7 5.65283 17.8053   0
   2  -4   7 2.92005 17.5944   1
   2  -4   7-2.40652 13.1824   2
   2  -4   8 65.6635 13.1638   3
   2  -4   8 81.9338 18.3024   1
   2  -4   8 88.8492 16.1116   2
   2  -4   8 60.7736 21.7413   0
   2  -4   9 1297.63 41.9568   0
   2  -4   9 1236.89 38.5992   1
   2  -4   9 1196.05 34.0390   2
   2  -4   9 1213.82 28.2362   3
   2  -4  10 818.398 34.8345   1
   2  -4  10 739.644 30.0224   2
   2  -4  11 552.307 31.2929   1
   2  -4  11 534.120 27.6322   2
   2  -4  12 2030.59 50.0796   2
   2  -4  12 2107.59 51.9024   1
   2  -4  13 17.1868 23.1008   1
   2  -4  13-3.28321 21.3947   2
   2  -4  14-10.0423 23.3836   2
   2  -4  14 25.3307 23.3777   1
   2  -4  15 619.154 36.2104   2
   2  -4  16 20.2376 28.0353   2
   2  -4  17-14.7646 28.8553   2
   2  -4  18 405.985 37.9294   2
   2  -4  19 44.2754 30.0439   2
   2  -4  20-28.5747 33.3892   2
   2  -4  21-22.3043 34.5068   2
   2  -4  22 152.013 43.1147   2
  -2   3  22 166.897 45.4819   2
  -2   3  21 45.3709 37.8967   2
  -2   3  20-37.1690 28.2156   2
  -2   3  19 42.5326 31.3445   2
   2  -3 -19 104.975 27.0860   5
   2  -3 -18 13.1675 22.9792   5
  -2   3  18 40.2012 31.4972   2
   2  -3 -17-12.1324 22.0057   5
  -2   3  17 47.0182 25.8475   2
   2  -3 -16 19.5698 26.1240   5
  -2   3  16-10.6096 29.4773   2
  -2   3  15-1.34025 24.3983   2
   2  -3 -15 33.6637 27.2235   5
  -2   3  14 575.323 37.4059   2
   2  -3 -14 626.093 38.5541   5
  -2   3  13 72.2941 25.9680   2
   2  -3 -13 63.2666 25.2934   5
  -2   3  12 13.3605 22.1617   2
   2  -3 -12 26.3814 25.5205   5
   2  -3 -11 7.72169 20.8671   5
  -2   3  11 34.2551 20.1124   2
  -2   3  10 446.796 28.5977   2
   2  -3 -10 384.129 29.7480   5
   2  -3  -9 130.403 23.4371   5
  -2   3   9 118.025 19.9878   2
   2  -3  -8 187.194 25.6609   5
  -2   3   8 171.461 19.9986   2
  -2   3   7 1144.36 31.3074   2
   2  -3  -7 1131.39 37.2618   5
  -2   3   6 3062.36 43.3760   2
   2  -3  -6 3082.23 55.4584   5
   2  -3  -6 2954.21 51.1777   1
  -2   3   5 2.72260 12.3261   2
   2  -3  -5-11.8677 18.4364   1
  -2   3   4 809.089 21.0833   2
   2  -3  -4 781.136 28.4288   1
  -2   3   3 2017.89 27.6221   2
   2  -3  -3 2123.84 39.8995   1
   2  -3  -2-11.4937 17.7971   1
  -2   3   2 0.32509 8.58185   2
  -2   3   1 1618.99 21.7164   2
   2  -3  -1 1736.85 37.9602   1
   2  -3   0 1417.83 35.2596   1
   2  -3   1 2924.88 44.9722   0
   2  -3   1 3029.17 46.8621   1
   2  -3   2 2115.08 42.8942   1
   2  -3   2 1855.86 37.3710   0
   2  -3   3 706.172 26.0275   0
   2  -3   3 669.194 25.6633   1
   2  -3   4 1713.82 35.4478   0
   2  -3   4 1805.13 37.5458   1
   2  -3   5 1751.37 36.4829   0
   2  -3   5 1849.25 39.2199   1
   2  -3   5 1713.30 31.9434   3
   2  -3   6 2381.19 42.2248   0
  -2   3  -6 2146.03 26.9810   5
   2  -3   6 2149.76 42.3667   1
   2  -3   6 2173.91 36.2343   2
   2  -3   6 2245.47 34.6149   3
   2  -3   7 2349.95 33.3515   3
   2  -3   7 2316.64 39.7851   2
   2  -3   7 2364.28 45.5108   1
  -2   3  -7 2398.01 30.1786   5
   2  -3   8 636.268 18.5662   3
   2  -3   8 640.363 28.9857   1
   2  -3   8 684.199 26.0713   2
  -2   3  -8 674.984 18.4079   5
   2  -3   9 54.5271 10.1946   3
  -2   3  -9 44.4102 9.73749   5
   2  -3   9 38.8163 18.8337   1
   2  -3   9 37.8522 18.4831   2
   2  -3  10 46.0727 19.2716   1
   2  -3  10 56.1451 19.1320   2
   2  -3  11 144.870 23.6511   1
   2  -3  11 140.139 22.5655   2
   2  -3  12 85.0859 22.7739   2
   2  -3  12 118.888 22.9908   1
   2  -3  13 214.627 26.8461   1
   2  -3  13 159.146 26.2669   2
   2  -3  14 403.591 32.6037   2
   2  -3  15 467.530 35.5645   2
   2  -3  16 873.214 46.1090   2
   2  -3  17 41.5999 24.7355   2
   2  -3  18 18.6271 32.3627   2
   2  -3  19-29.7596 28.0113   2
   2  -3  20 15.6946 33.6589   2
   2  -3  21 11.0255 30.6815   2
   2  -3  22-85.2397 40.5409   2
  -2   2  22 150.859 40.0624   2
  -2   2  21 60.0303 38.8591   2
  -2   2  20-36.5993 35.5672   2
  -2   2  19 221.141 33.9452   2
  -2   2  18 149.546 34.9043   2
   2  -2 -17-12.3282 20.6089   5
  -2   2  17 48.3008 33.0331   2
  -2   2  16 666.273 42.7484   2
   2  -2 -16 652.141 38.0012   5
  -2   2  15 480.116 38.6582   2
   2  -2 -15 485.003 35.0768   5
   2  -2 -14 3100.50 66.4785   5
  -2   2  14 3053.92 70.0481   2
   2  -2 -13 2210.76 55.5909   5
  -2   2  13 2160.95 58.4587   2
  -2   2  12 942.398 39.8658   2
   2  -2 -12 998.872 38.5320   5
   2  -2 -11 807.997 34.1782   5
  -2   2  11 823.103 35.0234   2
  -2   2  10 4.75984 19.8549   2
   2  -2 -10 12.4703 17.8954   5
   2  -2  -9 1249.61 38.0183   5
  -2   2   9 1271.43 37.0266   2
  -2   2   8 153.040 21.4564   2
   2  -2  -8 176.248 20.4965   5
  -2   2   7 124.876 19.5948   2
   2  -2  -7 99.4154 20.2495   5
  -2   2   6 18945.2 103.567   2
  -2   2   5 1567.80 30.0292   2
   2  -2  -5 1473.91 33.9761   1
  -2   2   4 367.501 16.6752   2
   2  -2  -4 331.466 18.6825   1
   2  -2  -3 28983.4 121.191   1
  -2   2   3 28661.0 98.3277   2
  -2   2   2 993.143 20.4088   2
   2  -2  -2 919.769 25.2078   1
   2  -2  -1 82254.1 201.773   1
  -2   2   1 88171.0 614.334   2
  -2   2   0 95779.8 634.970   2
   2  -2   0 89681.2 209.953   1
   2  -2   1 177639. 1175.20   1
   2  -2   1 176640. 1015.97   0
   2  -2   2 131939. 253.888   1
   2  -2   2 130114. 873.702   0
   2  -2   3 6032.48 57.7957   1
   2  -2   3 6182.63 50.3572   0
  -2   2  -4 2235.28 26.5336   5
   2  -2   4 2327.12 38.4457   1
   2  -2   5 5.42146 13.8618   1
  -2   2  -5 11.4351 8.92655   5
   2  -2   6 5247.50 41.3563   3
   2  -2   6 4915.07 56.3977   1
  -2   2  -6 5121.29 43.3257   5
   2  -2   7 2362.98 25.4764   3
   2  -2   7 2432.30 43.1722   1
  -2   2  -7 2452.93 32.5827   5
   2  -2   8 4766.47 33.2720   3
   2  -2   8 4923.63 61.0373   1
   2  -2   8 4687.32 59.4625   2
  -2   2  -8 4945.11 47.8210   5
   2  -2   9 4784.55 63.0467   1
   2  -2   9 4664.93 62.3702   2
  -2   2  -9 5050.33 51.3494   5
   2  -2  10 76.4005 19.6699   2
   2  -2  10 91.4494 20.4195   1
  -2   2 -10 90.3474 13.3775   5
   2  -2  11 1096.79 36.2757   1
   2  -2  11 1042.20 38.1787   2
  -2   2 -11 1139.24 28.7830   5
   2  -2  12 1493.94 43.1595   1
   2  -2  12 1506.94 45.9397   2
   2  -2  13 59.1095 25.7977   2
   2  -2  14 406.445 34.8935   2
   2  -2  15 268.273 34.9503   2
   2  -2  16 4436.25 85.9385   2
   2  -2  17 666.846 44.8850   2
   2  -2  18 136.939 36.4156   2
   2  -2  19 48.7406 29.9355   2
   2  -2  20 5.01799 36.3702   2
   2  -2  21 0.82957 32.1129   2
   2  -2  22-2.07041 38.8160   2
  -2   1  22 53.1259 38.4560   2
  -2   1  21-1.51261 37.9150   2
  -2   1  20 24.5777 35.1023   2
  -2   1  19 56.6373 29.0114   2
  -2   1  18 49.0277 36.8971   2
  -2   1  17 1066.10 50.4173   2
  -2   1  16 456.152 39.7532   2
  -2   1  15 706.425 43.2220   2
   2  -1 -15 661.304 34.6912   5
  -2   1  14 1281.32 48.5788   2
   2  -1 -14 1268.91 41.5591   5
   2  -1 -13 434.084 27.4871   5
  -2   1  13 466.928 33.7609   2
   2  -1 -12 20.8426 16.8988   5
  -2   1  12 23.5067 22.7863   2
  -2   1  11 318.092 27.5860   2
   2  -1 -11 280.379 23.3776   5
   2  -1 -10 11.7499 18.1222   5
  -2   1  10 19.9727 19.5255   2
  -2   1   9 501.652 26.9535   2
  -2   1   8 2823.53 50.0022   2
  -2   1   7 1429.60 35.0702   2
  -2   1   6 827.120 26.8747   2
  -2   1   5 100.945 16.6851   2
   2  -1  -4 693.412 23.1515   1
  -2   1   4 725.894 21.7721   2
  -2   1   3 3221.15 35.8991   2
   2  -1  -3 3408.96 40.2195   1
   2  -1  -2 3365.34 39.0076   1
  -2   1   2 3453.57 35.1519   2
  -2   1   1 8225.99 51.3874   2
   2  -1  -1 8341.34 59.1566   1
  -2   1   0 4527.86 39.9262   2
   2  -1   0 4357.83 42.4405   1
   2  -1   1 9031.90 63.7357   1
   2  -1   2 8563.63 58.0679   1
   2  -1   3 102.694 13.7500   1
  -2   1  -3 108.118 11.0468   5
  -2   1  -4 222.581 13.7370   5
   2  -1   4 232.228 18.8496   1
   2  -1   5 1685.55 32.5168   1
  -2   1  -5 1634.66 26.8998   5
   2  -1   6 688.689 25.0879   1
  -2   1  -6 646.501 19.6319   5
   2  -1   7 4.14831 16.3065   1
  -2   1  -7 1.43957 11.3902   5
   2  -1   8 214.610 20.6365   1
   2  -1   8 191.389 20.0250   2
  -2   1  -8 210.066 15.8550   5
   2  -1   9 340.711 25.6482   2
  -2   1  -9 368.760 19.7040   5
   2  -1   9 331.895 22.3691   1
   2  -1  10 312.804 25.7591   2
  -2   1 -10 323.551 19.2592   5
   2  -1  10 361.482 24.9244   1
   2  -1  11 5.40233 19.2033   2
  -2   1 -11 6.84258 12.6884   5
  -2   1 -12 210.417 18.7931   5
   2  -1  12 187.198 25.8092   2
   2  -1  13 721.624 39.0822   2
  -2   1 -13 716.968 29.2730   5
   2  -1  14 1689.19 54.3199   2
   2  -1  15 804.424 44.5413   2
   2  -1  16 308.337 37.8479   2
   2  -1  17 297.055 36.1607   2
   2  -1  18 8.28828 29.2647   2
   2  -1  19-25.7158 33.5036   2
   2  -1  20 111.400 36.6042   2
   2  -1  21-13.0168 28.6486   2
   2  -1  22 38.3193 39.3768   2
  -2   0  22 84.2818 42.8526   2
  -2   0  21 229.338 35.1142   2
  -2   0  20 41.2638 37.7892   2
  -2   0  19-36.7510 31.6013   2
  -2   0  18 1245.20 55.9158   2
  -2   0  17 43.0485 35.5524   2
  -2   0  16 3544.03 80.0798   2
  -2   0  15 81.0388 34.2828   2
  -2   0  14 128.787 31.5639   2
  -2   0  13 3494.35 70.0338   2
  -2   0  12 238.959 28.6282   2
  -2   0  11 356.688 30.1848   2
  -2   0  10 2318.56 50.9671   2
  -2   0   9 1138.63 37.2639   2
  -2   0   8 4478.95 60.3466   2
  -2   0   7 652.436 29.2282   2
  -2   0   7 565.161 16.3631   4
  -2   0   6 14657.8 93.0624   2
  -2   0   6 14697.0 66.9765   4
  -2   0   5 3620.02 44.8848   2
  -2   0   5 3593.80 32.8811   4
  -2   0   4 2909.80 38.4562   2
  -2   0   4 2697.30 27.8886   4
  -2   0   3 25348.0 97.9093   2
   2   0  -3 26119.0 90.3815   1
  -2   0   2 213.651 17.6223   2
   2   0  -2 222.435 14.0374   1
  -2   0   1 18420.0 79.0864   2
   2   0  -1 19345.9 72.5392   1
   2   0   0 31382.6 90.8881   1
  -2   0   0 31784.0 103.295   2
   2   0   1 61766.4 123.974   1
  -2   0  -1 62211.6 128.555   5
   2   0   2 682.719 17.4919   1
  -2   0  -2 661.484 16.5673   5
   2   0   3 1086.68 21.8667   1
  -2   0  -3 1117.08 23.2147   5
  -2   0  -4 6501.77 51.6593   5
   2   0   4 6782.34 51.7271   1
  -2   0  -5 1687.00 29.7535   5
   2   0   5 1630.78 29.1524   1
  -2   0  -6 2494.00 37.8565   5
   2   0   6 2556.01 37.7104   1
   2   0   7 3336.03 45.2803   1
  -2   0  -7 3429.86 46.5164   5
   2   0   8 2583.01 42.6237   1
  -2   0  -8 2671.42 43.7743   5
   2   0   9 1282.77 35.3854   2
  -2   0  -9 1301.91 33.1666   5
   2   0  10 29.1314 20.8096   2
  -2   0 -10 42.7082 15.5708   5
  -2   0 -11 594.023 26.8085   5
   2   0  11 565.658 31.4266   2
   2   0  12 133.373 26.4396   2
  -2   0 -12 81.3765 18.3002   5
  -2   0 -13-11.7726 17.6393   5
   2   0  13 4.41015 25.1245   2
   2   0  14 1376.60 49.1578   2
  -2   0 -14 1444.47 43.2470   5
  -2   0 -15 177.833 25.1433   5
   2   0  15 156.264 32.7314   2
   2   0  16 4375.74 85.7745   2
   2   0  17 412.815 36.2416   2
   2   0  18-16.9103 26.8034   2
   2   0  19 388.300 45.5142   2
   2   0  21 201.317 35.4475   2
   2   0  22-46.2560 37.6617   2
  -2  -1  22-22.6112 38.6805   2
  -2  -1  21 37.1329 31.8314   2
  -2  -1  20 15.3027 35.0295   2
  -2  -1  19-3.27331 33.2977   2
  -2  -1  18 68.2150 34.8290   2
  -2  -1  17 56.9192 32.2740   2
  -2  -1  16-7.35147 32.5256   2
  -2  -1  15 126.899 36.3325   2
  -2  -1  14 741.751 43.7953   2
  -2  -1  13 355.893 34.6146   2
  -2  -1  12 18.5433 24.1841   2
  -2  -1  11 478.465 32.1868   2
  -2  -1  10 1071.99 39.0032   2
  -2  -1   9 269.631 24.6136   2
  -2  -1   8 626.863 29.8128   2
  -2  -1   8 554.960 21.3369   4
  -2  -1   7 3288.97 41.6499   4
  -2  -1   7 3349.00 51.1297   2
  -2  -1   6 2304.03 40.1772   2
  -2  -1   6 2225.53 34.4703   4
  -2  -1   5 18.3821 13.0482   4
  -2  -1   5 15.5397 17.2256   2
  -2  -1   4 3824.60 44.3671   2
  -2  -1   4 3625.07 40.0528   4
  -2  -1   3 7601.09 57.4251   2
  -2  -1   3 7622.00 53.6798   4
  -2  -1   2 5016.85 45.9413   2
  -2  -1   2 5170.26 34.6483   0
  -2  -1   1 4455.23 34.9441   5
  -2  -1   1 4367.32 43.0300   2
  -2  -1   0 6160.30 51.2335   2
  -2  -1   0 6255.41 43.6956   5
  -2  -1  -1 6317.54 46.8651   5
   2   1   2 2399.66 24.7096   1
  -2  -1  -2 2366.07 32.8252   5
   2   1   3 1362.43 21.8931   1
  -2  -1  -3 1251.11 27.1170   5
   2   1   4 19.9769 11.0451   1
  -2  -1  -4 12.2556 15.8337   5
  -2  -1  -5 502.341 22.0179   5
   2   1   5 528.371 19.0336   1
  -2  -1  -6 4160.88 53.5666   5
  -2  -1  -7 2825.55 46.5205   5
  -2  -1  -8 872.022 30.9437   5
  -2  -1  -9 1591.60 39.3678   5
   2   1   9 1567.79 40.5241   2
   2   1  10 41.8350 21.4490   2
  -2  -1 -10 36.9490 19.2095   5
  -2  -1 -11 139.096 22.0596   5
   2   1  11 129.969 23.7725   2
   2   1  12 20.2545 22.9812   2
  -2  -1 -12 15.2130 17.5765   5
  -2  -1 -13-4.61642 20.3300   5
   2   1  13-2.95426 22.8024   2
   2   1  14 285.995 35.1250   2
  -2  -1 -14 202.424 24.8195   5
   2   1  15 136.587 29.3531   2
  -2  -1 -15 104.695 26.8795   5
  -2  -1 -16 379.506 32.8112   5
   2   1  16 316.637 36.1871   2
   2   1  17-13.0806 28.5992   2
  -2  -1 -17 34.0527 23.1878   5
   2   1  18 0.32887 29.0995   2
   2   1  19 66.8103 28.4193   2
   2   1  20-87.5549 30.5242   2
   2   1  21 120.282 37.5128   2
   2   1  22-121.752 37.6024   2
  -2  -2  22 409.492 49.9645   2
  -2  -2  21-2.51346 37.7062   2
  -2  -2  20-16.0895 36.5121   2
  -2  -2  19 21.2840 32.2172   2
  -2  -2  18 326.052 41.0735   2
  -2  -2  17 15.5472 31.2734   2
  -2  -2  16 544.783 42.7117   2
  -2  -2  15 447.528 42.3904   2
  -2  -2  14 1846.14 58.3070   2
  -2  -2  13 489.659 35.2416   2
  -2  -2  12 440.861 33.5234   2
  -2  -2  11 685.250 34.7154   2
  -2  -2  10 12396.7 110.456   2
  -2  -2   9 80.3259 18.5454   4
  -2  -2   9 71.1120 21.5935   2
  -2  -2   8 15734.6 111.190   2
  -2  -2   8 15585.9 102.221   4
  -2  -2   7 1765.78 39.1165   2
  -2  -2   7 1661.05 35.3500   4
  -2  -2   6 2734.82 43.1488   2
  -2  -2   6 2762.17 42.5700   4
  -2  -2   5 14.6606 15.6659   4
  -2  -2   5 8.52409 14.8469   2
  -2  -2   4 1904.91 31.1744   0
  -2  -2   4 1773.46 31.7870   2
  -2  -2   4 1771.67 33.1446   4
  -2  -2   4 1767.87 20.5446   5
  -2  -2   3 1327.14 19.3416   5
  -2  -2   3 1358.90 26.9086   2
  -2  -2   3 1473.17 27.0702   0
  -2  -2   3 1362.04 29.9126   4
  -2  -2   2 456.505 18.7999   0
  -2  -2   2 503.314 20.5050   2
  -2  -2   2 686.934 16.7192   5
  -2  -2   2 435.763 21.4014   4
  -2  -2   1 13044.0 73.8586   2
  -2  -2   1 13230.1 65.5916   5
  -2  -2   1 12983.3 70.7433   0
  -2  -2   0 49287.3 139.690   2
  -2  -2   0 49846.0 134.318   5
  -2  -2  -1 6324.23 52.9284   5
  -2  -2  -1 6469.70 46.3162   3
  -2  -2  -2 14084.8 66.8490   3
  -2  -2  -2 13699.3 81.4067   5
  -2  -2  -3 802.485 17.9679   3
  -2  -2  -3 789.461 24.8127   5
  -2  -2  -4 2286.33 27.9994   3
  -2  -2  -4 2396.22 41.0948   5
  -2  -2  -5 13652.4 96.1487   5
  -2  -2  -5 13036.2 64.7639   3
  -2  -2  -6 255.772 11.7494   3
  -2  -2  -6 237.120 20.7552   5
  -2  -2  -7 5188.02 40.3180   3
  -2  -2  -7 7168.84 75.7902   5
  -2  -2  -8 1300.85 20.8297   3
  -2  -2  -8 1907.71 43.8567   5
  -2  -2  -9 12.8314 19.3743   5
  -2  -2 -10 848.032 34.1316   5
   2   2  10 886.265 33.5917   2
   2   2  11 1533.61 43.6132   2
  -2  -2 -11 1560.06 45.8878   5
   2   2  12 330.671 28.6172   2
  -2  -2 -12 364.080 29.3693   5
   2   2  13 123.916 27.0666   2
  -2  -2 -13 151.744 25.5190   5
   2   2  14 21.6457 23.5037   2
  -2  -2 -14-4.57907 22.1367   5
   2   2  15 1403.16 52.6073   2
  -2  -2 -15 1547.05 52.0305   5
  -2  -2 -16 391.631 31.1977   5
   2   2  16 352.432 34.5187   2
   2   2  17 491.689 38.8321   2
  -2  -2 -17 526.664 36.4001   5
  -2  -2 -18 78.1293 25.5928   5
   2   2  18-4.20084 23.9542   2
   2   2  19 48.4216 24.3538   2
   2   2  20-57.2020 30.3365   2
   2   2  21 180.200 39.0417   2
  -2  -3  22 297.426 50.2308   2
  -2  -3  21 75.7499 34.8921   2
  -2  -3  20 26.9331 37.5475   2
  -2  -3  19 92.0706 34.7634   2
  -2  -3  18 109.148 33.9113   2
  -2  -3  17 86.6317 33.9363   2
  -2  -3  16 361.834 38.7226   2
  -2  -3  15 172.260 30.5850   2
  -2  -3  14 163.138 29.1947   2
  -2  -3  13 93.5924 26.6905   2
  -2  -3  12 36.7075 26.9421   2
  -2  -3  11 136.488 25.6068   2
  -2  -3  10 723.282 32.6379   2
  -2  -3  10 704.201 31.3007   4
  -2  -3   9 19.5679 17.8832   4
  -2  -3   9 18.9076 19.2574   2
  -2  -3   8 49.2890 4.37230   5
  -2  -3   8 93.1712 19.4177   4
  -2  -3   8 84.5589 20.2970   2
  -2  -3   7 208.530 19.8583   2
  -2  -3   7 142.457 6.35161   5
  -2  -3   7 220.285 21.9075   4
  -2  -3   6 2200.14 42.1659   0
  -2  -3   6 2041.80 39.4322   2
  -2  -3   6 1866.78 40.6677   4
  -2  -3   5 1353.18 30.9323   2
  -2  -3   5 1340.36 33.0884   0
  -2  -3   5 1321.50 34.7147   4
  -2  -3   5 1004.14 16.3218   5
  -2  -3   4 1223.01 28.5105   2
  -2  -3   4 1310.99 32.0919   0
  -2  -3   4 1371.71 20.5558   5
  -2  -3   4 1295.79 35.1518   4
  -2  -3   3 66.7415 19.1031   4
  -2  -3   3 78.5247 9.62689   5
  -2  -3   3 53.2942 14.9495   0
  -2  -3   3 40.9402 13.5314   2
  -2  -3   2 4644.77 57.4940   4
  -2  -3   2 4694.95 53.9170   0
  -2  -3   2 4489.65 47.2335   2
  -2  -3   2 4898.06 49.4600   3
  -2  -3   2 4788.36 43.3216   5
  -2  -3   1 3242.33 38.9944   5
  -2  -3   1 3229.43 40.5834   3
  -2  -3   1 2852.58 37.9365   2
  -2  -3   1 3135.87 47.1857   4
  -2  -3   1 2926.54 43.4521   0
  -2  -3   0 547.004 20.3440   3
  -2  -3   0 591.960 21.3983   5
  -2  -3  -1 305.609 17.0702   3
  -2  -3  -1 326.547 19.9622   5
  -2  -3  -2 1342.80 27.9739   3
  -2  -3  -2 1365.07 32.5755   5
  -2  -3  -3 1590.91 29.9376   3
  -2  -3  -3 1523.27 35.0057   5
  -2  -3  -4 212.267 15.5151   3
  -2  -3  -4 221.653 20.3778   5
  -2  -3  -5 1175.34 26.2138   3
  -2  -3  -5 1126.82 34.1088   5
  -2  -3  -6 1077.91 25.0813   3
  -2  -3  -6 1122.04 36.0043   5
  -2  -3  -7 763.366 21.7664   3
  -2  -3  -7 859.212 34.2762   5
  -2  -3  -8 41.7252 9.60436   3
  -2  -3  -8 68.7657 22.1604   5
  -2  -3  -9 2.03189 22.2199   5
   2   3   9-1.42583 18.1302   2
   2   3  10 17.5953 19.7153   2
  -2  -3 -10 7.84916 22.3149   5
   2   3  11 1.93830 18.6258   2
  -2  -3 -11 4.61636 21.5196   5
   2   3  12 4.50639 21.4261   2
  -2  -3 -12 30.2855 23.8926   5
   2   3  13 70.7931 24.3763   2
  -2  -3 -13 54.6955 24.7241   5
   2   3  14 209.734 30.3856   2
  -2  -3 -14 153.507 26.4733   5
  -2  -3 -15 13.1712 22.3703   5
   2   3  15 23.2403 26.8158   2
   2   3  16 271.774 35.1035   2
  -2  -3 -16 298.951 32.7801   5
  -2  -3 -17 29.1750 26.3911   5
   2   3  17 5.69462 27.8682   2
   2   3  18-52.2060 28.9468   2
  -2  -3 -18-30.0707 30.6258   5
  -2  -3 -19 97.1719 35.2679   5
   2   3  19 129.221 33.8133   2
  -2  -3 -20 4.21962 35.7397   5
   2   3  20-13.7097 29.9662   2
   2   3  21-63.9790 33.7938   2
  -2  -4  22-13.7657 45.2124   2
  -2  -4  21 150.794 37.6111   2
  -2  -4  20 2.13330 31.2534   2
  -2  -4  19 163.954 39.4483   2
  -2  -4  18 251.158 38.1875   2
  -2  -4  17 214.021 36.8215   2
  -2  -4  16 2845.28 74.1674   2
  -2  -4  15-14.6084 28.2026   2
  -2  -4  14 1143.95 48.3173   2
  -2  -4  13 0.08050 24.7066   2
  -2  -4  12 207.560 27.4713   2
  -2  -4  11 1.35924 22.8481   2
  -2  -4  10 4045.69 68.5430   0
  -2  -4  10 3841.41 65.1421   2
  -2  -4  10 3835.63 66.3803   4
  -2  -4   9 808.504 34.8070   0
  -2  -4   9 775.350 31.4561   2
  -2  -4   9 783.843 34.4593   4
  -2  -4   8 2182.02 45.5740   2
  -2  -4   8 2274.41 50.0465   0
  -2  -4   8 2091.87 48.8281   4
  -2  -4   7 2193.38 47.3712   0
  -2  -4   7 2215.25 43.2684   2
  -2  -4   7 2180.62 49.3717   4
  -2  -4   6 66.2313 19.8489   0
  -2  -4   6 52.5425 15.9458   2
  -2  -4   6 49.1664 20.6379   4
  -2  -4   6 45.5926 5.55721   5
  -2  -4   5 2320.69 46.8244   0
  -2  -4   5 2269.62 38.4798   2
  -2  -4   5 2322.51 48.7689   4
  -2  -4   4 1508.18 33.5287   3
  -2  -4   4 1397.70 30.5743   2
  -2  -4   4 1505.74 41.7514   4
  -2  -4   4 1557.44 25.3794   5
  -2  -4   4 1560.82 40.3681   0
  -2  -4   3 14964.3 111.681   4
  -2  -4   3 15373.3 109.676   0
  -2  -4   3 14794.2 86.1592   2
  -2  -4   3 15209.5 96.2933   3
  -2  -4   3 14830.0 79.3151   5
  -2  -4   2 6826.80 66.3980   3
  -2  -4   2 6898.64 57.9509   2
  -2  -4   2 7023.21 58.6303   5
  -2  -4   2 7011.63 74.5918   0
  -2  -4   2 6992.12 76.9582   4
  -2  -4   1 11063.2 85.2576   3
  -2  -4   1 10948.4 71.0173   2
  -2  -4   1 10859.8 77.0546   5
  -2  -4   1 11367.8 96.6027   4
  -2  -4   0 457.778 21.9745   3
  -2  -4   0 430.896 20.2397   5
  -2  -4   0 465.790 26.1146   4
  -2  -4  -1 1089.36 29.5073   3
  -2  -4  -1 1052.54 28.8148   5
  -2  -4  -1 1032.93 32.5427   4
  -2  -4  -2 98.0284 14.9584   3
  -2  -4  -2 127.688 18.0148   5
  -2  -4  -3 490.224 22.4718   3
  -2  -4  -3 444.615 23.6568   5
  -2  -4  -4 44.6883 14.4865   3
  -2  -4  -4 63.2302 19.6205   5
  -2  -4  -5 275.885 19.3319   3
  -2  -4  -5 297.026 22.4112   5
  -2  -4  -6 179.208 17.5673   3
  -2  -4  -6 213.473 25.0356   5
  -2  -4  -7 1221.34 41.5295   5
  -2  -4  -7 1221.49 30.4697   3
  -2  -4  -8 5163.10 58.1326   3
  -2  -4  -8 7009.89 91.3552   5
   2   4   9 51.2015 19.4219   2
  -2  -4  -9 42.8005 23.3733   5
   2   4  10 12.1666 19.6981   2
  -2  -4 -10 24.7847 23.7137   5
   2   4  11 438.337 27.9012   2
  -2  -4 -11 438.092 36.1012   5
   2   4  12 55.4435 21.7380   2
  -2  -4 -12 13.3396 25.8757   5
  -2  -4 -13 309.470 32.6786   5
   2   4  13 337.216 29.3380   2
  -2  -4 -14 9.16367 26.3660   5
   2   4  14 6.16400 25.1309   2
  -2  -4 -15 122.248 29.3896   5
   2   4  15 159.618 30.0561   2
  -2  -4 -16 185.871 33.0306   5
   2   4  16 143.764 29.5209   2
  -2  -4 -17 22.0285 30.9824   5
   2   4  17 103.740 26.2354   2
   2   4  18 108.210 31.1445   2
  -2  -4 -18 91.8277 29.2230   5
   2   4  19 302.280 34.1126   2
  -2  -4 -19 199.331 36.7775   5
   2   4  20-7.81469 31.5869   2
  -2  -4 -20 103.335 44.7333   5
  -2  -4 -21-54.4770 45.3398   5
   2   4  21 13.6725 41.7473   2
  -2  -5  22-23.4346 33.7398   2
  -2  -5  21 26.3551 38.8697   2
  -2  -5  20-110.366 37.9418   2
  -2  -5  19 25.3825 36.2015   2
  -2  -5  18 88.7015 37.0757   2
  -2  -5  17 438.246 43.9329   2
  -2  -5  16 61.8655 28.3178   2
  -2  -5  15 142.719 32.8089   2
  -2  -5  14 80.3048 30.1303   2
  -2  -5  14 56.2684 29.1332   0
  -2  -5  13 0.32824 25.8089   2
  -2  -5  13-6.04401 28.4651   0
  -2  -5  12 72.8581 24.1724   2
  -2  -5  12 83.5170 27.7402   0
  -2  -5  11 14.2932 25.2647   0
  -2  -5  11 24.9997 22.4372   2
  -2  -5  10 339.657 29.7788   4
  -2  -5  10 405.210 29.8637   2
  -2  -5  10 404.476 33.7601   0
  -2  -5   9 6.47854 19.3958   4
  -2  -5   9 26.4369 22.4583   0
  -2  -5   9 19.0272 19.5685   2
  -2  -5   8 35.5347 23.6691   0
  -2  -5   8 35.5991 17.9511   2
  -2  -5   8 38.7092 23.5072   4
  -2  -5   7 11.1115 23.6643   0
  -2  -5   7 17.5475 15.4835   2
  -2  -5   7-4.88466 21.7267   4
  -2  -5   6 24.5628 14.1943   2
  -2  -5   6 24.7726 23.1641   0
  -2  -5   6 48.8869 21.2922   4
  -2  -5   5 27.4854 21.8023   0
  -2  -5   5 18.9935 21.6549   4
  -2  -5   5 27.4060 13.7886   2
  -2  -5   5 31.1733 14.8568   3
  -2  -5   4 261.439 13.3480   5
  -2  -5   4 371.655 26.8625   0
  -2  -5   4 439.524 29.8893   4
  -2  -5   4 395.923 24.9346   3
  -2  -5   4 337.562 18.8315   2
  -2  -5   3 10.6152 15.5308   3
  -2  -5   3 8.15146 12.1618   2
  -2  -5   3 6.81441 10.7949   5
  -2  -5   3 9.78018 20.6123   0
  -2  -5   3 22.9447 22.1173   4
  -2  -5   2-2.67743 16.6548   3
  -2  -5   2 1.20650 19.9260   4
  -2  -5   2 6.08515 12.0081   5
  -2  -5   2 7.16257 11.2596   2
  -2  -5   2 1.71689 18.9524   0
  -2  -5   1 544.909 27.2689   3
  -2  -5   1 526.235 30.6378   4
  -2  -5   1 500.436 22.3073   5
  -2  -5   0 1764.47 41.0270   3
  -2  -5   0 1767.89 38.6886   5
  -2  -5   0 1851.08 46.2349   4
  -2  -5  -1 2034.51 43.2233   3
  -2  -5  -1 1939.08 42.4167   5
  -2  -5  -1 2054.25 47.9135   4
  -2  -5  -2 889.695 31.8834   3
  -2  -5  -2 961.188 35.3697   4
  -2  -5  -2 900.509 31.9615   5
  -2  -5  -3 212.201 23.0199   4
  -2  -5  -3 205.871 22.2052   5
  -2  -5  -3 211.695 19.8988   3
  -2  -5  -4 271.055 21.8984   3
  -2  -5  -4 292.481 25.5951   5
  -2  -5  -4 280.039 24.9281   4
  -2  -5  -5 291.386 26.7440   5
  -2  -5  -5 251.573 20.7500   3
  -2  -5  -6 1.73952 15.3889   3
  -2  -5  -6 1.06558 21.3969   5
  -2  -5  -7 7.77413 16.3665   3
  -2  -5  -7 11.5407 24.7406   5
   2   5   8 18.4781 16.5760   2
  -2  -5  -8-0.93766 13.8606   3
  -2  -5  -8 14.8441 25.0535   5
  -2  -5  -9 217.901 31.9063   5
   2   5   9 200.522 22.3011   2
  -2  -5 -10 138.538 30.8874   5
   2   5  10 133.947 20.6960   2
   2   5  11 165.647 22.3613   2
  -2  -5 -11 171.382 29.9999   5
  -2  -5 -12 124.591 29.8775   5
   2   5  12 65.9644 23.5781   2
  -2  -5 -13-7.08516 29.3546   5
   2   5  13 37.5653 23.6607   2
   2   5  14 34.7686 23.2000   2
  -2  -5 -14-15.5702 29.1911   5
  -2  -5 -15 40.1507 30.5476   5
   2   5  15-8.00477 20.6145   2
  -2  -5 -16-7.14437 27.7293   5
   2   5  16 32.6413 23.2777   2
  -2  -5 -17 90.0538 34.9813   5
   2   5  17-53.0276 27.8600   2
  -2  -5 -18-2.96663 32.0999   5
   2   5  18 60.3418 32.4091   2
  -2  -5 -19-35.9209 45.9617   5
  -2  -6  20 26.1687 37.5476   2
  -2  -6  20 12.5322 33.2034   0
  -2  -6  19-84.1935 33.2153   0
  -2  -6  19-17.1678 32.6239   2
  -2  -6  18-41.6821 31.5075   0
  -2  -6  18-0.36211 25.7338   2
  -2  -6  17 21.7287 32.2814   2
  -2  -6  17 39.0864 33.6578   0
  -2  -6  16 88.7933 27.1199   2
  -2  -6  16 111.015 37.1067   0
  -2  -6  15-8.89012 33.9877   0
  -2  -6  15 61.1630 28.6345   2
  -2  -6  14 212.692 36.0744   0
  -2  -6  14 118.501 25.9192   2
  -2  -6  13 255.923 27.0919   2
  -2  -6  13 298.704 37.6914   0
  -2  -6  12 590.986 33.9531   2
  -2  -6  12 798.721 44.6977   0
  -2  -6  11-16.9149 28.6291   0
  -2  -6  11-2.60672 17.4854   2
  -2  -6  11-15.8232 26.5679   4
  -2  -6  10 375.219 37.1998   0
  -2  -6  10 284.466 33.3903   4
  -2  -6   9 2806.83 66.5387   0
  -2  -6   9 2677.09 64.7756   4
  -2  -6   8 3466.72 71.7830   0
  -2  -6   8 3374.83 70.5492   4
  -2  -6   7-11.7996 26.2602   0
  -2  -6   7 0.38731 26.5572   4
  -2  -6   6 12.3132 23.7305   4
  -2  -6   6 9.18664 22.7981   0
  -2  -6   6 0.00000 17.5577   3
  -2  -6   5 191.389 23.2004   3
  -2  -6   5 216.079 27.8553   4
  -2  -6   5 179.770 25.8885   0
  -2  -6   4 1772.03 51.2597   0
  -2  -6   4 1758.23 44.5560   3
  -2  -6   4 1746.75 50.4008   4
  -2  -6   3 237.094 26.0797   0
  -2  -6   3 251.548 24.6391   3
  -2  -6   3 204.116 26.2186   4
  -2  -6   3 158.589 13.5270   5
  -2  -6   2 654.300 31.0436   3
  -2  -6   2 615.672 24.8360   5
  -2  -6   2 650.895 34.9257   4
  -2  -6   1 28.4100 21.1248   3
  -2  -6   1 31.3443 15.3366   5
  -2  -6   1 31.8581 20.7722   4
  -2  -6   0 474.474 28.7459   3
  -2  -6   0 522.141 26.7977   5
  -2  -6   0 474.581 31.0779   4
  -2  -6  -1-9.72004 20.7788   3
  -2  -6  -1 14.5660 17.5419   5
  -2  -6  -1-20.3261 22.1660   4
  -2  -6  -2 2184.84 49.1182   3
  -2  -6  -2 2215.11 50.9343   5
  -2  -6  -2 2298.19 54.0980   4
  -2  -6  -3 178.681 21.7680   3
  -2  -6  -3 195.738 25.4279   5
  -2  -6  -3 170.150 23.9058   4
  -2  -6  -4 966.616 39.5644   5
  -2  -6  -4 923.722 34.6341   3
  -2  -6  -4 949.935 37.8894   4
  -2  -6  -5 31.4596 20.8624   4
  -2  -6  -5 16.4643 22.4058   5
  -2  -6  -5 2.85220 19.5593   3
  -2  -6  -6 8845.65 95.4974   3
  -2  -6  -6 8989.41 112.950   5
  -2  -6  -6 9438.31 102.775   4
  -2  -6  -7 75.0196 21.9170   4
  -2  -6  -7 50.1376 20.0387   3
  -2  -6  -7 55.8193 30.6964   5
  -2  -6  -8-1.08186 19.0330   3
  -2  -6  -8 20.2827 29.7841   5
  -2  -6  -9 831.861 47.1024   5
  -2  -6 -10 633.290 43.2850   5
  -2  -6 -11 652.718 44.1402   5
  -2  -6 -12 197.258 33.0383   5
  -2  -6 -13 238.434 37.3853   5
  -2  -6 -14 285.754 39.0859   5
  -2  -6 -15-28.6170 30.7981   5
  -2  -6 -16 16.7002 29.9090   5
  -2  -6 -17 146.032 40.4909   5
  -2  -6 -18 98.6166 38.5231   5
  -2  -7  19 105.379 37.2551   0
  -2  -7  18-81.9871 39.3259   0
  -2  -7  17 67.2492 39.0947   0
  -2  -7  16 72.2398 36.7359   0
  -2  -7  15 38.6385 37.0131   0
  -2  -7  14-14.2832 29.7425   0
  -2  -7  13 139.747 35.7155   0
  -2  -7  12 31.6804 34.2897   0
  -2  -7  11 36.6521 34.4478   0
  -2  -7  10 404.742 40.9277   0
  -2  -7  10 362.779 38.2788   4
  -2  -7   9 561.132 44.1914   0
  -2  -7   9 469.230 37.4482   4
  -2  -7   8 843.722 45.6711   0
  -2  -7   8 761.087 43.1492   4
  -2  -7   7 26.9399 21.4207   3
  -2  -7   7 25.8145 27.6068   0
  -2  -7   7 12.5071 25.1994   4
  -2  -7   6 394.701 28.3753   3
  -2  -7   6 404.768 37.5501   0
  -2  -7   6 383.010 36.4048   4
  -2  -7   5 455.477 37.1581   0
  -2  -7   5 457.738 30.0906   3
  -2  -7   5 480.295 34.6657   4
  -2  -7   4 476.030 30.9962   3
  -2  -7   4 414.348 34.8527   0
  -2  -7   4 447.454 35.0573   4
  -2  -7   3-5.44571 22.2049   3
  -2  -7   3-5.79779 22.4696   4
  -2  -7   2 27.2725 25.6356   4
  -2  -7   2 12.7267 22.6796   3
  -2  -7   1 72.6291 21.9843   3
  -2  -7   1 39.9926 15.1087   5
  -2  -7   1 98.2454 24.5921   4
  -2  -7   0 15.9033 24.6188   3
  -2  -7   0 9.93852 16.0657   5
  -2  -7   0 5.62402 23.5472   4
  -2  -7  -1 204.629 29.4007   3
  -2  -7  -1 211.607 24.7683   5
  -2  -7  -1 230.887 29.6684   4
  -2  -7  -2 86.9478 23.9505   5
  -2  -7  -2 72.1500 23.3913   3
  -2  -7  -2 67.3376 25.6963   4
  -2  -7  -3-4.09295 21.7918   4
  -2  -7  -3 31.3628 23.8898   5
  -2  -7  -3 21.6174 23.0415   3
  -2  -7  -4 25.5753 23.0718   4
  -2  -7  -4-0.22226 24.5169   3
  -2  -7  -4 4.97834 22.8267   5
  -2  -7  -5 28.8977 28.0344   5
  -2  -7  -5 39.1851 21.4654   4
  -2  -7  -5 4.91290 22.8292   3
  -2  -7  -6 870.557 39.5950   3
  -2  -7  -6 956.449 46.9524   5
  -2  -7  -6 982.345 42.5811   4
  -2  -7  -7 425.300 30.5109   3
  -2  -7  -7 479.015 40.7058   5
  -2  -7  -8 770.651 47.1037   5
  -2  -7  -8 484.256 30.5427   3
  -2  -7  -9 801.853 48.9323   5
  -2  -7 -10 264.764 35.8178   5
  -2  -7 -11-14.8088 28.0849   5
  -2  -7 -12 27.1090 28.5072   5
  -2  -7 -13 37.4108 27.9114   5
  -2  -7 -14 38.6626 30.8548   5
  -2  -7 -15-110.043 36.4208   5
  -2  -7 -16 88.0144 43.2292   5
  -2  -8  18 106.123 36.4926   0
  -2  -8  17-9.40064 33.4711   0
  -2  -8  16 28.5543 30.4860   0
  -2  -8  15 52.5680 34.6140   0
  -2  -8  14 637.104 47.7482   0
  -2  -8  13-3.90303 35.8375   0
  -2  -8  12 1729.24 67.0867   0
  -2  -8  11 124.034 34.5933   0
  -2  -8  10 1254.06 59.2895   0
  -2  -8  10 1225.63 55.8154   4
  -2  -8   9 1452.21 58.2610   0
  -2  -8   9 1417.12 56.4327   4
  -2  -8   8 97.3212 24.6707   3
  -2  -8   8 68.7318 29.0725   4
  -2  -8   8 1.21613 30.3923   0
  -2  -8   7 201.622 27.5727   3
  -2  -8   7 187.769 35.7562   0
  -2  -8   7 226.314 32.9653   4
  -2  -8   6 30.8948 28.7495   4
  -2  -8   6 101.725 27.1014   3
  -2  -8   6 38.8376 30.6159   0
  -2  -8   5 41.4005 28.2313   4
  -2  -8   5 46.3325 26.4290   3
  -2  -8   5 3.25908 31.2885   0
  -2  -8   4 209.182 29.2364   4
  -2  -8   4 245.514 28.6460   3
  -2  -8   3-12.2648 24.1106   4
  -2  -8   3 19.6967 22.7508   3
  -2  -8   2 97.7173 28.8208   3
  -2  -8   2 106.480 26.5280   4
  -2  -8   1 1204.36 47.5267   3
  -2  -8   1 1219.74 46.6192   4
  -2  -8   0 100.894 24.6549   4
  -2  -8   0 104.497 25.2041   3
  -2  -8  -1 1772.58 54.7994   3
  -2  -8  -1 1722.18 55.4315   4
  -2  -8  -2 287.987 31.7079   3
  -2  -8  -2 343.595 33.4618   5
  -2  -8  -2 271.724 32.0546   4
  -2  -8  -3-17.4203 26.8414   3
  -2  -8  -3 21.5835 26.4648   4
  -2  -8  -3 12.0952 27.0320   5
  -2  -8  -4 2425.76 65.1926   3
  -2  -8  -4 2566.77 69.5470   5
  -2  -8  -4 2604.35 65.9391   4
  -2  -8  -5 5490.05 90.7817   3
  -2  -8  -5 5411.96 99.9505   5
  -2  -8  -6 36.7772 26.7838   3
  -2  -8  -6 28.6925 27.5097   5
  -2  -8  -7 828.786 42.2505   3
  -2  -8  -7 852.494 49.5849   5
  -2  -8  -8 1624.66 54.0629   3
  -2  -8  -8 1687.93 63.9291   5
  -2  -8  -9 49.9035 37.3370   5
  -2  -8 -10 322.701 43.4896   5
  -2  -8 -11 80.2774 33.6795   5
  -2  -8 -12 33.5467 29.9727   5
  -2  -8 -13 53.1383 31.7548   5
  -2  -8 -14 591.852 52.3929   5
  -2  -9  16-121.911 39.9452   0
  -2  -9  15 59.6668 41.6759   0
  -2  -9  14-4.03032 30.1509   0
  -2  -9  13 139.804 40.4059   0
  -2  -9  12 22.6812 37.5960   0
  -2  -9  11 48.2992 35.1087   0
  -2  -9  10 83.9577 37.3768   0
  -2  -9  10 183.108 35.3588   4
  -2  -9   9 153.263 34.2644   4
  -2  -9   9 116.087 36.6196   0
  -2  -9   8 240.757 29.8720   3
  -2  -9   8 177.402 36.4847   0
  -2  -9   8 176.786 35.4351   4
  -2  -9   7 497.451 34.6769   3
  -2  -9   7 568.577 43.4530   4
  -2  -9   7 486.849 41.8629   0
  -2  -9   6 221.295 29.6630   3
  -2  -9   6 242.399 35.8761   4
  -2  -9   6 188.927 34.9288   0
  -2  -9   5 54.7753 28.9167   3
  -2  -9   5 73.5741 28.2509   4
  -2  -9   4 30.4146 23.0070   3
  -2  -9   4 26.6837 27.3934   4
  -2  -9   3 50.9643 28.9261   3
  -2  -9   3 11.6820 24.6793   4
  -2  -9   2-0.48509 27.1695   3
  -2  -9   2 15.6619 27.1642   4
  -2  -9   1 1.17021 25.4890   3
  -2  -9   1 12.6509 27.5004   4
  -2  -9   0 54.3276 26.2300   3
  -2  -9   0 100.545 27.7238   4
  -2  -9  -1 34.6449 26.0102   3
  -2  -9  -1 27.7085 25.5134   4
  -2  -9  -2 263.496 33.4870   3
  -2  -9  -2 267.763 33.9501   4
  -2  -9  -3 79.9572 33.4888   3
  -2  -9  -3 106.414 26.9339   4
  -2  -9  -3 93.8199 28.7047   5
  -2  -9  -4 248.699 34.1985   3
  -2  -9  -4 183.428 37.4625   5
  -2  -9  -5 183.865 34.4492   3
  -2  -9  -5 250.984 35.6591   5
  -2  -9  -6-16.7649 24.4424   3
  -2  -9  -6-16.3664 27.7921   5
  -2  -9  -7 16.8821 26.1901   3
  -2  -9  -7-24.1668 31.8563   5
  -2  -9  -8-9.68354 36.0241   5
  -2  -9  -9 46.4545 28.0193   5
  -2  -9 -10 28.0674 35.5807   5
  -2  -9 -11 25.6893 37.1941   5
  -2  -9 -12 15.3215 31.1461   5
  -2 -10  14 32.5565 34.9224   0
  -2 -10  13-77.7950 42.1914   0
  -2 -10  12 35.1637 35.6385   0
  -2 -10  11-101.581 30.2868   0
  -2 -10  10 142.637 32.9398   0
  -2 -10   9 197.076 39.0004   0
  -2 -10   9 235.083 37.2774   4
  -2 -10   8 18.3078 24.4706   3
  -2 -10   8 68.8914 34.8352   4
  -2 -10   7 477.640 35.2153   3
  -2 -10   7 389.518 40.7537   4
  -2 -10   6 40.3582 29.9702   3
  -2 -10   6 15.8853 26.3084   4
  -2 -10   5 1582.34 56.7876   3
  -2 -10   5 1487.64 61.6413   4
  -2 -10   4 9.42569 29.4419   4
  -2 -10   4-13.7515 28.9748   3
  -2 -10   3 261.628 36.0381   3
  -2 -10   3 203.068 29.5918   4
  -2 -10   2 1488.35 58.8960   3
  -2 -10   2 1445.01 61.5106   4
  -2 -10   1 534.404 39.2678   3
  -2 -10   1 487.810 39.3032   4
  -2 -10   0 71.4314 31.3183   3
  -2 -10   0 163.840 28.5164   4
  -2 -10  -1 91.8165 33.9995   3
  -2 -10  -1 60.3932 27.0563   4
  -2 -10  -2 274.130 39.8220   3
  -2 -10  -3 13.6399 26.9124   3
  -2 -10  -4 14.2818 31.3911   3
  -2 -10  -5 118.316 29.8202   3
  -2 -10  -5 95.2760 34.6543   5
  -2 -10  -6 254.206 37.6271   3
  -2 -10  -6 183.232 36.3518   5
  -2 -10  -7 119.107 36.1670   3
  -2 -10  -7 73.7185 33.8296   5
  -2 -10  -8 830.144 54.4519   5
  -2 -10  -9 74.4372 43.1081   5
  -2 -10 -10 174.173 40.6465   5
  -2 -11  10-11.8513 42.4460   0
  -2 -11   9-92.9773 39.6527   0
  -2 -11   8 31.4126 24.1599   3
  -2 -11   8-50.1548 36.9554   4
  -2 -11   7 44.9574 26.5574   4
  -2 -11   7 30.4532 29.8757   3
  -2 -11   6 54.2935 26.0509   3
  -2 -11   6 4.15328 33.1455   4
  -2 -11   5 48.0527 28.8692   3
  -2 -11   5 43.4086 27.7030   4
  -2 -11   4 25.9202 31.8545   3
  -2 -11   4-86.2573 33.8282   4
  -2 -11   3 53.2171 34.0122   3
  -2 -11   3-20.8999 28.2879   4
  -2 -11   2-0.74938 32.2959   3
  -2 -11   2 78.4444 36.8800   4
  -2 -11   1 6.58524 35.1990   3
  -2 -11   1-44.9291 33.6466   4
  -2 -11   0 101.312 37.7354   3
  -2 -11  -1 66.2984 37.1201   3
  -2 -11  -2 23.6439 26.2156   3
  -2 -11  -3-19.6040 32.4883   3
  -2 -11  -4-108.082 28.7604   3
  -2 -11  -5-77.5553 31.5543   3
  -2 -11  -6 1.73615 36.4520   3
  -2 -11  -7-42.1838 39.9305   3
  -2 -11  -7-138.947 46.9265   5
  -2 -11  -8 147.609 46.7636   5
  -2 -12   5 104.408 41.8717   4
  -2 -12   4 14.2561 42.4154   4
  -2 -12   3 164.057 34.9254   4
  -2 -12   2 52.6730 29.8933   4
   3 -11  -7 73.5956 32.5163   3
   3 -11  -6 96.1507 37.7458   3
   3 -11  -5-10.8144 37.0349   3
   3 -11  -4-24.4938 34.0144   3
   3 -11  -3-103.427 37.8927   3
   3 -11  -2 40.4651 40.9978   3
   3 -11  -1 79.2819 35.8006   3
   3 -11   0-87.7738 35.8917   3
   3 -11   1 27.7266 34.7929   3
   3 -11   2 66.8035 38.2282   3
   3 -11   3 8.04123 30.7951   3
   3 -11   4-6.73802 31.8889   3
   3 -11   5 63.0700 33.8774   3
   3 -11   6 70.8722 35.2760   3
   3 -11   7 157.134 35.9265   3
   3 -11   8 184.946 38.8869   3
   3 -11   9 33.2966 36.5876   3
   3 -11   9 86.5090 42.0475   0
   3 -11  10-119.994 44.4424   0
   3 -10 -12 334.043 44.3467   3
   3 -10 -11 91.6876 33.9335   3
   3 -10 -10 93.0293 35.7990   3
   3 -10  -9 44.5523 34.8755   3
   3 -10  -8 167.602 35.3024   3
   3 -10  -7 63.6890 34.0973   3
   3 -10  -6 195.072 47.4024   3
   3 -10  -5 615.293 49.3465   3
   3 -10  -4 1043.06 60.8454   3
   3 -10  -3 122.196 33.1816   3
   3 -10  -2 30.1115 32.9385   3
   3 -10  -1 423.434 46.3477   3
   3 -10   0-15.6775 34.0529   3
   3 -10   1 16.6312 28.2063   3
   3 -10   2 816.003 52.3764   3
   3 -10   3-16.8944 32.4328   3
   3 -10   4 69.2813 35.6205   3
   3 -10   5 33.5200 24.0305   3
   3 -10   6 345.552 36.7023   3
   3 -10   7 31.1082 26.8584   3
   3 -10   8 50.6194 25.4301   3
   3 -10   8-78.4093 33.8619   0
   3 -10   9 432.838 42.0351   3
   3 -10   9 442.632 49.5565   0
   3 -10  10 17.6588 37.1129   0
   3 -10  11 73.3797 37.6275   0
   3 -10  12 35.5474 42.2108   0
   3 -10  13 118.234 43.3326   0
   3 -10  14 395.409 46.6444   0
   3  -9 -14 13.1688 37.3447   1
   3  -9 -13-46.4858 38.6399   1
   3  -9 -12 128.849 33.1703   3
   3  -9 -12 215.466 42.8315   1
   3  -9 -11 26.1003 34.2849   3
   3  -9 -11 66.9566 32.0183   1
   3  -9 -10 83.8510 32.6715   1
   3  -9 -10 14.4095 37.2296   3
   3  -9  -9-56.2505 31.4163   1
   3  -9  -9-24.7304 34.1011   3
   3  -9  -8 273.505 42.4515   3
   3  -9  -8 265.754 33.6876   1
   3  -9  -7 502.662 45.3978   3
   3  -9  -7 523.130 42.7416   1
   3  -9  -6 343.427 41.4312   3
   3  -9  -6 394.884 39.2561   1
   3  -9  -5-7.69444 35.8887   3
   3  -9  -5 1.40015 24.4352   1
   3  -9  -4 486.001 46.2965   3
   3  -9  -4 320.236 34.0086   1
   3  -9  -3 309.923 39.3756   3
   3  -9  -3 251.778 33.6608   1
   3  -9  -2 352.535 39.6772   3
   3  -9  -2 308.292 35.6875   1
   3  -9  -1 60.5867 25.9304   1
   3  -9  -1 50.2986 30.9349   3
   3  -9   0 19.7537 22.9662   1
   3  -9   0-45.4899 26.0733   3
   3  -9   1 28.5158 22.6482   1
   3  -9   1 12.8260 32.7153   3
   3  -9   2 100.726 33.8517   3
   3  -9   2 75.4723 21.4959   1
   3  -9   3-7.02748 19.1046   1
   3  -9   3-10.4016 30.5685   3
   3  -9   4 92.1452 30.2592   3
   3  -9   4-32.6023 19.5827   1
   3  -9   5-12.6471 26.5306   3
   3  -9   5-25.5723 20.3839   1
   3  -9   6-11.4545 24.4334   3
   3  -9   6-14.5812 31.2746   0
   3  -9   7-15.6463 28.4572   3
   3  -9   7 32.3617 28.4074   0
   3  -9   8 23.0133 32.2359   0
   3  -9   8-50.6484 23.2744   3
   3  -9   9-12.9122 26.8631   3
   3  -9   9-102.295 27.3079   0
   3  -9  10-3.22099 31.3826   0
   3  -9  11 7.24593 37.5086   0
   3  -9  12-11.6289 36.4515   0
   3  -9  13 81.1677 37.6498   0
   3  -9  14 166.289 43.7214   0
   3  -9  15 94.7188 44.7085   0
   3  -9  16 67.4894 47.5699   0
   3  -8 -16 77.9948 46.2397   1
   3  -8 -15-39.9415 43.4076   1
   3  -8 -14 219.411 40.4547   1
   3  -8 -13 21.1362 34.7185   1
   3  -8 -12 166.402 31.9398   1
   3  -8 -11 209.455 39.2730   1
   3  -8 -10 21.9615 32.6293   1
   3  -8  -9 20.2938 30.8232   1
   3  -8  -8 1133.34 52.9728   1
   3  -8  -7 719.011 42.2334   1
   3  -8  -6 694.023 43.7253   1
   3  -8  -5 1810.14 58.3646   1
   3  -8  -4-1.78747 25.3097   1
   3  -8  -3 223.431 31.0357   1
   3  -8  -2 15.8472 25.8648   1
   3  -8  -1 244.412 30.7299   1
   3  -8  -1 240.420 34.9856   3
   3  -8   0 230.443 32.0185   1
   3  -8   0 284.510 35.1496   3
   3  -8   1 189.537 34.1266   3
   3  -8   1 155.536 32.0219   1
   3  -8   2 343.428 36.4594   3
   3  -8   2 302.700 33.2460   1
   3  -8   3 428.679 36.9283   3
   3  -8   3 437.125 35.4941   1
   3  -8   4 532.323 39.5202   3
   3  -8   4 546.760 37.7159   1
   3  -8   5 16.8392 26.4682   3
   3  -8   5-3.75423 28.7263   0
   3  -8   5 31.7458 24.4367   1
   3  -8   6 11.2773 28.5471   3
   3  -8   6 30.0541 24.9328   1
   3  -8   6-2.66481 31.0228   0
   3  -8   7 117.355 28.2306   3
   3  -8   7 51.9576 31.9647   0
   3  -8   7 173.289 30.5223   1
   3  -8   8 240.801 31.1100   3
   3  -8   8 250.057 30.7627   1
   3  -8   8 147.607 32.9038   0
   3  -8   9 174.826 33.4578   0
   3  -8   9 186.006 29.8483   3
   3  -8   9 201.615 31.1457   1
   3  -8  10 1234.46 59.0050   0
   3  -8  10 1508.99 55.2161   1
   3  -8  11 75.4986 34.7063   0
   3  -8  11 98.5743 29.9147   1
   3  -8  12 82.3643 39.6447   0
   3  -8  12 58.6408 25.9847   1
   3  -8  13 571.318 40.5392   1
   3  -8  13 488.696 46.7454   0
   3  -8  14 35.6284 27.4608   1
   3  -8  14 69.9284 33.8415   0
   3  -8  15 194.266 43.8237   0
   3  -8  15 182.556 31.0859   1
   3  -8  16 85.4910 28.2935   1
   3  -8  16 85.7588 42.0533   0
   3  -8  17 97.8056 35.9072   1
   3  -8  17-55.4587 45.8159   0
   3  -8  18 81.2484 33.6686   1
   3  -8  18 5.66925 46.8392   0
   3  -7 -17 30.3546 38.6292   1
   3  -7 -16 27.7762 40.7938   1
   3  -7 -15-103.917 33.3637   1
   3  -7 -14 14.8625 30.2451   1
   3  -7 -13 62.9367 34.4577   1
   3  -7 -12-4.29115 28.4775   1
   3  -7 -11 132.963 32.1026   1
   3  -7 -10 198.690 31.7078   1
   3  -7  -9 516.690 37.9354   1
   3  -7  -8 117.373 30.5213   1
   3  -7  -7-12.1528 24.5673   1
   3  -7  -6 20.6080 26.8242   1
   3  -7  -5-5.92851 21.9517   1
   3  -7  -4 227.573 29.2712   1
   3  -7  -3-8.90730 22.0715   1
   3  -7  -2 18.6163 23.4374   1
   3  -7  -1 237.765 29.7005   1
   3  -7   0 309.162 32.0218   1
   3  -7   1 1286.08 49.7486   1
   3  -7   2 1252.65 47.8282   3
   3  -7   2 1336.75 52.1638   1
   3  -7   3 5.63036 22.8893   3
   3  -7   3-9.78021 24.4884   1
   3  -7   4 437.230 34.6553   3
   3  -7   4 402.069 32.6917   1
   3  -7   4 315.136 34.4836   0
   3  -7   5 1756.13 59.0700   0
   3  -7   5 1937.77 55.2836   3
   3  -7   5 1946.43 55.1203   1
   3  -7   6 2200.49 64.1401   0
   3  -7   6 2375.60 61.8370   3
   3  -7   6 2397.97 61.5806   1
   3  -7   7 831.731 40.4595   3
   3  -7   7 712.084 43.9819   0
   3  -7   7 823.767 41.4462   1
   3  -7   8 42.5258 32.2297   0
   3  -7   8 20.1695 23.7981   3
   3  -7   8 28.7992 25.0243   1
   3  -7   9 3.92465 20.5415   3
   3  -7   9 21.7589 32.0326   0
   3  -7   9 11.8766 24.9910   1
   3  -7  10 299.222 33.0230   1
   3  -7  10 313.835 34.9224   0
   3  -7  11 150.118 29.9943   1
   3  -7  11 168.262 34.2279   0
   3  -7  12 30.7911 28.1496   1
   3  -7  12 56.2084 35.1237   0
   3  -7  13 26.7870 28.5168   0
   3  -7  13 46.4031 25.8116   1
   3  -7  14 15.8754 34.6895   0
   3  -7  14 35.8582 23.9643   1
   3  -7  15-83.1504 27.4832   0
   3  -7  15 15.3629 26.5541   1
   3  -7  16 31.2341 37.5922   0
   3  -7  16 13.2190 28.2880   1
   3  -7  17-1.72949 29.7420   1
   3  -7  17-62.9453 33.4035   0
   3  -7  18-30.6107 27.5472   1
   3  -7  18-99.5075 28.9902   0
   3  -7  19-24.4063 43.6552   0
   3  -6 -18 82.0671 39.3815   1
   3  -6 -17 116.821 34.3766   1
   3  -6 -16 12.7010 32.4380   1
   3  -6 -15 883.001 47.2276   1
   3  -6 -14 49.6774 30.8502   1
   3  -6 -13 1090.56 51.5707   1
   3  -6 -12 779.340 46.0061   1
   3  -6 -11 245.524 33.4282   1
   3  -6 -10 264.245 35.1291   1
   3  -6  -9 20.5238 28.8626   1
   3  -6  -8 2216.16 60.3539   1
   3  -6  -7-12.0746 24.7581   1
   3  -6  -6 214.256 30.1874   1
   3  -6  -5 18.0685 23.2544   1
   3  -6  -4 2992.67 64.3892   1
   3  -6  -3 980.021 40.7746   1
   3  -6  -2 253.355 27.6091   1
   3  -6  -1 1355.35 44.9912   1
   3  -6   0 74.8350 23.2934   1
   3  -6   1 1223.25 43.4378   1
   3  -6   2 147.995 29.5893   1
   3  -6   3 189.119 27.3449   1
   3  -6   3 165.034 28.2135   0
   3  -6   4 116.862 24.9764   3
   3  -6   4 74.4971 25.5349   0
   3  -6   4 97.7125 24.7095   1
   3  -6   5 1136.79 43.7565   0
   3  -6   5 1219.68 42.0261   3
   3  -6   5 1095.50 41.6270   1
   3  -6   6 456.237 34.9789   0
   3  -6   6 412.331 31.5783   1
   3  -6   6 471.138 31.9718   3
   3  -6   7 221.319 24.8721   3
   3  -6   7 243.180 30.8465   1
   3  -6   7 245.448 32.0931   0
   3  -6   8 731.871 34.3907   3
   3  -6   8 756.983 38.8798   1
   3  -6   8 721.129 40.6292   0
   3  -6   9 310.137 25.7877   3
   3  -6   9 295.861 30.5695   1
   3  -6   9 329.867 32.7237   0
   3  -6  10 726.836 41.6468   0
   3  -6  10 826.375 40.0183   1
   3  -6  11 1517.86 52.0931   1
   3  -6  11 1423.94 55.4762   0
   3  -6  12 247.923 30.9123   1
   3  -6  12 273.457 36.6201   0
   3  -6  13 51.8268 26.2473   1
   3  -6  13 44.8457 31.0067   0
   3  -6  14-27.4408 25.6653   1
   3  -6  14 16.2481 28.8630   0
   3  -6  15 38.6353 26.8709   0
   3  -6  15 56.2715 26.5467   1
   3  -6  16 116.760 35.8471   0
   3  -6  16 89.5334 26.2879   1
   3  -6  17 39.4334 31.3142   1
   3  -6  17 84.6455 33.8102   0
   3  -6  18-13.0145 37.1605   0
   3  -6  19-82.9580 33.1059   0
   3  -6  20-89.0260 43.5622   0
   3  -5 -19 26.7153 36.9185   1
   3  -5 -18 69.2028 36.0710   1
   3  -5 -17 28.9562 32.1160   1
   3  -5 -16 212.586 36.0299   1
   3  -5 -15 153.697 36.8878   1
   3  -5 -14 316.391 41.8512   1
   3  -5 -13 88.4767 35.2847   1
   3  -5 -12 28.7007 27.1069   1
   3  -5 -11 720.884 43.1414   1
   3  -5 -10 785.686 41.4059   1
   3  -5  -9 1003.52 43.9845   1
   3  -5  -8 443.320 34.6903   1
   3  -5  -7 272.659 29.4953   1
   3  -5  -6-3.28375 23.7489   1
   3  -5  -5 81.9188 23.5628   1
   3  -5  -4 513.609 30.7780   1
   3  -5  -3 53.9592 23.1350   1
   3  -5  -2 395.883 30.0118   1
   3  -5  -1 1256.48 42.3655   1
   3  -5   0 757.470 35.8384   1
   3  -5   1 35.7261 23.3644   1
   3  -5   2 146.032 24.3623   0
   3  -5   2 185.135 29.2688   1
   3  -5   3 378.826 28.5881   1
   3  -5   3 355.076 27.9902   0
   3  -5   4 196.099 26.0937   0
   3  -5   4 191.139 23.5778   1
   3  -5   5 565.975 30.7337   1
   3  -5   5 564.450 33.6953   0
   3  -5   5 575.838 28.6870   3
   3  -5   6 173.130 20.5373   3
   3  -5   6 189.835 24.3849   1
   3  -5   6 129.500 23.9887   0
   3  -5   6 138.821 12.7071   2
   3  -5   7 86.2530 12.7738   2
   3  -5   7 118.834 18.2216   3
   3  -5   7 76.3332 23.1881   1
   3  -5   7 103.671 23.5329   0
   3  -5   8 533.422 27.3413   3
   3  -5   8 554.331 34.0389   1
   3  -5   8 529.061 34.0219   0
   3  -5   8 391.633 20.6553   2
   3  -5   9 453.570 32.5925   1
   3  -5   9 415.416 33.0623   0
   3  -5   9 310.950 21.0721   2
   3  -5  10 40.0006 24.4072   1
   3  -5  10 20.5988 15.5363   2
   3  -5  10 11.9109 25.4784   0
   3  -5  11-13.6082 24.8999   0
   3  -5  11-12.9910 23.8528   1
   3  -5  11-0.30899 14.2707   2
   3  -5  12-3.85363 17.0466   2
   3  -5  12-15.6753 28.3142   0
   3  -5  12-12.6140 26.0341   1
   3  -5  13 5.35923 22.8350   1
   3  -5  13-7.66054 28.4561   0
   3  -5  13 0.96099 16.8408   2
   3  -5  14 65.7239 25.2905   1
   3  -5  14 69.1706 30.0197   0
   3  -5  14 19.9790 21.7413   2
   3  -5  15 26.4771 23.4020   1
   3  -5  15-2.91220 26.6296   2
   3  -5  15-15.8611 29.9634   0
   3  -5  16 1.85247 28.0020   1
   3  -5  16-6.36185 24.0111   2
   3  -5  17-35.8500 28.5622   1
   3  -5  17-58.5899 27.6648   2
   3  -5  18 30.5545 27.5197   2
   3  -5  19-99.5733 34.2826   2
   3  -5  20 18.3435 30.6991   2
   3  -5  21-93.3812 43.9644   2
   3  -5  22 90.6227 33.1868   2
  -3   4  21-5.94459 33.3479   2
  -3   4  19-88.1628 30.6716   2
  -3   4  18 38.5094 30.7031   2
  -3   4  17 104.706 35.0776   2
  -3   4  16 413.445 40.1828   2
  -3   4  15 696.737 42.4978   2
  -3   4  14 3188.89 71.4416   2
  -3   4  13 3972.20 74.4566   2
   3  -4 -13 3950.74 81.6386   1
  -3   4  12 185.353 26.3405   2
   3  -4 -12 194.784 32.1326   1
  -3   4  11 12.0005 22.1587   2
   3  -4 -11 46.5426 28.1691   1
  -3   4  10 910.909 35.3408   2
   3  -4 -10 1004.61 43.3296   1
  -3   4   9 49.8934 19.9334   2
   3  -4  -9 38.2256 26.4092   1
  -3   4   8 1636.72 39.9400   2
   3  -4  -8 1644.67 48.0232   1
  -3   4   7 238.305 20.2843   2
   3  -4  -7 231.316 26.0280   1
  -3   4   6 725.842 25.4625   2
   3  -4  -6 715.279 33.0596   1
  -3   4   5 1919.10 34.3272   2
   3  -4  -5 1889.72 46.3257   1
  -3   4   4 486.405 19.4055   2
   3  -4  -4 520.546 29.1898   1
   3  -4  -3 58.2095 21.9482   1
  -3   4   3 51.9437 12.0283   2
   3  -4  -2 381.245 27.4535   1
  -3   4   2 340.681 15.4326   2
   3  -4  -1 4.61375 21.2290   1
  -3   4   1 16.6059 9.44493   2
   3  -4   0 79.3270 21.8501   1
   3  -4   1 12127.1 103.766   1
   3  -4   2 146.467 28.2598   1
   3  -4   2 80.9347 19.7772   0
   3  -4   3-7.91337 18.0527   0
   3  -4   3-7.04198 19.3718   1
   3  -4   4 888.874 33.2502   1
   3  -4   4 860.525 32.4081   0
   3  -4   5 5217.18 70.3212   1
   3  -4   5 5057.83 66.5821   0
   3  -4   6 204.805 24.6943   1
   3  -4   6 210.335 23.3469   0
   3  -4   7 156.416 17.7048   3
   3  -4   7 153.505 23.8503   1
  -3   4  -7 146.452 12.1642   5
   3  -4   7 164.221 21.8931   0
   3  -4   8 723.767 25.3138   3
   3  -4   8 761.820 33.5008   1
   3  -4   8 754.343 32.7880   0
   3  -4   8 707.277 27.7088   2
   3  -4   9 821.111 35.5591   1
   3  -4   9 779.856 30.0415   2
   3  -4   9 834.372 34.6741   0
   3  -4  10 1198.45 41.6482   1
   3  -4  10 1132.65 36.5301   2
   3  -4  10 1195.14 41.2892   0
   3  -4  11 335.047 29.8219   1
   3  -4  11 341.538 27.0801   2
   3  -4  12 80.5206 23.7530   1
   3  -4  12 89.4119 22.2118   2
   3  -4  13 180.297 25.3763   2
   3  -4  13 164.737 29.6370   1
   3  -4  14 127.401 29.0898   1
   3  -4  14 167.260 25.7875   2
   3  -4  15 604.684 39.8481   1
   3  -4  15 604.660 37.2928   2
   3  -4  16 40.6132 26.5758   1
   3  -4  16 67.7938 30.2778   2
   3  -4  17 196.902 34.8484   2
   3  -4  18 52.7226 28.0746   2
   3  -4  19-3.80992 33.8611   2
   3  -4  20 124.448 36.9823   2
   3  -4  21-129.563 34.0755   2
   3  -4  22 7.01447 44.7909   2
  -3   3  22-122.925 39.9106   2
  -3   3  21-98.7181 38.2264   2
  -3   3  20 72.9967 34.0501   2
  -3   3  19 38.7977 34.1682   2
  -3   3  18 86.6423 27.8413   2
  -3   3  17 55.1307 32.7056   2
  -3   3  16 280.148 37.0620   2
  -3   3  15 71.0901 31.3410   2
  -3   3  14 144.683 29.7192   2
  -3   3  13 268.825 31.9034   2
  -3   3  12 156.132 25.5563   2
  -3   3  11-6.67816 21.3029   2
  -3   3  10 6.25622 19.1820   2
  -3   3   9 704.736 30.4781   2
   3  -3  -9 675.954 33.6066   1
  -3   3   8 1865.33 41.6827   2
   3  -3  -8 1936.72 48.8262   1
  -3   3   7 1112.82 32.1946   2
   3  -3  -7 1113.39 37.9952   1
   3  -3  -6 13.8627 19.2111   1
  -3   3   6 37.7378 16.3457   2
  -3   3   5 1293.00 29.7013   2
   3  -3  -5 1238.50 36.1273   1
  -3   3   4 184.411 15.9407   2
   3  -3  -4 197.320 22.5441   1
   3  -3  -3 8.57693 18.5627   1
  -3   3   3 30.4170 12.0997   2
  -3   3   2 528.096 19.7486   2
   3  -3  -2 602.044 29.3988   1
  -3   3   1 508.691 18.6513   2
   3  -3  -1 508.398 25.6628   1
   3  -3   0-13.4820 18.6002   1
   3  -3   1 227.976 25.1639   1
   3  -3   1 266.081 19.4980   0
   3  -3   2 421.657 21.7553   0
   3  -3   2 432.621 28.1633   1
   3  -3   3 51.4687 17.5658   1
   3  -3   3 58.4415 16.9765   0
   3  -3   4 835.167 31.9092   1
   3  -3   4 788.845 26.5828   0
   3  -3   5 3570.50 56.6921   1
   3  -3   5 3453.88 48.9466   0
  -3   3  -5 3385.74 38.8087   5
   3  -3   6 1598.89 41.4473   1
   3  -3   6 1581.15 36.2232   0
  -3   3  -6 1519.82 28.1656   5
   3  -3   7 79.1881 12.6420   3
   3  -3   7 56.0179 20.7123   1
  -3   3  -7 67.8145 11.9609   5
   3  -3   8 355.131 16.7916   3
   3  -3   8 317.009 26.5785   1
  -3   3  -8 340.597 17.3932   5
  -3   3  -9 69.8019 13.8163   5
   3  -3   9 78.5043 22.2694   1
   3  -3   9 91.5151 20.1122   2
   3  -3  10 110.829 20.7379   2
   3  -3  10 122.968 25.7223   1
   3  -3  11 16.0777 20.2498   2
   3  -3  11 10.8767 21.4743   1
   3  -3  12 369.091 30.8150   1
   3  -3  12 393.648 31.6424   2
   3  -3  13 976.062 41.5076   1
   3  -3  13 1062.88 42.6522   2
   3  -3  14 862.473 41.6066   1
   3  -3  14 798.156 40.4270   2
   3  -3  15 102.629 27.0414   1
   3  -3  15 135.294 27.2508   2
   3  -3  16 210.205 32.2049   2
   3  -3  17 216.631 35.7460   2
   3  -3  18 49.7948 31.2476   2
   3  -3  19 38.2885 35.4031   2
   3  -3  20 0.26420 27.7440   2
   3  -3  21 179.280 40.2557   2
   3  -3  22-80.2557 41.5770   2
  -3   2  21 157.168 36.7544   2
  -3   2  20 288.468 43.9080   2
  -3   2  19 155.331 31.6262   2
  -3   2  18 63.3637 33.1642   2
  -3   2  17 64.2726 35.1220   2
  -3   2  16 66.7517 33.4667   2
  -3   2  15 1312.69 52.3646   2
  -3   2  14 1640.71 54.6134   2
  -3   2  13 3989.57 75.8185   2
  -3   2  12 1118.07 42.5849   2
  -3   2  11 273.177 29.9392   2
  -3   2  10 997.969 37.0968   2
  -3   2   9 1151.48 37.8348   2
  -3   2   8 1691.84 40.7452   2
  -3   2   7 1182.29 33.6963   2
   3  -2  -7 1226.87 36.6574   1
   3  -2  -6 56.9039 19.2802   1
  -3   2   6 74.0253 18.0048   2
  -3   2   5 2106.40 38.1145   2
   3  -2  -5 2292.79 43.3999   1
   3  -2  -4 137.127 17.4774   1
  -3   2   4 143.061 16.3617   2
  -3   2   3 745.351 23.2408   2
   3  -2  -3 668.676 26.6634   1
  -3   2   2 1936.95 32.5408   2
   3  -2  -2 1993.91 40.6029   1
  -3   2   1 8594.43 63.4709   2
   3  -2  -1 8267.16 73.7416   1
  -3   2   0 7533.79 58.7970   2
   3  -2   0 7856.78 72.3551   1
   3  -2   1 3058.81 47.8172   1
   3  -2   1 3269.96 36.6420   0
   3  -2   2 1266.01 25.1344   0
   3  -2   2 1224.73 34.7882   1
   3  -2   3 10460.4 81.5990   1
   3  -2   3 10521.1 65.3653   0
   3  -2   4 5777.01 63.3127   1
  -3   2  -4 5528.50 48.6499   5
   3  -2   4 5720.00 50.2320   0
   3  -2   5 6397.47 67.8370   1
  -3   2  -5 6130.26 52.3523   5
   3  -2   6 1002.37 31.1967   1
  -3   2  -6 934.645 23.9818   5
   3  -2   7-10.0439 17.4552   1
  -3   2  -7 3.61015 11.4318   5
   3  -2   8 329.903 23.9217   1
  -3   2  -8 320.367 18.1816   5
   3  -2   9 3674.57 59.7549   1
  -3   2  -9 3726.40 49.5769   5
  -3   2 -10 5.16320 14.4932   5
   3  -2  10 21.6063 19.4546   2
   3  -2  10 35.5941 21.7013   1
   3  -2  11 598.424 32.0836   1
  -3   2 -11 636.859 26.2311   5
   3  -2  11 596.917 32.1642   2
   3  -2  12 83.0620 25.4593   2
   3  -2  12 75.3055 24.6664   1
   3  -2  13 145.425 27.4938   2
   3  -2  13 146.988 25.1150   1
   3  -2  14 4426.13 81.9862   2
   3  -2  15 229.610 34.0822   2
   3  -2  16 2446.35 68.5622   2
   3  -2  17 2397.55 70.3890   2
   3  -2  18 577.821 47.4712   2
   3  -2  19 87.5628 33.8014   2
   3  -2  20 100.508 36.6550   2
   3  -2  21 28.7356 30.8798   2
   3  -2  22 155.413 39.5991   2
  -3   1  22-4.18520 43.2074   2
  -3   1  21 11.8026 32.0067   2
  -3   1  20 129.112 37.9915   2
  -3   1  19 162.307 33.3530   2
  -3   1  18 201.298 38.2046   2
  -3   1  17 708.912 50.2467   2
  -3   1  16 309.775 38.0121   2
  -3   1  15 45.4728 32.8209   2
  -3   1  14 211.136 32.7952   2
  -3   1  13 544.316 37.7511   2
  -3   1  12 166.227 28.2572   2
  -3   1  11 981.417 39.6957   2
  -3   1  10 1826.51 48.0896   2
  -3   1   9 2920.37 54.9313   2
  -3   1   8 1415.17 39.6617   2
  -3   1   7 370.828 25.2196   2
  -3   1   7 202.887 8.48956   4
  -3   1   6 213.063 21.1258   2
   3  -1  -6 187.653 19.4244   1
  -3   1   6 119.641 7.62634   4
  -3   1   5 1249.24 30.8061   2
   3  -1  -5 1315.75 32.7297   1
  -3   1   4 1528.98 31.8454   2
   3  -1  -4 1540.90 33.7991   1
   3  -1  -3 85.0315 18.2684   1
  -3   1   3 65.0733 17.2111   2
   3  -1  -2 2833.21 42.7107   1
  -3   1   2 3260.72 42.5531   2
  -3   1   1 14566.4 85.7269   2
   3  -1  -1 15330.5 89.8402   1
   3  -1   0 18384.4 97.5145   1
  -3   1   0 17016.4 93.6675   2
   3  -1   1 31964.9 136.833   1
   3  -1   2 6050.77 56.8870   1
   3  -1   2 4303.98 30.6546   0
   3  -1   3 95.9731 17.3914   1
  -3   1  -3 87.9904 14.2767   5
   3  -1   4 5683.47 58.0372   1
  -3   1  -4 5646.31 51.1000   5
   3  -1   5 5689.52 60.3065   1
  -3   1  -5 5527.03 53.6545   5
   3  -1   6 3161.14 47.8472   1
  -3   1  -6 3082.17 43.0796   5
   3  -1   7 1204.19 33.4112   1
  -3   1  -7 1246.09 30.5522   5
   3  -1   8 253.846 23.1101   1
  -3   1  -8 247.656 19.6517   5
   3  -1   9 230.997 23.5306   1
  -3   1  -9 261.337 20.4164   5
   3  -1  10 9.57331 18.1940   1
  -3   1 -10 5.87146 16.7290   5
   3  -1  11-3.56294 22.0283   2
   3  -1  11-4.16802 19.5108   1
  -3   1 -11 17.8078 16.1285   5
   3  -1  12 32.1509 25.1603   2
   3  -1  12 33.7526 21.6572   1
  -3   1 -12 33.8865 17.0752   5
  -3   1 -13 799.098 32.4284   5
   3  -1  13 810.971 40.6790   2
   3  -1  14 733.189 43.4530   2
   3  -1  15 145.088 33.0148   2
   3  -1  16 571.127 41.9357   2
   3  -1  17 64.2822 29.7456   2
   3  -1  18 39.1402 29.8045   2
   3  -1  19 45.6530 28.5605   2
   3  -1  20-32.2373 27.1507   2
   3  -1  21 139.258 37.7060   2
  -3   0  22-107.259 36.1151   2
  -3   0  20-14.5623 32.5834   2
  -3   0  19 174.760 39.4906   2
  -3   0  18 91.9040 36.4933   2
  -3   0  17 80.9016 33.9110   2
  -3   0  16 65.2399 34.1070   2
  -3   0  15 271.955 37.4816   2
  -3   0  14 6488.01 98.6385   2
  -3   0  13 19.7731 28.2629   2
  -3   0  12 573.204 36.3103   2
  -3   0  11 2594.27 57.8085   2
  -3   0  10 701.781 35.3889   2
  -3   0   9 845.033 35.9820   2
  -3   0   9 567.497 18.0295   4
  -3   0   8 2042.75 45.4848   2
  -3   0   8 2051.71 31.2078   4
  -3   0   7 8627.00 82.4290   2
  -3   0   7 8624.36 59.7756   4
  -3   0   6 30813.5 109.216   4
  -3   0   6 31623.3 146.780   2
  -3   0   5 4959.52 57.3439   2
   3   0  -5 4972.22 51.5461   1
  -3   0   5 4693.01 42.6563   4
  -3   0   4 941.511 28.5118   2
   3   0  -4 891.692 23.9832   1
  -3   0   3 6578.90 60.4341   2
   3   0  -3 6672.28 54.3968   1
  -3   0   2 2150.91 37.3595   2
   3   0  -2 2121.92 32.8770   1
  -3   0   1 24650.6 111.238   2
   3   0  -1 24574.7 98.1766   1
   3   0   0 12180.3 70.6968   1
  -3   0   0 12247.9 79.7380   2
   3   0   1 57784.5 149.113   1
  -3   0  -1 57336.7 148.365   5
   3   0   2 17453.1 83.6854   1
  -3   0  -2 17586.6 85.3943   5
   3   0   3 3206.42 38.9013   1
  -3   0  -3 3086.91 40.3653   5
   3   0   4 19451.3 95.4961   1
  -3   0  -4 19099.6 98.2296   5
   3   0   5 316.255 18.2539   1
  -3   0  -5 374.362 20.6415   5
  -3   0  -6 0.69257 14.7123   5
   3   0   6 4.96733 14.9325   1
   3   0   7 482.873 23.8661   1
  -3   0  -7 469.893 23.3585   5
  -3   0  -8 11548.0 93.7265   5
   3   0   8 11440.5 89.3724   1
   3   0   9 5918.93 68.6845   1
  -3   0  -9 6441.44 74.2871   5
   3   0  10-0.87859 17.0358   1
  -3   0 -10 28.1261 16.9069   5
  -3   0 -11 272.231 23.2194   5
   3   0  11 271.239 27.3849   2
   3   0  12 142.218 27.8336   2
  -3   0 -12 146.852 22.5401   5
   3   0  13 196.184 29.1887   2
  -3   0 -13 311.245 26.6369   5
   3   0  14-70.0936 29.6450   2
  -3   0 -14 63.4838 22.2143   5
  -3   0 -15 518.255 32.6937   5
   3   0  15 428.996 41.5201   2
   3   0  16 509.751 40.1072   2
   3   0  17-12.6452 28.0300   2
   3   0  18 26.6753 28.7363   2
   3   0  19 8.83539 27.7100   2
   3   0  20-5.54379 27.0540   2
   3   0  21 368.919 40.6659   2
  -3  -1  22 36.0986 42.4035   2
  -3  -1  21-25.1244 40.1630   2
  -3  -1  20 4.66614 31.2040   2
  -3  -1  19-69.7767 33.5761   2
  -3  -1  18-38.9951 35.9612   2
  -3  -1  17-11.2786 35.6626   2
  -3  -1  16-15.8414 32.0259   2
  -3  -1  15 420.010 37.8909   2
  -3  -1  14 303.215 33.8698   2
  -3  -1  13 32.9383 27.2536   2
  -3  -1  12 85.9377 28.0137   2
  -3  -1  11-3.76683 24.7720   2
  -3  -1  10 85.6110 25.4622   2
  -3  -1  10 41.7738 14.2105   4
  -3  -1   9 328.849 28.8603   2
  -3  -1   9 312.268 18.6373   4
  -3  -1   8 714.286 32.5117   2
  -3  -1   8 770.856 25.3181   4
  -3  -1   7 254.979 25.7525   2
  -3  -1   7 226.970 17.4735   4
  -3  -1   6 7293.44 73.5575   2
  -3  -1   6 6967.90 62.4702   4
  -3  -1   5 1753.71 37.7006   2
  -3  -1   5 1642.12 31.8568   4
  -3  -1   4 234.561 21.6219   2
   3   1  -4 228.448 14.0075   1
  -3  -1   4 235.645 16.3721   4
  -3  -1   3 9609.68 74.7031   2
   3   1  -3 9230.51 55.7851   1
  -3  -1   2 21788.3 108.461   2
   3   1  -2 20519.7 81.4041   1
  -3  -1   2 20504.3 69.8560   0
  -3  -1   2 20999.5 86.8136   5
  -3  -1   1 22579.9 94.2092   5
  -3  -1   1 23498.4 111.758   2
   3   1  -1 22343.3 81.5925   1
   3   1   0 5704.48 41.3864   1
  -3  -1   0 5553.66 58.3390   2
  -3  -1   0 6077.81 50.7092   5
  -3  -1  -1 1331.48 27.7081   5
   3   1   1 1337.84 21.7257   1
   3   1   2 1187.56 21.6230   1
  -3  -1  -2 1203.59 27.9677   5
   3   1   3 1775.41 27.4646   1
  -3  -1  -3 1823.88 33.7978   5
   3   1   4 1006.38 23.3746   1
  -3  -1  -4 908.953 27.3522   5
   3   1   5-0.41338 11.9905   1
  -3  -1  -5 7.82419 16.5537   5
   3   1   6 1899.53 34.1068   1
  -3  -1  -6 1960.68 41.1388   5
   3   1   7 939.565 27.9580   1
  -3  -1  -7 883.295 32.9165   5
  -3  -1  -8 977.154 33.7707   5
  -3  -1  -9 2003.57 47.6209   5
  -3  -1 -10 748.021 32.9029   5
  -3  -1 -11-13.4691 18.7693   5
   3   1  12 250.322 29.4193   2
  -3  -1 -12 251.899 26.0634   5
   3   1  13 240.266 31.2720   2
  -3  -1 -13 350.474 30.8708   5
   3   1  14 218.620 32.6346   2
  -3  -1 -14 280.233 30.1487   5
   3   1  15 120.257 30.0261   2
  -3  -1 -15 84.5795 24.2210   5
  -3  -1 -16 48.9188 23.3062   5
   3   1  16 22.2678 28.3946   2
  -3  -1 -17 320.722 29.8667   5
   3   1  17 226.456 37.9630   2
   3   1  18 88.3248 34.9325   2
   3   1  19-96.1901 33.1266   2
   3   1  20 50.5612 33.5271   2
   3   1  21-48.7414 37.4339   2
  -3  -2  22-34.4799 33.0437   2
  -3  -2  21 436.828 53.1958   2
  -3  -2  20 117.426 41.3297   2
  -3  -2  19 136.359 37.3109   2
  -3  -2  18 424.792 41.9295   2
  -3  -2  17 39.1096 30.8973   2
  -3  -2  16 65.0714 34.9884   2
  -3  -2  15 1486.36 56.9539   2
  -3  -2  14 62.0762 28.2797   2
  -3  -2  13 393.066 35.3991   2
  -3  -2  12 8.79617 25.0511   2
  -3  -2  11 1064.68 43.0181   2
  -3  -2  11 1038.23 33.6268   4
  -3  -2  10 509.312 32.2108   2
  -3  -2  10 477.264 25.0806   4
  -3  -2   9 909.472 36.5808   2
  -3  -2   9 913.100 30.2760   4
  -3  -2   8 1907.03 40.7067   4
  -3  -2   8 1813.19 44.8765   2
  -3  -2   7 5695.36 70.7160   2
  -3  -2   7 5752.79 66.0068   4
  -3  -2   6 14659.4 103.493   2
  -3  -2   6 14307.3 98.8057   4
  -3  -2   5 5.85432 16.7714   4
  -3  -2   5 15.1920 17.8717   2
  -3  -2   4 663.200 17.4438   5
  -3  -2   4 650.218 25.8742   2
  -3  -2   4 668.303 21.3561   0
   3   2  -4 621.211 15.8313   1
  -3  -2   4 598.655 25.7095   4
  -3  -2   3 27677.0 127.854   2
  -3  -2   3 28415.8 108.849   0
   3   2  -3 28265.7 80.7795   1
  -3  -2   3 27838.9 101.203   5
  -3  -2   3 27732.4 131.251   4
  -3  -2   2 67.8970 12.7541   0
  -3  -2   2 53.2767 16.6301   2
  -3  -2   2 63.6361 11.1976   5
  -3  -2   1 163.006 19.6807   2
  -3  -2   1 197.419 15.1726   5
  -3  -2   1 179.422 13.6836   0
  -3  -2   0 16.4952 16.6317   2
  -3  -2   0 20.6055 13.0910   5
  -3  -2  -1 11193.4 77.4894   5
   3   2   1 11466.0 47.9408   1
   3   2   2 2955.16 28.0924   1
  -3  -2  -2 2900.52 42.3147   5
   3   2   3 5.54595 8.82299   1
  -3  -2  -3 9.59122 14.0550   5
   3   2   4 3305.92 36.3200   1
  -3  -2  -4 3215.08 49.2902   5
  -3  -2  -5 1151.06 34.0672   5
  -3  -2  -6 27.7153 20.3720   5
  -3  -2  -7 11855.5 105.824   5
  -3  -2  -8 1476.94 42.8088   5
  -3  -2  -9 578.175 31.4763   5
  -3  -2 -10 98.8005 22.4470   5
  -3  -2 -11 29.5336 22.8701   5
   3   2  12 89.3267 25.7447   2
  -3  -2 -12 201.570 25.3319   5
   3   2  13 241.384 29.5324   2
  -3  -2 -13 271.380 31.8975   5
   3   2  14 863.094 43.8550   2
  -3  -2 -14 902.460 42.9528   5
   3   2  15 859.004 43.6087   2
  -3  -2 -15 923.069 43.1835   5
  -3  -2 -16 115.587 28.8831   5
   3   2  16 50.0161 28.4735   2
  -3  -2 -17 233.346 32.9493   5
   3   2  17 220.654 36.2721   2
  -3  -2 -18-21.7055 25.8981   5
   3   2  18 54.3434 33.0283   2
   3   2  19-50.8345 30.7109   2
   3   2  20 208.302 38.0922   2
   3   2  21-35.5560 39.2920   2
  -3  -3  22-28.9985 43.8211   2
  -3  -3  21 34.7746 41.4118   2
  -3  -3  20 25.3100 33.2429   2
  -3  -3  19-2.95458 30.0649   2
  -3  -3  18 356.968 41.6989   2
  -3  -3  17 820.560 49.0124   2
  -3  -3  16 1131.58 54.8389   2
  -3  -3  15 1082.29 50.7385   2
  -3  -3  14 155.789 32.1929   2
  -3  -3  13 19.6847 27.9029   2
  -3  -3  12-10.5485 23.3600   2
  -3  -3  11 13.0300 25.8320   2
  -3  -3  11 3.40212 17.3763   4
  -3  -3  10 8.05189 19.5875   4
  -3  -3  10 0.60813 23.5386   2
  -3  -3   9-3.20213 16.8059   4
  -3  -3   9 2.79174 19.8838   2
  -3  -3   8 5.44186 19.0536   2
  -3  -3   8 6.80038 6.13313   5
  -3  -3   8-4.11284 18.2013   4
  -3  -3   7 644.348 26.7088   0
  -3  -3   7 634.500 29.9289   2
  -3  -3   7 420.428 13.1788   5
  -3  -3   7 550.446 28.5577   4
  -3  -3   6 1189.81 21.6888   5
  -3  -3   6 1204.94 34.6123   2
  -3  -3   6 1181.81 32.9379   0
  -3  -3   6 1103.84 35.4829   4
  -3  -3   5 535.951 25.0844   2
  -3  -3   5 639.435 25.8007   0
  -3  -3   5 593.906 17.3916   5
  -3  -3   5 595.207 27.3762   4
  -3  -3   4 12.6871 17.1328   4
  -3  -3   4 12.9053 15.4950   2
  -3  -3   4 1.20817 13.8458   0
  -3  -3   4 10.5174 9.25955   5
  -3  -3   3 23.4849 17.8490   4
  -3  -3   3 15.4886 15.1394   0
  -3  -3   3 18.8664 15.3727   2
  -3  -3   3 7.51825 11.0943   5
  -3  -3   2 12.6959 11.7217   5
  -3  -3   2 0.03792 14.9495   2
  -3  -3   2 3.92985 15.7872   4
  -3  -3   2 5.57130 14.5534   0
  -3  -3   1 56.6223 13.6756   5
  -3  -3   1 52.5319 16.5570   2
  -3  -3   0 94.3409 15.8945   5
  -3  -3  -1 858.164 28.1885   5
  -3  -3  -2 187.142 19.3651   5
  -3  -3  -3 604.219 27.1046   5
  -3  -3  -4 422.728 26.3795   5
  -3  -3  -5 72.7740 10.8386   3
  -3  -3  -5 44.6860 19.9522   5
  -3  -3  -6 2955.48 37.4607   3
  -3  -3  -6 2773.77 54.9511   5
  -3  -3  -7 1175.57 40.4245   5
  -3  -3  -7 896.445 21.0700   3
  -3  -3  -8 275.792 28.1120   5
  -3  -3  -9 119.037 25.1440   5
  -3  -3 -10 463.346 32.4906   5
  -3  -3 -11 362.084 31.9230   5
  -3  -3 -12 144.426 27.8492   5
   3   3  12 83.8172 25.2047   2
   3   3  13-9.52464 24.2007   2
  -3  -3 -13-34.0658 24.8466   5
  -3  -3 -14-30.1243 27.0101   5
   3   3  14 12.9834 25.5089   2
   3   3  15 8.70885 30.0622   2
  -3  -3 -15 26.3082 27.8528   5
  -3  -3 -16-86.4996 26.0632   5
   3   3  16 7.86752 28.4134   2
  -3  -3 -17 51.2397 29.5346   5
   3   3  17 35.4227 28.1623   2
  -3  -3 -18 48.0797 32.8773   5
   3   3  18 61.6380 28.5693   2
   3   3  19-63.9777 25.6247   2
  -3  -3 -20 69.7552 41.7812   5
   3   3  20-41.3807 30.0524   2
  -3  -4  22 407.724 52.3261   2
  -3  -4  21 65.4308 38.6863   2
  -3  -4  20 57.3712 38.7768   2
  -3  -4  19 9.17911 34.5135   2
  -3  -4  18 57.4302 38.8008   2
  -3  -4  17 107.249 36.5066   2
  -3  -4  16-10.2649 31.3410   2
  -3  -4  15-7.88912 27.3923   2
  -3  -4  14 48.2565 30.4121   2
  -3  -4  13 259.703 32.2682   2
  -3  -4  12 18.3128 27.3102   2
  -3  -4  12 7.45809 21.2091   4
  -3  -4  11 45.2319 21.3514   0
  -3  -4  11 67.7448 22.8724   2
  -3  -4  11 56.2759 24.5184   4
  -3  -4  10 331.698 30.3705   2
  -3  -4  10 361.743 28.7598   0
  -3  -4  10 356.738 27.1390   4
  -3  -4   9 1529.05 44.4456   2
  -3  -4   9 1649.41 46.2257   0
  -3  -4   9 1568.16 45.4849   4
  -3  -4   8 1538.57 42.2147   2
  -3  -4   8 1603.51 42.9919   0
  -3  -4   8 1486.71 44.3420   4
  -3  -4   7 460.775 26.4290   2
  -3  -4   7 467.250 27.4208   0
  -3  -4   7 404.982 27.7863   4
  -3  -4   6 852.395 33.1727   0
  -3  -4   6 867.072 30.5291   2
  -3  -4   6 602.177 16.7666   5
  -3  -4   6 848.547 35.0932   4
  -3  -4   5 22.2780 18.5244   0
  -3  -4   5 12.1977 7.78353   5
  -3  -4   5 24.2530 16.6153   2
  -3  -4   5 12.6379 19.4991   4
  -3  -4   4 1672.06 40.9467   0
  -3  -4   4 1638.02 37.1270   2
  -3  -4   4 1598.40 29.1647   5
  -3  -4   4 1579.41 43.1458   4
  -3  -4   3 1908.54 41.9737   0
  -3  -4   3 1989.62 39.5897   2
  -3  -4   3 2050.51 35.3121   5
  -3  -4   3 2051.10 48.4261   4
  -3  -4   2 37.4232 16.7342   2
  -3  -4   2 73.7841 20.3236   0
  -3  -4   2 69.9698 23.2989   4
  -3  -4   2 70.2113 15.2417   5
  -3  -4   1 13282.9 93.6793   5
  -3  -4   1 13175.3 109.648   4
  -3  -4   1 12160.7 86.3326   2
  -3  -4   0 7013.21 71.5786   5
  -3  -4   0 7061.05 82.7191   4
  -3  -4  -1 3.59176 14.5864   3
  -3  -4  -1 12.5114 16.2405   5
  -3  -4  -2 113.425 13.5804   3
  -3  -4  -2 112.597 19.6664   5
  -3  -4  -3 110.381 20.7722   5
  -3  -4  -3 122.169 15.3802   3
  -3  -4  -4 1140.40 37.1307   5
  -3  -4  -4 1094.97 29.0559   3
  -3  -4  -5 2991.82 44.4057   3
  -3  -4  -5 2953.55 57.6963   5
  -3  -4  -6 316.586 18.5822   3
  -3  -4  -6 306.791 27.7229   5
  -3  -4  -7 233.112 27.8784   5
  -3  -4  -7 165.799 14.8143   3
  -3  -4  -8 3872.94 72.8475   5
  -3  -4  -9 2201.95 59.1147   5
  -3  -4 -10 369.091 33.4384   5
   3   4  11 3.99061 19.0789   2
  -3  -4 -11-10.0096 24.0828   5
   3   4  12 95.9068 26.0120   2
  -3  -4 -12 111.712 29.5580   5
   3   4  13 188.607 29.0954   2
  -3  -4 -13 170.979 33.2970   5
  -3  -4 -14 1851.20 64.8697   5
   3   4  14 1635.37 53.8477   2
   3   4  15 406.277 35.8089   2
  -3  -4 -15 419.922 40.1876   5
  -3  -4 -16-54.9114 24.0551   5
   3   4  16 77.2087 28.2702   2
  -3  -4 -17 101.030 30.9518   5
   3   4  17 24.6262 28.5983   2
   3   4  18-35.9655 30.5830   2
  -3  -4 -18-66.1415 37.0888   5
   3   4  19 93.7677 34.1922   2
  -3  -4 -19 191.565 43.4532   5
  -3  -5  22 67.4052 36.2346   2
  -3  -5  21 100.489 34.8271   2
  -3  -5  20 39.0653 33.9038   2
  -3  -5  19 31.5995 30.6938   2
  -3  -5  18 100.134 39.5677   2
  -3  -5  17-2.01729 34.2813   2
  -3  -5  16 10.5223 27.5038   0
  -3  -5  16 14.0694 33.1453   2
  -3  -5  15 205.445 33.2921   0
  -3  -5  15 225.696 34.9925   2
  -3  -5  14 47.8292 30.7441   0
  -3  -5  14 114.110 33.3763   2
  -3  -5  13 82.1811 30.4926   0
  -3  -5  13 46.7299 28.4153   2
  -3  -5  12 286.194 32.4753   2
  -3  -5  12 224.111 32.3746   0
  -3  -5  12 260.648 33.3597   4
  -3  -5  11 219.400 29.7871   0
  -3  -5  11 190.390 27.3817   2
  -3  -5  11 205.094 29.4211   4
  -3  -5  10 342.462 28.3591   2
  -3  -5  10 372.913 32.6425   0
  -3  -5  10 378.429 31.1201   4
  -3  -5   9 175.682 27.4774   0
  -3  -5   9 199.994 26.0988   2
  -3  -5   9 183.025 29.7346   4
  -3  -5   8 648.218 35.1576   0
  -3  -5   8 623.512 31.7901   2
  -3  -5   8 741.924 37.1519   4
  -3  -5   7 1516.07 46.3501   0
  -3  -5   7 1454.28 40.2042   2
  -3  -5   7 1448.87 47.0358   4
  -3  -5   6 266.276 27.0364   0
  -3  -5   6 250.737 21.9305   2
  -3  -5   6 263.733 29.7778   4
  -3  -5   5 65.3134 22.2420   0
  -3  -5   5 62.9812 16.4376   2
  -3  -5   5 56.5355 23.1007   4
  -3  -5   4 9.53758 14.4641   2
  -3  -5   4 21.7221 21.5656   0
  -3  -5   4 5.36856 10.6516   5
  -3  -5   4 8.19856 23.6208   4
  -3  -5   3 11.0560 21.4146   4
  -3  -5   3 14.0460 13.1623   5
  -3  -5   3 13.7748 19.0487   0
  -3  -5   3 14.5669 15.1690   2
  -3  -5   2 140.263 19.8027   3
  -3  -5   2 158.224 17.1871   5
  -3  -5   2 133.038 16.4013   2
  -3  -5   2 161.623 26.7873   4
  -3  -5   1 360.679 22.2178   3
  -3  -5   1 399.113 22.9985   5
  -3  -5   1 338.328 29.1385   4
  -3  -5   0 963.099 31.9902   3
  -3  -5   0 905.180 31.4041   5
  -3  -5   0 997.481 38.8279   4
  -3  -5  -1 186.750 19.5763   3
  -3  -5  -1 179.563 20.6522   5
  -3  -5  -1 196.913 25.0109   4
  -3  -5  -2 26.9301 20.6390   4
  -3  -5  -2 4.52437 16.6500   5
  -3  -5  -2 12.0925 16.1872   3
  -3  -5  -3 26.6176 16.7000   3
  -3  -5  -3 30.5474 19.4351   5
  -3  -5  -4 15.6231 16.6374   3
  -3  -5  -4 17.8404 20.6330   5
  -3  -5  -5 91.2425 22.7253   5
  -3  -5  -5 81.2191 15.8733   3
  -3  -5  -6 268.353 21.3955   3
  -3  -5  -6 248.444 30.4020   5
  -3  -5  -7 476.587 24.5217   3
  -3  -5  -7 517.499 36.1639   5
  -3  -5  -8 1471.56 53.2402   5
  -3  -5  -9 944.589 46.7337   5
  -3  -5 -10 288.053 35.2221   5
   3   5  11 21.6916 22.3243   2
  -3  -5 -11 16.1674 26.4510   5
   3   5  12 139.556 26.0995   2
  -3  -5 -12 181.843 31.7698   5
   3   5  13 439.806 33.1626   2
  -3  -5 -13 425.180 43.1263   5
  -3  -5 -14 161.536 29.7872   5
   3   5  14 146.599 28.3937   2
  -3  -5 -15 4.07308 31.4023   5
   3   5  15 27.5696 26.4939   2
   3   5  16-90.6279 26.5789   2
  -3  -5 -16 42.6074 32.6108   5
  -3  -5 -17-45.4593 28.2198   5
   3   5  17 86.2299 26.7682   2
  -3  -5 -18 46.6110 40.9937   5
   3   5  18-35.1236 26.3886   2
  -3  -5 -19-146.537 46.1152   5
   3   5  19 4.63696 27.8646   2
  -3  -6  21 18.1775 38.6768   2
  -3  -6  20-24.1211 32.2244   0
  -3  -6  20 108.101 33.8697   2
  -3  -6  19 79.0388 39.8225   2
  -3  -6  19-18.3619 39.1324   0
  -3  -6  18 203.409 40.0162   2
  -3  -6  18 246.340 37.2791   0
  -3  -6  17-37.0822 35.4998   2
  -3  -6  17-10.5182 31.0825   0
  -3  -6  16 12.4848 31.6527   0
  -3  -6  16-20.5776 30.4483   2
  -3  -6  15 4.25364 23.6259   0
  -3  -6  15 71.2075 30.6093   2
  -3  -6  14 254.700 34.6019   2
  -3  -6  14 263.466 36.8028   0
  -3  -6  13 945.228 43.1508   2
  -3  -6  13 1028.40 49.6431   0
  -3  -6  12 34.5568 31.0643   0
  -3  -6  12 38.5217 21.3693   2
  -3  -6  12 46.4944 31.5221   4
  -3  -6  11 1983.53 62.4703   0
  -3  -6  11 1730.65 57.7043   4
  -3  -6  10 6336.84 99.4363   0
  -3  -6  10 6268.91 97.6796   4
  -3  -6   9 7483.69 104.720   0
  -3  -6   9 7348.48 104.406   4
  -3  -6   8 480.656 36.5195   0
  -3  -6   8 335.088 24.2249   2
  -3  -6   8 427.991 37.7263   4
  -3  -6   7 196.596 30.3386   0
  -3  -6   7 80.1429 16.8299   2
  -3  -6   7 115.193 29.6412   4
  -3  -6   6 934.511 31.2275   2
  -3  -6   6 1378.45 46.4895   0
  -3  -6   6 1317.01 49.0022   4
  -3  -6   5 896.840 38.9364   0
  -3  -6   5 611.349 24.7488   2
  -3  -6   5 846.133 41.4530   4
  -3  -6   4-15.0214 23.0953   0
  -3  -6   4 39.7875 25.5251   4
  -3  -6   3 3508.22 59.0365   3
  -3  -6   3 3407.84 64.6435   0
  -3  -6   3 3574.64 71.5736   4
  -3  -6   2 411.148 23.1931   5
  -3  -6   2 458.577 27.3263   3
  -3  -6   2 512.612 35.1162   4
  -3  -6   1 304.344 25.4572   3
  -3  -6   1 294.064 22.0392   5
  -3  -6   1 286.667 29.9305   4
  -3  -6   0 1817.75 45.0270   3
  -3  -6   0 1771.62 44.3291   5
  -3  -6   0 1829.22 53.6799   4
  -3  -6  -1-7.24031 21.8289   4
  -3  -6  -1 1.12764 17.2029   3
  -3  -6  -1 16.2460 19.3229   5
  -3  -6  -2-1.49579 17.2632   3
  -3  -6  -2-8.59931 19.7064   5
  -3  -6  -2-1.71497 22.6064   4
  -3  -6  -3 73.1569 24.0044   4
  -3  -6  -3 35.2934 17.6941   3
  -3  -6  -3 60.1506 23.4734   5
  -3  -6  -4 5638.61 76.0447   3
  -3  -6  -4 5776.63 87.6461   5
  -3  -6  -4 5925.00 88.6819   4
  -3  -6  -5 4015.23 66.6072   3
  -3  -6  -5 3903.76 76.2434   5
  -3  -6  -5 4415.50 78.9420   4
  -3  -6  -6 1.73240 19.9498   3
  -3  -6  -6 32.5769 28.8758   5
  -3  -6  -7 3517.99 60.6742   3
  -3  -6  -7 4801.18 88.1361   5
  -3  -6  -8 506.230 38.5059   5
  -3  -6  -9 133.934 32.6098   5
  -3  -6 -10 175.583 36.5559   5
  -3  -6 -11 363.056 39.0156   5
  -3  -6 -12 14.0024 31.2416   5
  -3  -6 -13 215.522 36.8422   5
  -3  -6 -14 265.328 36.1861   5
  -3  -6 -15-109.407 34.4937   5
  -3  -6 -16 135.150 32.9304   5
  -3  -6 -17-11.4799 42.4220   5
  -3  -7  19-89.3736 35.3083   0
  -3  -7  18 20.6042 37.2724   0
  -3  -7  17 42.2434 38.8181   0
  -3  -7  16-2.26597 36.5970   0
  -3  -7  15 21.1006 31.6491   0
  -3  -7  14 11.7205 33.6432   0
  -3  -7  13 21.7494 28.2366   0
  -3  -7  12 24.9079 29.7367   0
  -3  -7  12 37.3443 29.8647   4
  -3  -7  11 78.9033 30.5049   0
  -3  -7  11 63.8661 29.1450   4
  -3  -7  10 199.088 35.0158   0
  -3  -7  10 188.520 35.7056   4
  -3  -7   9 370.391 37.4943   0
  -3  -7   9 296.141 34.9694   4
  -3  -7   8 283.212 34.2893   0
  -3  -7   8 246.496 36.8083   4
  -3  -7   7 1596.11 55.9049   0
  -3  -7   7 1498.71 56.7390   4
  -3  -7   6 1742.49 57.7044   0
  -3  -7   6 1789.60 59.1082   4
  -3  -7   5 521.924 36.8416   0
  -3  -7   5 588.425 41.0991   4
  -3  -7   4 67.0429 26.0102   0
  -3  -7   4 82.4780 20.9303   3
  -3  -7   4 67.4601 28.8760   4
  -3  -7   3 801.979 35.5572   3
  -3  -7   3 936.721 47.4854   4
  -3  -7   2 1005.72 38.6273   3
  -3  -7   2 1104.86 47.6971   4
  -3  -7   1 1104.00 41.7964   3
  -3  -7   1 717.430 30.9477   5
  -3  -7   1 1070.32 47.6004   4
  -3  -7   0 484.940 31.3542   3
  -3  -7   0 389.654 27.0181   5
  -3  -7   0 562.766 38.1167   4
  -3  -7  -1 11.8906 23.2932   4
  -3  -7  -1 15.7860 19.8969   3
  -3  -7  -1 30.5305 20.4622   5
  -3  -7  -2 322.498 28.4673   3
  -3  -7  -2 333.254 29.7279   5
  -3  -7  -2 352.117 33.3071   4
  -3  -7  -3 31.0606 24.2602   4
  -3  -7  -3-3.90744 23.9932   5
  -3  -7  -3 1.08862 23.9088   3
  -3  -7  -4 96.0138 26.8459   4
  -3  -7  -4 79.3821 25.5953   3
  -3  -7  -4 123.000 30.4221   5
  -3  -7  -5 65.9404 27.0902   4
  -3  -7  -5 54.9657 23.1289   3
  -3  -7  -5 55.8721 30.2311   5
  -3  -7  -6 101.312 30.4815   4
  -3  -7  -6 80.4428 23.8852   3
  -3  -7  -6 87.6923 29.6828   5
  -3  -7  -7 192.779 24.8246   3
  -3  -7  -7 216.600 33.0810   5
  -3  -7  -7 330.382 33.8967   4
  -3  -7  -8 132.382 33.0254   5
  -3  -7  -9 52.6133 29.5248   5
  -3  -7 -10 61.0222 33.1711   5
  -3  -7 -11-27.4588 34.1081   5
  -3  -7 -12 106.259 39.0815   5
  -3  -7 -13 36.0500 34.9503   5
  -3  -7 -14 117.735 34.8430   5
  -3  -7 -15 57.2885 36.5000   5
  -3  -8  18-62.1897 34.1495   0
  -3  -8  17-11.9231 31.1739   0
  -3  -8  16 491.463 48.0377   0
  -3  -8  15 174.740 42.4592   0
  -3  -8  14 9.26078 30.1079   0
  -3  -8  13 34.4038 37.1916   0
  -3  -8  12 196.402 37.9456   0
  -3  -8  12 181.005 37.1867   4
  -3  -8  11 338.803 41.1339   0
  -3  -8  11 203.218 36.4383   4
  -3  -8  10 47.0287 31.0092   0
  -3  -8  10 42.9207 27.9863   4
  -3  -8   9 776.883 48.3768   0
  -3  -8   9 814.808 49.4384   4
  -3  -8   8 170.373 31.1408   0
  -3  -8   8 113.757 32.7465   4
  -3  -8   7 843.664 45.6840   0
  -3  -8   7 884.134 47.1686   4
  -3  -8   6 256.608 33.8870   0
  -3  -8   6 321.057 39.5962   4
  -3  -8   5 138.030 27.5641   3
  -3  -8   5 140.837 29.7461   0
  -3  -8   5 103.628 32.7493   4
  -3  -8   4 699.336 35.7677   3
  -3  -8   4 675.568 44.2582   4
  -3  -8   3 202.934 26.2732   3
  -3  -8   3 179.835 31.8629   4
  -3  -8   2 544.484 33.8747   3
  -3  -8   2 558.377 39.1354   4
  -3  -8   1 696.248 36.2084   3
  -3  -8   1 821.200 44.4538   4
  -3  -8   0 349.418 31.0702   3
  -3  -8   0 323.552 34.7321   4
  -3  -8  -1 286.277 29.7253   3
  -3  -8  -1 252.844 32.4020   4
  -3  -8  -1 218.264 25.3381   5
  -3  -8  -2 141.969 30.6376   4
  -3  -8  -2 156.138 25.9664   3
  -3  -8  -2 146.497 28.1240   5
  -3  -8  -3 4108.69 79.5296   3
  -3  -8  -3 4149.26 84.3386   5
  -3  -8  -3 4651.43 92.2427   4
  -3  -8  -4 1105.31 46.3404   3
  -3  -8  -4 1070.72 52.9864   5
  -3  -8  -4 1109.43 51.3327   4
  -3  -8  -5 174.982 29.2638   3
  -3  -8  -5 167.393 33.2758   5
  -3  -8  -5 181.296 31.5349   4
  -3  -8  -6 849.132 39.7572   3
  -3  -8  -6 844.506 50.3640   5
  -3  -8  -7 89.9756 25.8594   3
  -3  -8  -7 35.1718 31.1276   5
  -3  -8  -8 7.83229 28.1137   5
  -3  -8  -9 461.721 42.7653   5
  -3  -8 -10 6.77663 28.1726   5
  -3  -8 -11 418.025 44.9006   5
  -3  -8 -12 63.3189 35.0281   5
  -3  -8 -13 395.614 48.8525   5
  -3  -9  16 328.091 47.4482   0
  -3  -9  15 10.7074 42.5035   0
  -3  -9  14 72.4094 36.5859   0
  -3  -9  13 7.38046 32.2410   0
  -3  -9  12 84.5672 39.2241   0
  -3  -9  12 18.1910 33.8302   4
  -3  -9  11 36.2516 35.8052   4
  -3  -9  11-78.5207 31.7479   0
  -3  -9  10-24.7356 30.3318   4
  -3  -9  10-2.82752 30.5922   0
  -3  -9   9 68.7322 29.7185   0
  -3  -9   9 35.4417 30.8194   4
  -3  -9   8 14.3891 29.7486   0
  -3  -9   8 114.901 35.0448   4
  -3  -9   7-85.2948 27.2610   0
  -3  -9   7-7.96113 28.7499   4
  -3  -9   6-1.08968 27.3746   4
  -3  -9   5 94.6221 24.7207   3
  -3  -9   5 96.4959 32.0352   4
  -3  -9   4 77.3361 27.0777   3
  -3  -9   4 57.2319 31.4889   4
  -3  -9   3 167.273 29.7514   3
  -3  -9   3 173.605 36.0758   4
  -3  -9   2 13.1158 25.4605   3
  -3  -9   2-12.5674 30.3392   4
  -3  -9   1 27.2583 25.0268   4
  -3  -9   1 9.32947 23.6690   3
  -3  -9   0 301.943 32.1189   3
  -3  -9   0 282.318 33.9794   4
  -3  -9  -1 557.099 39.3175   3
  -3  -9  -1 583.086 46.0252   4
  -3  -9  -2 464.775 39.5877   3
  -3  -9  -2 343.994 36.4291   4
  -3  -9  -3 38.5817 23.4342   3
  -3  -9  -3 30.2177 26.1826   5
  -3  -9  -3 87.4610 31.5945   4
  -3  -9  -4 21.6689 29.2677   3
  -3  -9  -4 19.2180 25.4048   5
  -3  -9  -4 29.3271 26.5507   4
  -3  -9  -5 321.524 31.4346   3
  -3  -9  -5 328.540 39.9233   5
  -3  -9  -6 651.534 40.9244   3
  -3  -9  -6 588.468 43.0419   5
  -3  -9  -7 263.965 40.8814   5
  -3  -9  -8 58.3173 29.7264   5
  -3  -9  -9 53.5182 38.6493   5
  -3  -9 -10 212.914 38.5553   5
  -3  -9 -11 103.153 37.5213   5
  -3 -10  13 61.6568 43.8619   0
  -3 -10  12 67.4569 42.3546   0
  -3 -10  11 8.43559 37.8722   0
  -3 -10  11-52.7479 27.8029   4
  -3 -10  10 120.399 35.7527   0
  -3 -10  10 207.648 36.3789   4
  -3 -10   9 12.3242 35.2224   0
  -3 -10   9 6.76444 31.4594   4
  -3 -10   8 41.3554 28.0305   0
  -3 -10   8 38.8211 32.7007   4
  -3 -10   7 393.863 41.6311   4
  -3 -10   6 2.51588 30.0313   4
  -3 -10   5 115.448 28.0710   3
  -3 -10   5 89.1478 31.1035   4
  -3 -10   4 2.67481 24.6590   3
  -3 -10   4-59.9198 33.8000   4
  -3 -10   3 249.297 35.5496   3
  -3 -10   3 266.716 38.6404   4
  -3 -10   2 78.4914 31.1263   3
  -3 -10   2 35.5106 30.5545   4
  -3 -10   1 1406.39 56.4180   3
  -3 -10   1 1397.78 63.8269   4
  -3 -10   0 68.3679 29.3606   3
  -3 -10   0 70.3003 33.2917   4
  -3 -10  -1 42.2582 24.0063   3
  -3 -10  -1 52.1060 34.7288   4
  -3 -10  -2 45.7868 31.5924   3
  -3 -10  -2 64.0301 33.8882   4
  -3 -10  -3 42.6389 26.9929   3
  -3 -10  -4-20.4643 33.7834   3
  -3 -10  -5 926.065 46.9485   3
  -3 -10  -5 1013.50 57.8351   5
  -3 -10  -6-54.4432 24.1676   3
  -3 -10  -6 52.5523 31.1314   5
  -3 -10  -7 282.879 44.0895   5
  -3 -10  -8 36.4139 38.4490   5
  -3 -10  -9-144.790 44.7008   5
  -3 -11  10-25.1767 43.0796   0
  -3 -11   8 44.0965 35.1096   4
  -3 -11   7 114.059 32.6115   4
  -3 -11   6 13.7021 36.0249   4
  -3 -11   5 54.5065 33.3159   3
  -3 -11   5 87.3542 35.0819   4
  -3 -11   4 51.4123 29.9278   3
  -3 -11   4-121.278 36.2527   4
  -3 -11   3-56.4603 31.7566   3
  -3 -11   3 73.5836 30.2054   4
  -3 -11   2-0.71421 30.0469   3
  -3 -11   1 68.1810 34.1850   3
  -3 -11   1 66.5961 34.8317   4
  -3 -11   0 55.1310 32.1646   3
  -3 -11   0 11.4618 30.0186   4
  -3 -11  -1-18.3689 23.6619   3
  -3 -11  -2-75.3644 33.1625   3
  -3 -11  -3-8.60859 23.1897   3
  -3 -11  -4 27.8892 33.9116   3
  -3 -11  -5 43.3166 35.8507   3
  -3 -11  -6 93.7007 34.3846   3
  -3 -11  -7-127.407 49.1969   5
  -3 -12   2 24.4872 32.7085   4
  -3 -12   1 130.451 38.6810   4
   4 -11  -4-51.4833 42.9044   3
   4 -11  -3-17.2392 36.2707   3
   4 -11  -2-3.45254 33.2840   3
   4 -11  -1 90.7093 42.3311   3
   4 -11   0 146.420 39.2848   3
   4 -11   1-70.7229 35.2567   3
   4 -11   2 77.0062 36.7057   3
   4 -11   3-5.56476 34.3952   3
   4 -11   4 91.3487 35.3170   3
   4 -11   5 392.817 39.3046   3
   4 -11   6 227.861 36.1281   3
   4 -11   7 107.859 34.0918   3
   4 -11   8 78.2364 33.9115   3
   4 -11  10 41.4224 39.4815   0
   4 -10 -10 304.093 42.5359   3
   4 -10  -9 131.151 36.1960   3
   4 -10  -8 499.213 44.2859   3
   4 -10  -7-15.4556 37.7035   3
   4 -10  -6-17.8925 39.7811   3
   4 -10  -5 379.818 46.0533   3
   4 -10  -4 249.631 44.2790   3
   4 -10  -3 170.392 35.5060   3
   4 -10  -2-10.1079 32.3698   3
   4 -10  -1 157.204 38.8348   3
   4 -10   0 288.340 40.0849   3
   4 -10   1-32.7822 29.4408   3
   4 -10   2 422.130 44.4378   3
   4 -10   3 424.351 45.7110   3
   4 -10   4 14.5284 35.3969   3
   4 -10   5 46.7431 28.4310   3
   4 -10   6 108.791 28.4965   3
   4 -10   7 82.2746 24.6889   3
   4 -10   8 79.5144 29.7144   0
   4 -10   8 52.8181 28.5783   3
   4 -10   9 126.389 37.3893   0
   4 -10  10 461.055 47.5304   0
   4 -10  11 105.663 41.5264   0
   4 -10  12-96.3719 40.6979   0
   4 -10  13-68.1510 35.4994   0
   4  -9 -13-53.1761 38.6286   1
   4  -9 -12 166.758 41.8965   1
   4  -9 -11 176.927 37.6638   1
   4  -9 -10 424.777 43.1528   1
   4  -9  -9 142.842 36.0578   1
   4  -9  -8 107.284 37.2056   1
   4  -9  -7 35.5483 30.6756   1
   4  -9  -6-51.2903 27.3270   1
   4  -9  -5-12.4174 28.1235   1
   4  -9  -4 131.094 32.3826   1
   4  -9  -3 75.8473 28.7572   1
   4  -9  -2 97.5136 28.5515   1
   4  -9  -1 44.2568 28.9777   1
   4  -9  -1 44.1468 34.4390   3
   4  -9   0 109.674 35.5062   1
   4  -9   0 67.5065 30.8051   3
   4  -9   1 151.569 36.2766   1
   4  -9   1 142.308 30.5021   3
   4  -9   2-24.4642 33.9906   3
   4  -9   2-14.1959 29.3561   1
   4  -9   3 114.891 31.3497   3
   4  -9   3 75.8841 32.6617   1
   4  -9   4 6.08089 29.0790   3
   4  -9   4-0.20942 25.2169   1
   4  -9   5-4.06222 30.2466   3
   4  -9   5 15.6225 29.1774   1
   4  -9   6 61.3609 28.1986   3
   4  -9   6-57.9813 27.7971   1
   4  -9   7-0.11291 24.2572   3
   4  -9   7-18.9231 25.0526   1
   4  -9   7-65.8276 30.7342   0
   4  -9   8-31.0654 28.9759   3
   4  -9   8 9.32793 27.6626   0
   4  -9   8-39.2968 27.9277   1
   4  -9   9-3.69078 32.2133   0
   4  -9   9-66.6458 28.5591   1
   4  -9  10-73.9452 25.8403   1
   4  -9  10 10.8406 30.1517   0
   4  -9  11-95.5047 30.6421   1
   4  -9  11-14.1624 28.0189   0
   4  -9  12 69.5569 29.3700   0
   4  -9  12-66.3682 32.8427   1
   4  -9  13-96.5359 38.0258   0
   4  -9  13-60.8442 35.0545   1
   4  -9  14 101.435 43.6426   0
   4  -9  14 22.0687 35.9871   1
   4  -9  15-13.7288 42.6913   0
   4  -9  15 68.9959 32.8198   1
   4  -9  16 76.0234 40.1926   0
   4  -9  16-57.2688 38.4858   1
   4  -8 -15-64.9887 43.4309   1
   4  -8 -14 72.0297 40.5664   1
   4  -8 -13-20.9724 33.3919   1
   4  -8 -12 323.253 40.7575   1
   4  -8 -11 120.405 31.5767   1
   4  -8 -10 231.135 34.2658   1
   4  -8  -9 375.564 40.9665   1
   4  -8  -8 417.005 43.2398   1
   4  -8  -7 99.2232 29.2271   1
   4  -8  -6 964.499 52.1474   1
   4  -8  -5 965.603 50.3044   1
   4  -8  -4 1122.69 51.8477   1
   4  -8  -3 1253.11 53.7872   1
   4  -8  -2 61.4594 25.6666   1
   4  -8  -1 121.986 33.4255   1
   4  -8   0 109.532 30.4624   1
   4  -8   1-10.1421 30.9262   1
   4  -8   2 236.195 33.6340   1
   4  -8   2 348.387 37.0458   3
   4  -8   3 1596.21 57.1792   3
   4  -8   3 1487.34 53.9143   1
   4  -8   4-18.0005 25.5350   3
   4  -8   4 14.7353 27.1237   1
   4  -8   5 37.0935 29.2033   3
   4  -8   5 25.6423 28.2022   1
   4  -8   5 7.56346 27.8557   0
   4  -8   6 788.376 44.9572   0
   4  -8   6 877.588 48.2880   3
   4  -8   6 860.906 46.9588   1
   4  -8   7 4.68178 19.9224   3
   4  -8   7 44.7442 28.6667   0
   4  -8   7 10.3722 27.7231   1
   4  -8   8 47.8809 25.4441   3
   4  -8   8 25.9238 23.3823   1
   4  -8   8 44.4532 29.7828   0
   4  -8   9 173.374 32.1168   1
   4  -8   9 203.119 35.5938   0
   4  -8  10 36.8846 32.2533   0
   4  -8  10-18.3736 26.7388   1
   4  -8  11 79.4485 29.9298   0
   4  -8  11-53.8880 26.3414   1
   4  -8  12-49.6368 28.6044   0
   4  -8  12-9.80039 31.3470   1
   4  -8  13 74.6410 33.7969   0
   4  -8  13-4.02823 29.3448   1
   4  -8  14 41.9572 31.6064   1
   4  -8  14-31.9501 37.1864   0
   4  -8  15 73.7694 33.6167   1
   4  -8  15 65.4029 31.5437   0
   4  -8  16-4.28237 31.6441   1
   4  -8  16-54.8086 39.1829   0
   4  -8  17 84.9054 33.7609   1
   4  -8  17 219.373 45.3405   0
   4  -8  18-12.1046 44.5829   0
   4  -7 -16 103.487 33.7039   1
   4  -7 -15 1.33467 35.7123   1
   4  -7 -14-13.1931 33.7492   1
   4  -7 -13 244.749 37.6609   1
   4  -7 -12-82.9591 29.8657   1
   4  -7 -11 74.9984 32.2948   1
   4  -7 -10-107.057 32.4076   1
   4  -7  -9-1.87329 31.9020   1
   4  -7  -8 28.0969 27.1278   1
   4  -7  -7-2.40468 27.5274   1
   4  -7  -6 173.584 31.6539   1
   4  -7  -5 275.138 34.1548   1
   4  -7  -4 24.5371 26.2799   1
   4  -7  -3 291.736 34.5307   1
   4  -7  -2 442.274 36.5666   1
   4  -7  -1 342.696 31.5428   1
   4  -7   0 130.719 29.2927   1
   4  -7   1 3.24575 29.6245   1
   4  -7   2 37.6066 33.0795   1
   4  -7   3 85.3511 28.8645   1
   4  -7   4 67.6757 26.2318   1
   4  -7   4 68.8301 27.7090   0
   4  -7   5 651.633 41.4434   0
   4  -7   5 883.056 44.0584   3
   4  -7   5 699.722 40.0789   1
   4  -7   6 1594.88 55.6859   0
   4  -7   6 1797.52 55.3340   3
   4  -7   6 1711.48 55.9146   1
   4  -7   7 1337.87 53.0680   0
   4  -7   7 1522.50 50.6187   3
   4  -7   7 1523.01 55.0883   1
   4  -7   8 799.800 37.8517   3
   4  -7   8 1001.02 46.9284   0
   4  -7   8 790.159 43.8530   1
   4  -7   9 342.376 33.6457   1
   4  -7   9 424.507 40.6015   0
   4  -7  10-10.9086 33.8723   0
   4  -7  10-5.59499 27.9400   1
   4  -7  11 86.0125 29.0847   1
   4  -7  11 32.0473 31.5683   0
   4  -7  12 10.7566 27.8586   1
   4  -7  12 11.9155 33.3723   0
   4  -7  13 41.5234 24.9863   1
   4  -7  13 16.2977 37.4054   0
   4  -7  14 28.9311 28.3107   1
   4  -7  14 5.97140 31.6313   0
   4  -7  15 13.4399 36.9540   0
   4  -7  15 4.47332 26.0239   1
   4  -7  16 14.0104 34.8542   0
   4  -7  16 44.4204 26.5027   1
   4  -7  17 13.4660 38.4638   0
   4  -7  17 43.4217 33.6227   1
   4  -7  18 34.6474 45.5713   0
   4  -7  18-99.8668 33.6886   1
   4  -7  19-49.3145 44.0353   0
   4  -6 -18 82.1770 32.3797   1
   4  -6 -17 35.6297 39.4193   1
   4  -6 -16 354.748 38.9969   1
   4  -6 -15 433.025 42.6163   1
   4  -6 -14 87.6057 31.9242   1
   4  -6 -13 17.4491 32.5415   1
   4  -6 -12 100.208 33.9502   1
   4  -6 -11 366.731 37.2747   1
   4  -6 -10 156.566 33.5656   1
   4  -6  -9 150.036 31.5850   1
   4  -6  -8-0.75837 24.8616   1
   4  -6  -7 50.0140 29.6211   1
   4  -6  -6 197.424 32.1343   1
   4  -6  -5 1351.42 50.2554   1
   4  -6  -4 19.0930 23.9188   1
   4  -6  -3 193.361 28.1027   1
   4  -6  -2 92.5422 26.6918   1
   4  -6  -1 1514.27 50.0248   1
   4  -6   0 618.473 37.5851   1
   4  -6   1-2.84181 24.9772   1
   4  -6   2 2190.29 63.3983   1
   4  -6   3 24.8881 24.4439   0
   4  -6   3 34.9124 24.8188   1
   4  -6   4 229.826 28.8793   0
   4  -6   4 274.609 31.6484   1
   4  -6   5 16.1622 24.0701   0
   4  -6   5 35.5647 25.2814   1
   4  -6   6 235.792 25.7567   3
   4  -6   6 233.700 29.2640   0
   4  -6   6 198.722 30.6754   1
   4  -6   7 190.168 25.1477   3
   4  -6   7 201.952 29.5421   0
   4  -6   7 147.592 30.5447   1
   4  -6   8 247.443 24.5731   3
   4  -6   8 287.563 32.4174   1
   4  -6   8 285.750 32.8611   0
   4  -6   9 90.7789 27.8578   0
   4  -6   9 37.5810 27.9568   1
   4  -6  10 34.8803 27.3987   1
   4  -6  10 52.9919 26.5539   0
   4  -6  11 31.4960 27.7346   1
   4  -6  11 35.8113 26.9867   0
   4  -6  12 149.495 31.7023   0
   4  -6  12 158.910 29.0420   1
   4  -6  13 139.493 33.4561   0
   4  -6  13 121.442 30.9471   1
   4  -6  14 211.892 35.2194   1
   4  -6  14 167.698 32.9944   0
   4  -6  15 6.36342 29.6038   1
   4  -6  15 95.0727 35.0430   0
   4  -6  16 106.232 35.6255   0
   4  -6  16 57.7805 26.7711   1
   4  -6  17-74.0348 34.3081   0
   4  -6  17 18.6839 28.3521   1
   4  -6  18 92.3945 37.7859   0
   4  -6  18 210.842 39.5223   1
   4  -6  19 62.7830 28.3388   1
   4  -6  19 132.835 43.1989   0
   4  -6  20 128.584 38.5582   0
   4  -5 -19-66.3477 33.6603   1
   4  -5 -18-90.5926 38.0225   1
   4  -5 -17-7.21640 32.4671   1
   4  -5 -16 22.7934 33.9274   1
   4  -5 -15 3.76910 30.5171   1
   4  -5 -14-9.27176 27.2207   1
   4  -5 -13 36.5784 32.2353   1
   4  -5 -12 212.489 38.5239   1
   4  -5 -11 126.130 30.1536   1
   4  -5 -10 372.234 35.7270   1
   4  -5  -9 934.170 44.9072   1
   4  -5  -8 830.008 42.8133   1
   4  -5  -7 865.234 42.0627   1
   4  -5  -6 584.806 36.4449   1
   4  -5  -5 38.5769 27.2377   1
   4  -5  -4 48.5045 25.1315   1
   4  -5  -3 124.903 27.0813   1
   4  -5  -2-6.75112 24.9102   1
   4  -5  -1 86.0459 26.0617   1
   4  -5   0 26.8362 24.0309   1
   4  -5   1 697.534 38.1039   1
   4  -5   2 16.3812 28.2295   1
   4  -5   3 884.517 36.1306   0
   4  -5   3 799.055 39.8573   1
   4  -5   4 115.359 21.9836   0
   4  -5   4 94.6731 25.6887   1
   4  -5   5 702.185 33.8705   0
   4  -5   5 742.129 37.7278   1
   4  -5   6 387.947 33.0429   1
   4  -5   6 348.716 29.6012   0
   4  -5   7-1.19994 19.1079   3
   4  -5   7 26.9924 24.0753   0
   4  -5   7 17.7628 23.4139   1
   4  -5   8 21.3571 14.1443   2
   4  -5   8 12.1097 22.7674   1
   4  -5   8 16.7255 22.2815   0
   4  -5   9 4.69393 24.2187   0
   4  -5   9 20.4139 25.0563   1
   4  -5   9 52.7187 14.8441   2
   4  -5  10 12.0551 12.6934   2
   4  -5  10-1.68440 24.3007   0
   4  -5  10-8.66794 23.9038   1
   4  -5  11-11.2738 17.4178   2
   4  -5  11 5.57702 27.0233   1
   4  -5  11 21.9495 25.2339   0
   4  -5  12-4.57632 25.0545   0
   4  -5  12-11.9826 26.5916   1
   4  -5  12 14.9544 16.9412   2
   4  -5  13 194.062 23.8332   2
   4  -5  13 259.298 33.2193   0
   4  -5  13 205.348 30.9592   1
   4  -5  14 667.535 41.5964   1
   4  -5  14 546.181 35.1331   2
   4  -5  14 658.996 44.1302   0
   4  -5  15 635.306 41.2681   1
   4  -5  15 625.092 38.0563   2
   4  -5  15 741.434 44.5615   0
   4  -5  16 365.399 35.7927   1
   4  -5  16 308.297 32.5765   2
   4  -5  16 353.601 39.3089   0
   4  -5  17 48.9762 32.6626   1
   4  -5  17 59.2501 28.6867   2
   4  -5  17 80.5590 32.9924   0
   4  -5  18 32.2189 24.7115   1
   4  -5  18-65.0216 25.6803   0
   4  -5  18-11.5945 33.0978   2
   4  -5  19 10.7695 33.4532   2
   4  -5  20 48.9318 34.8958   2
   4  -5  21 8.54691 44.1920   2
  -4   4  20 71.2588 41.6193   2
  -4   4  19 94.3575 35.1474   2
   4  -4 -19-42.4112 35.3850   1
  -4   4  18 45.3597 32.5510   2
   4  -4 -18 31.0652 28.0543   1
  -4   4  17 39.5956 30.8919   2
   4  -4 -17 22.9567 31.2809   1
   4  -4 -16 380.651 41.1532   1
  -4   4  16 228.218 37.8613   2
  -4   4  15 497.565 39.2256   2
   4  -4 -15 570.184 44.9249   1
  -4   4  14 11.3720 29.4411   2
   4  -4 -14 17.7209 30.1456   1
  -4   4  13 266.756 36.2564   2
   4  -4 -13 314.998 37.5506   1
  -4   4  12 678.401 40.4486   2
   4  -4 -12 654.944 43.1194   1
  -4   4  11 2464.56 57.8519   2
   4  -4 -11 2496.70 65.0229   1
   4  -4 -10 26.9755 26.7969   1
  -4   4  10 34.9359 21.7395   2
  -4   4   9 1064.40 37.9673   2
   4  -4  -9 1075.41 43.7426   1
  -4   4   8 29.7995 19.9129   2
   4  -4  -8 7.59862 24.6535   1
  -4   4   7 1471.39 38.3341   2
   4  -4  -7 1319.43 44.9023   1
  -4   4   6 31.0328 15.6938   2
   4  -4  -6 41.4631 25.6257   1
  -4   4   5 611.473 25.0679   2
   4  -4  -5 547.962 33.0993   1
  -4   4   4 965.785 28.2113   2
   4  -4  -4 975.021 40.5093   1
   4  -4  -3-1.76077 23.7169   1
  -4   4   3 5.15274 13.6123   2
  -4   4   2 677.182 24.0797   2
   4  -4  -2 643.042 34.5112   1
  -4   4   1 16376.2 93.8156   2
   4  -4  -1 16496.6 129.584   1
   4  -4   0 3662.91 64.2757   1
   4  -4   1 85.9502 28.9529   1
   4  -4   2 27091.1 177.677   1
   4  -4   2 24573.4 138.092   0
   4  -4   3 21580.7 131.075   0
   4  -4   3 20822.3 144.988   1
   4  -4   4 2083.17 46.5459   0
   4  -4   4 1970.05 50.4544   1
   4  -4   5 167.093 21.5166   0
   4  -4   5 172.835 25.8384   1
   4  -4   6 158.738 21.1429   0
  -4   4  -6 167.876 15.2435   5
   4  -4   6 146.637 25.0157   1
   4  -4   7 4.94994 18.5914   0
   4  -4   7 7.04847 22.3968   1
  -4   4  -7 4.15795 11.8185   5
   4  -4   8 117.668 24.9618   1
  -4   4  -8 144.969 15.8293   5
   4  -4   8 126.366 22.8015   0
   4  -4   9 746.815 38.4815   1
   4  -4   9 762.354 35.3207   0
   4  -4  10 351.442 32.4855   1
   4  -4  10 354.635 27.7402   2
   4  -4  10 379.224 29.0746   0
   4  -4  11 6.02974 19.5168   2
   4  -4  11-0.44159 22.7646   0
   4  -4  11-12.9075 26.3365   1
   4  -4  12 296.300 32.1579   1
   4  -4  12 299.290 28.8451   2
   4  -4  13 485.447 38.7945   1
   4  -4  13 465.293 33.3788   2
   4  -4  14 8.65403 28.8090   1
   4  -4  14-18.4736 27.9913   2
   4  -4  15 186.592 32.8527   1
   4  -4  15 183.317 35.2926   2
   4  -4  16 96.7817 31.5418   2
   4  -4  16 75.3489 27.5977   1
   4  -4  17 574.755 42.7452   1
   4  -4  17 579.595 46.1655   2
   4  -4  18 632.439 46.7124   2
   4  -4  19-71.6265 33.9645   2
   4  -4  20 87.8703 35.7042   2
   4  -4  21-100.570 32.9694   2
  -4   3  21 179.672 38.1290   2
  -4   3  20 228.291 42.3821   2
  -4   3  19 20.5418 37.1062   2
  -4   3  18 110.551 36.8964   2
  -4   3  17 118.502 37.1454   2
  -4   3  16 36.5809 31.9340   2
  -4   3  15 381.130 36.3901   2
  -4   3  14-19.1183 28.1398   2
   4  -3 -14 8.89931 28.3666   1
  -4   3  13 354.548 34.7808   2
   4  -3 -13 348.396 37.0992   1
  -4   3  12 77.8274 28.2802   2
   4  -3 -12 63.7076 29.3367   1
  -4   3  11 417.675 31.2845   2
   4  -3 -11 481.386 36.1546   1
  -4   3  10 10.6416 20.8175   2
   4  -3 -10-1.85537 22.7587   1
  -4   3   9 285.588 25.2062   2
   4  -3  -9 322.331 31.8590   1
  -4   3   8 6.53834 18.9349   2
   4  -3  -8 16.1561 23.0815   1
   4  -3  -7 29.8962 21.9017   1
  -4   3   7 26.6273 18.6960   2
   4  -3  -6 16.2625 22.6375   1
  -4   3   6-5.10972 17.7336   2
  -4   3   5 40.6454 17.2533   2
   4  -3  -5 39.1819 21.4537   1
  -4   3   4 170.070 19.4607   2
   4  -3  -4 216.711 25.8683   1
  -4   3   3 2346.57 41.0277   2
   4  -3  -3 2239.42 50.9121   1
  -4   3   2 3937.85 51.6360   2
   4  -3  -2 4126.75 65.0796   1
  -4   3   1 4466.49 53.1785   2
   4  -3  -1 4571.43 68.6731   1
   4  -3   0 2604.91 53.1613   1
   4  -3   1 3849.28 62.3689   1
   4  -3   2 965.099 27.8464   0
   4  -3   2 1156.08 41.9844   1
   4  -3   3 37.5202 15.2646   0
   4  -3   3 22.0762 23.3652   1
   4  -3   4 209.769 25.3002   1
   4  -3   4 256.996 19.2232   0
   4  -3   5 47.3298 15.8314   0
   4  -3   5 57.7534 21.9272   1
  -4   3  -5 52.3172 14.2244   5
   4  -3   6 1.13244 14.7204   0
   4  -3   6 8.18712 19.7156   1
  -4   3  -6 0.88154 12.2807   5
   4  -3   7-11.6026 16.4301   0
   4  -3   7 2.38885 20.5409   1
  -4   3  -7-3.74571 12.2399   5
   4  -3   8 29.5149 22.5492   1
  -4   3  -8 51.9729 14.4860   5
  -4   3  -9 129.499 16.6376   5
   4  -3   9 113.635 24.6005   1
   4  -3  10 41.4771 23.8109   1
  -4   3 -10 55.0385 15.4968   5
   4  -3  11 57.5923 24.2345   2
   4  -3  11 65.0207 25.6907   1
   4  -3  12 116.635 27.8736   2
   4  -3  12 125.257 28.4623   1
   4  -3  13 273.699 32.7718   1
   4  -3  13 310.745 31.0397   2
   4  -3  14 26.9055 28.5257   2
   4  -3  14 33.6672 24.5768   1
   4  -3  15 43.5849 25.8728   1
   4  -3  15 21.4775 31.4464   2
   4  -3  16 13.0934 28.8490   1
   4  -3  16 16.4017 27.7281   2
   4  -3  17-13.1701 25.9413   2
   4  -3  18 58.8177 30.9029   2
   4  -3  19 40.0205 28.8620   2
   4  -3  20 40.5265 27.8292   2
   4  -3  21 104.314 33.5710   2
  -4   2  21 273.064 43.5099   2
  -4   2  20 95.8573 39.6392   2
  -4   2  19 81.8465 32.4993   2
  -4   2  18 24.9583 30.4646   2
  -4   2  17 16.0027 30.2598   2
  -4   2  16 1374.44 60.4613   2
  -4   2  15 195.252 37.2280   2
  -4   2  14 2233.25 65.4399   2
  -4   2  13 14.3176 26.5289   2
  -4   2  12 429.931 34.8837   2
  -4   2  11 6.55108 24.5946   2
   4  -2 -11-0.44972 22.8461   1
  -4   2  10 17.8831 24.5928   2
   4  -2 -10 53.3309 24.9989   1
  -4   2   9 1880.22 48.3592   2
   4  -2  -9 1839.39 47.8795   1
  -4   2   8 879.551 35.1038   2
   4  -2  -8 842.622 35.8379   1
  -4   2   7 341.260 24.8759   2
   4  -2  -7 298.286 27.0770   1
  -4   2   6 229.815 21.2752   2
   4  -2  -6 239.734 23.4927   1
   4  -2  -5 17.6708 19.8221   1
  -4   2   5 57.5028 19.7126   2
  -4   2   4 1932.73 39.2450   2
   4  -2  -4 1948.97 43.6105   1
  -4   2   3 193.651 18.8583   2
   4  -2  -3 191.273 22.4983   1
  -4   2   2 192.145 20.0318   2
   4  -2  -2 179.554 22.8211   1
  -4   2   1 5753.27 61.4237   2
   4  -2  -1 5639.35 67.7147   1
   4  -2   0-9.68894 19.4369   1
  -4   2   0-1.29446 16.8290   2
   4  -2   1 12171.3 100.009   1
   4  -2   2 30882.0 108.355   0
   4  -2   2 32065.0 156.966   1
   4  -2   3 388.825 27.5777   1
   4  -2   3 400.594 16.6187   0
   4  -2   4 1190.20 35.4039   1
   4  -2   4 1152.84 24.8541   0
  -4   2  -4 1188.13 28.6128   5
   4  -2   5 2625.68 50.2823   1
  -4   2  -5 2755.33 41.7177   5
   4  -2   6 199.107 23.5021   1
  -4   2  -6 215.838 17.8754   5
   4  -2   7 1385.60 39.4788   1
  -4   2  -7 1389.54 33.1258   5
   4  -2   8 484.734 29.3439   1
  -4   2  -8 498.884 23.1702   5
   4  -2   9 2205.79 50.8135   1
  -4   2  -9 2177.45 43.2844   5
   4  -2  10 155.263 25.2135   1
  -4   2 -10 200.996 19.3934   5
   4  -2  11 18.5809 22.6395   1
  -4   2 -11 10.8435 15.6420   5
   4  -2  12 869.566 37.9958   1
   4  -2  12 830.989 39.9115   2
  -4   2 -12 888.755 34.4543   5
   4  -2  13-6.65109 29.4569   2
   4  -2  13 59.1529 23.8289   1
   4  -2  14-7.26929 26.8638   2
   4  -2  14 6.41364 24.5872   1
   4  -2  15-25.4169 31.7180   2
   4  -2  15 15.2350 26.6046   1
   4  -2  16 448.849 40.6685   2
   4  -2  17 1483.86 59.9448   2
   4  -2  18-14.3909 33.9585   2
   4  -2  19 34.6325 34.7196   2
   4  -2  20 190.248 43.2157   2
   4  -2  21-11.5060 36.5269   2
  -4   1  21 77.7666 44.0144   2
  -4   1  20 12.9374 40.2652   2
  -4   1  19 58.2308 33.3923   2
  -4   1  18 23.4455 31.8404   2
  -4   1  17 11.8404 33.3611   2
  -4   1  16 532.688 45.2382   2
  -4   1  15 246.595 33.6935   2
  -4   1  14 848.159 48.6985   2
  -4   1  13-3.47197 29.2741   2
  -4   1  12 23.7656 28.6634   2
  -4   1  11 62.2780 25.9158   2
  -4   1  10 11.0034 24.2350   2
  -4   1   9 270.685 27.8116   2
   4  -1  -9 246.131 24.3498   1
  -4   1   8 258.878 26.9112   2
   4  -1  -8 265.430 24.0002   1
  -4   1   7 2032.82 46.1065   2
   4  -1  -7 2004.13 44.6967   1
  -4   1   6 681.833 29.2877   2
   4  -1  -6 645.977 28.8415   1
  -4   1   6 444.496 14.8965   4
  -4   1   5 128.195 20.5250   2
   4  -1  -5 91.7373 18.2191   1
  -4   1   4 3307.57 51.3340   2
   4  -1  -4 3183.12 49.8864   1
  -4   1   3 2577.16 45.4679   2
   4  -1  -3 2461.86 45.3687   1
  -4   1   2 1118.85 32.3245   2
   4  -1  -2 1011.75 31.8748   1
  -4   1   1 286.400 22.6871   2
   4  -1  -1 309.616 21.6637   1
   4  -1   0 60.8934 15.9923   1
  -4   1   0 55.1068 18.6509   2
   4  -1   1 34.2976 19.2759   1
  -4   1  -2 95.3753 15.4757   5
   4  -1   2 110.910 16.7776   1
   4  -1   3 1806.02 38.0454   1
  -4   1  -3 1810.63 34.7392   5
   4  -1   4 636.813 26.7386   1
  -4   1  -4 589.781 23.0349   5
   4  -1   5 90.3396 18.1677   1
  -4   1  -5 94.7817 16.6565   5
   4  -1   6 19.7037 16.9281   1
  -4   1  -6 15.4385 14.4204   5
   4  -1   7 53.7874 18.2432   1
  -4   1  -7 47.0258 16.9441   5
   4  -1   8 53.8904 20.3614   1
  -4   1  -8 82.3757 16.9349   5
   4  -1   9 7.27391 19.6694   1
  -4   1  -9-2.80252 15.6068   5
   4  -1  10 48.7639 19.8872   1
  -4   1 -10 65.1806 19.2606   5
   4  -1  11 51.7239 20.2949   1
  -4   1 -11 59.4611 20.1297   5
  -4   1 -12 110.182 22.2845   5
   4  -1  12 96.9399 23.9404   1
  -4   1 -13 7.96985 20.4837   5
   4  -1  13-24.6302 28.5789   2
   4  -1  13 16.8528 21.5335   1
   4  -1  14-1.76863 32.1498   2
  -4   1 -14 4.25868 17.7267   5
   4  -1  15 517.576 40.4896   2
   4  -1  16-8.74189 33.0274   2
   4  -1  17-48.5100 33.2174   2
   4  -1  18 90.1190 33.4012   2
   4  -1  19 22.9890 29.4075   2
   4  -1  20-35.1505 27.7061   2
   4  -1  21 52.5555 33.4126   2
  -4   0  22 81.1700 41.6659   2
  -4   0  21 355.963 45.8763   2
  -4   0  20 167.407 42.6877   2
  -4   0  19 24.6051 36.6811   2
  -4   0  18 27.1641 36.4783   2
  -4   0  17 169.762 38.6599   2
  -4   0  16 1406.94 59.1028   2
  -4   0  15 3496.45 82.0368   2
  -4   0  14 75.8292 33.0893   2
  -4   0  13 1326.57 52.7523   2
  -4   0  12 12.5368 29.2012   2
  -4   0  11 2270.34 59.0483   2
  -4   0  10 148.666 27.5542   2
  -4   0   9 716.770 36.1279   2
  -4   0   9 503.686 18.9134   4
  -4   0   8 5439.56 74.5778   2
   4   0  -8 5216.29 65.4271   1
  -4   0   7 620.932 31.3665   2
   4   0  -7 638.413 26.6554   1
  -4   0   7 709.286 22.7736   4
  -4   0   6 2839.34 51.5447   2
   4   0  -6 2699.82 45.0942   1
  -4   0   6 2643.80 38.1951   4
  -4   0   5 2781.66 49.0374   2
   4   0  -5 2767.08 43.4817   1
  -4   0   4 98.4033 20.3677   2
   4   0  -4 98.1454 16.4508   1
  -4   0   3 6711.31 70.2687   2
   4   0  -3 6763.38 63.3087   1
  -4   0   2 5348.90 62.9776   2
   4   0  -2 5170.11 55.6192   1
   4   0  -1 12860.3 83.5028   1
  -4   0   1 12473.1 93.0862   2
   4   0   0 5841.45 58.0353   1
  -4   0   0 5518.99 62.2260   2
  -4   0   0 5267.04 51.9750   5
   4   0   1 6120.54 57.1634   1
  -4   0  -1 6093.35 57.6854   5
  -4   0  -2-3.66803 14.4683   5
   4   0   2 3.52397 14.7092   1
   4   0   3 3805.91 47.4421   1
  -4   0  -3 3577.79 47.5440   5
   4   0   4 89.7638 15.0709   1
  -4   0  -4 71.8475 15.3736   5
   4   0   5 98.6408 16.3335   1
  -4   0  -5 72.0355 16.3492   5
   4   0   6 9593.62 80.5837   1
  -4   0  -6 9827.85 85.7949   5
   4   0   7 94.7953 18.7523   1
  -4   0  -7 106.200 18.7736   5
   4   0   8 871.721 30.3186   1
  -4   0  -8 935.639 33.0030   5
   4   0   9 3885.65 59.4071   1
  -4   0  -9 3998.98 63.3240   5
  -4   0 -10 61.5278 20.6739   5
   4   0  10 74.9813 21.0348   1
  -4   0 -11 376.382 28.0534   5
   4   0  11 397.694 27.6595   1
  -4   0 -12 1142.03 42.7696   5
   4   0  13 482.377 40.1321   2
  -4   0 -13 507.096 33.0038   5
   4   0  14 573.815 43.2045   2
  -4   0 -14 585.203 34.1409   5
   4   0  15 70.9810 31.2379   2
  -4   0 -15 36.0041 19.5319   5
   4   0  16 921.119 50.3198   2
   4   0  17 328.589 39.1944   2
   4   0  18 593.022 44.8840   2
   4   0  19 50.1425 30.0373   2
   4   0  20 18.2964 31.1617   2
   4   0  21 125.478 40.3180   2
  -4  -1  22 35.3907 32.4318   2
  -4  -1  21 21.8566 40.0310   2
  -4  -1  20-56.9792 40.7400   2
  -4  -1  19 81.4790 40.3161   2
  -4  -1  18-2.61834 38.0815   2
  -4  -1  17 16.2577 32.7955   2
  -4  -1  16 23.4368 33.8656   2
  -4  -1  15-6.47828 31.0817   2
  -4  -1  14 29.5838 31.6048   2
  -4  -1  13-13.0562 28.6285   2
  -4  -1  12 277.379 34.4586   2
  -4  -1  11 10.3490 28.7657   2
  -4  -1  10 385.479 33.2895   2
  -4  -1  10 262.122 19.1584   4
  -4  -1   9 752.318 36.0765   2
  -4  -1   9 741.634 27.1796   4
  -4  -1   8 158.944 26.0726   2
  -4  -1   8 126.774 17.9177   4
  -4  -1   7 353.839 26.9345   2
   4   1  -7 392.872 20.9302   1
  -4  -1   7 350.854 21.4276   4
  -4  -1   6 1309.30 38.6778   2
   4   1  -6 1287.19 30.0111   1
  -4  -1   6 1269.89 31.7934   4
  -4  -1   5 1015.22 34.5525   2
   4   1  -5 968.106 26.3784   1
  -4  -1   5 1023.43 29.2432   4
  -4  -1   4 1204.40 35.2202   2
   4   1  -4 1223.88 27.2182   1
  -4  -1   3 66.4813 9.16545   0
   4   1  -3 65.7139 13.4674   1
  -4  -1   3 61.4823 18.5759   2
  -4  -1   2 209.705 10.2818   0
  -4  -1   2 227.086 23.2347   2
   4   1  -2 210.152 15.3164   1
  -4  -1   2 200.287 15.7358   5
   4   1  -1 250.153 16.3100   1
  -4  -1   1 295.002 23.8804   2
  -4  -1   1 268.880 17.4846   5
  -4  -1   0 852.099 24.9605   5
   4   1   0 841.397 21.7824   1
  -4  -1   0 791.655 28.5001   2
  -4  -1  -1 2318.05 38.6270   5
   4   1   1 2244.13 31.5625   1
   4   1   2 4193.61 42.9075   1
  -4  -1  -2 4411.79 53.9597   5
   4   1   3 218.788 15.3859   1
  -4  -1  -3 254.287 20.3655   5
   4   1   4 1076.48 26.0791   1
  -4  -1  -4 1140.08 32.8345   5
   4   1   5 1533.13 31.6311   1
  -4  -1  -5 1412.92 36.8035   5
   4   1   6 928.026 27.3561   1
  -4  -1  -6 897.931 32.2195   5
   4   1   7 23.7328 14.3803   1
  -4  -1  -7 7.80008 19.0700   5
   4   1   8 158.882 19.5069   1
  -4  -1  -8 136.478 23.0229   5
   4   1   9 330.179 23.9920   1
  -4  -1  -9 314.965 27.6803   5
  -4  -1 -10 102.828 22.9698   5
  -4  -1 -11 27.5037 21.3554   5
  -4  -1 -12 672.609 36.0419   5
  -4  -1 -13 1372.08 47.1296   5
   4   1  14 1086.60 50.1453   2
  -4  -1 -14 1064.27 46.4911   5
   4   1  15 550.151 43.5794   2
  -4  -1 -15 653.619 40.1838   5
   4   1  16 543.609 41.0259   2
  -4  -1 -16 640.415 39.7278   5
  -4  -1 -17-3.24695 24.4967   5
   4   1  17 38.3643 32.7842   2
   4   1  18 12.1566 32.8628   2
   4   1  19-8.28325 32.9694   2
   4   1  20 87.6928 32.4175   2
  -4  -2  22 515.334 54.7199   2
  -4  -2  21 73.5595 34.2961   2
  -4  -2  20 65.7539 32.7834   2
  -4  -2  19 6.87740 33.1822   2
  -4  -2  18 709.210 50.5923   2
  -4  -2  17 45.7984 37.9473   2
  -4  -2  16 718.141 45.9927   2
  -4  -2  15 845.315 50.5635   2
  -4  -2  14 411.976 42.0206   2
  -4  -2  13 255.647 36.0222   2
  -4  -2  12 1020.47 46.9333   2
  -4  -2  12 716.226 28.4389   4
  -4  -2  11 77.3582 27.9841   2
  -4  -2  11 63.8517 16.5859   4
  -4  -2  10 390.936 32.7028   2
  -4  -2  10 401.675 25.0867   4
  -4  -2   9 1012.84 40.3362   2
  -4  -2   9 1006.80 34.1069   4
  -4  -2   8 2516.27 54.3512   2
  -4  -2   8 2613.97 49.7019   4
  -4  -2   7 5518.63 75.0573   2
  -4  -2   7 5554.48 69.3192   4
  -4  -2   6 5087.89 69.6873   2
   4   2  -6 5040.97 50.9453   1
  -4  -2   6 4993.28 65.1364   4
  -4  -2   5 861.737 22.3053   5
  -4  -2   5 886.499 34.0465   2
   4   2  -5 876.164 21.9915   1
  -4  -2   5 972.339 25.4808   0
  -4  -2   5 918.871 31.3587   4
  -4  -2   4 15.5844 18.1487   4
  -4  -2   4 10.3972 11.1993   0
  -4  -2   4 7.48608 19.9202   2
   4   2  -4 5.93036 10.0906   1
  -4  -2   4 13.8286 11.6006   5
  -4  -2   3 2715.46 36.1157   0
  -4  -2   3 2717.67 48.7666   2
   4   2  -3 2669.19 32.6733   1
  -4  -2   3 2633.46 38.3061   5
  -4  -2   2 201.724 13.3909   0
   4   2  -2 195.819 10.9827   1
  -4  -2   2 202.868 22.3106   2
  -4  -2   2 214.787 16.3590   5
   4   2  -1 22263.0 80.1571   1
  -4  -2   1 22598.5 127.970   2
  -4  -2   1 22769.1 112.745   5
   4   2   0 6521.44 43.4206   1
  -4  -2   0 6626.33 70.4679   2
  -4  -2   0 6654.04 64.9516   5
   4   2   1 1706.87 23.7234   1
  -4  -2  -1 1757.96 36.6206   5
   4   2   2 1169.30 21.6838   1
  -4  -2  -2 1212.41 32.6775   5
   4   2   3 322.962 14.0738   1
  -4  -2  -3 303.333 22.1856   5
   4   2   4 718.252 20.1323   1
  -4  -2  -4 715.955 28.7112   5
   4   2   5 933.037 23.7342   1
  -4  -2  -5 918.818 33.7876   5
   4   2   6 76.4685 14.4163   1
  -4  -2  -6 63.0157 21.9495   5
  -4  -2  -7 3207.21 60.3355   5
  -4  -2  -8 1154.67 40.8159   5
  -4  -2  -9 1321.69 45.8827   5
  -4  -2 -10 676.642 37.3135   5
  -4  -2 -11 267.588 28.6459   5
  -4  -2 -12 42.0253 23.2031   5
  -4  -2 -13-14.5610 23.6901   5
   4   2  14 841.202 44.4231   2
  -4  -2 -14 863.518 43.7402   5
   4   2  15 16.6606 30.1870   2
  -4  -2 -15 13.7458 26.5229   5
   4   2  16-21.0730 28.5093   2
  -4  -2 -16-49.9518 28.5842   5
  -4  -2 -17 115.422 26.7738   5
   4   2  17 74.5237 34.2254   2
  -4  -2 -18 208.210 32.3009   5
   4   2  18 134.949 37.2452   2
  -4  -2 -19 40.1002 37.2901   5
   4   2  19 38.7892 36.6414   2
   4   2  20 154.970 34.4946   2
  -4  -3  21-16.7868 44.9812   2
  -4  -3  20 63.3240 38.2196   2
  -4  -3  19 76.3401 38.2260   2
  -4  -3  18-19.7314 32.1670   2
  -4  -3  17 59.9554 38.1788   2
  -4  -3  16 194.424 36.2906   2
  -4  -3  15 124.687 35.4414   2
  -4  -3  14 316.021 39.6732   2
  -4  -3  13 128.316 30.1177   2
  -4  -3  13 114.525 21.0602   4
  -4  -3  12 191.183 34.9295   2
  -4  -3  12 141.065 22.4378   4
  -4  -3  11 256.994 30.5809   2
  -4  -3  11 244.071 24.0786   4
  -4  -3  10 41.5828 26.3949   2
  -4  -3  10 54.4384 21.7924   4
  -4  -3   9 385.041 30.9338   2
  -4  -3   9 407.031 27.6425   4
  -4  -3   8-15.5616 21.3881   4
  -4  -3   8 6.79375 22.6299   2
  -4  -3   8 2.73020 7.11814   5
  -4  -3   8 0.67072 15.7172   0
  -4  -3   7 165.404 24.7163   2
  -4  -3   7 139.937 18.4457   0
  -4  -3   7 105.674 11.1442   5
  -4  -3   7 171.409 23.1927   4
  -4  -3   6 72.0535 19.6867   4
   4   3  -6 81.8270 10.8860   1
  -4  -3   6 73.2688 16.8169   0
  -4  -3   6 79.7579 20.4745   2
  -4  -3   6 63.7671 11.7266   5
  -4  -3   5 813.153 27.6200   0
  -4  -3   5 824.592 32.9726   2
   4   3  -5 774.073 18.2326   1
  -4  -3   5 795.270 22.7704   5
  -4  -3   5 771.924 32.9955   4
  -4  -3   4 1377.95 33.2130   0
  -4  -3   4 1291.16 37.9063   2
   4   3  -4 1250.95 20.0726   1
  -4  -3   4 1419.75 30.1034   5
  -4  -3   4 1345.03 40.3755   4
  -4  -3   3 1114.48 29.6530   0
  -4  -3   3 1199.70 37.0455   2
  -4  -3   3 1293.97 30.0443   5
  -4  -3   3 1317.82 39.4121   4
  -4  -3   2 4551.17 52.9732   0
  -4  -3   2 4557.61 63.3292   2
  -4  -3   2 5018.86 57.1704   5
  -4  -3   1 4856.75 63.4397   2
  -4  -3   1 5185.21 59.7842   5
  -4  -3   0 5178.95 62.0783   5
   4   3   1 3026.18 25.7659   1
  -4  -3  -1 2996.10 49.5666   5
  -4  -3  -2 757.162 30.3512   5
  -4  -3  -3-2.64186 18.9376   5
  -4  -3  -4 216.504 24.4319   5
  -4  -3  -5 66.1346 21.1719   5
  -4  -3  -6 181.570 24.9116   5
  -4  -3  -7 481.280 34.3603   5
  -4  -3  -8 28.5214 24.1173   5
  -4  -3  -9 300.937 32.2176   5
  -4  -3 -10 133.282 26.5233   5
  -4  -3 -11 223.379 27.3134   5
  -4  -3 -12 5.25294 25.3669   5
   4   3  13 12.6804 28.2547   2
  -4  -3 -13 4.97457 27.6371   5
   4   3  14 43.1409 27.2466   2
  -4  -3 -14 56.9389 26.3365   5
   4   3  15 29.5195 26.9474   2
  -4  -3 -15 7.41594 23.5687   5
   4   3  16-59.2817 26.9614   2
  -4  -3 -16-10.8368 23.0788   5
  -4  -3 -17 47.7059 29.9213   5
   4   3  17 2.54030 32.3686   2
   4   3  18 63.1187 27.4458   2
  -4  -3 -19 57.3696 41.5429   5
   4   3  19-53.0088 29.7682   2
  -4  -3 -20 56.0423 45.7645   5
   4   3  20 15.9774 36.0591   2
  -4  -4  21 25.4325 43.1695   2
  -4  -4  20 62.0910 37.9342   2
  -4  -4  19 116.996 34.6600   2
  -4  -4  18 32.9606 39.6657   2
  -4  -4  17 271.164 42.2769   2
  -4  -4  16 45.2485 36.8347   2
  -4  -4  15 191.815 38.8352   2
  -4  -4  14 63.2296 32.1234   2
  -4  -4  14 40.1077 26.6879   4
  -4  -4  13 249.049 32.7810   2
  -4  -4  13 230.477 27.5303   4
  -4  -4  12 217.242 27.5880   0
  -4  -4  12 214.636 32.0654   2
  -4  -4  12 226.504 27.9045   4
  -4  -4  11 1677.84 53.5828   2
  -4  -4  11 1562.08 48.9520   0
  -4  -4  11 1533.49 48.6538   4
  -4  -4  10 96.7908 27.8189   2
  -4  -4  10 132.456 23.1703   0
  -4  -4  10 152.489 27.3184   4
  -4  -4   9 9.14152 20.5857   4
  -4  -4   9 3.40444 25.6782   2
  -4  -4   9-0.92163 18.5025   0
  -4  -4   8 52.0837 20.6536   0
  -4  -4   8 26.6575 20.8858   2
  -4  -4   8 36.8128 22.8367   4
  -4  -4   7 12.5426 20.1932   2
  -4  -4   7-1.31112 20.4360   4
  -4  -4   7 30.8372 19.0670   0
  -4  -4   6 731.386 30.4108   0
  -4  -4   6 699.279 32.2076   2
  -4  -4   6 549.025 18.9662   5
  -4  -4   6 770.085 35.6978   4
  -4  -4   5 1083.31 34.5612   0
  -4  -4   5 1015.16 35.2715   2
  -4  -4   5 1036.66 26.9521   5
  -4  -4   5 1005.54 39.2760   4
  -4  -4   4 560.279 26.5578   0
  -4  -4   4 571.748 28.2679   2
  -4  -4   4 635.426 23.0446   5
  -4  -4   4 608.386 33.3644   4
  -4  -4   3 44.9307 23.9755   4
  -4  -4   3 19.6600 16.2110   0
  -4  -4   3 15.8639 12.7427   5
  -4  -4   3 10.6733 17.8449   2
  -4  -4   2 2878.57 50.3717   2
  -4  -4   2 2897.63 46.7101   5
  -4  -4   2 2966.77 60.0553   4
  -4  -4   1 122.909 19.5087   2
  -4  -4   1 128.186 19.1144   5
  -4  -4   0 1010.96 32.4066   5
  -4  -4  -1 614.073 29.2814   5
  -4  -4  -2 249.292 23.6681   5
  -4  -4  -3 2269.46 50.9318   5
  -4  -4  -4 1069.33 39.3093   5
  -4  -4  -5 7.96086 22.6958   5
  -4  -4  -6 40.4300 23.5268   5
  -4  -4  -7 693.269 37.9013   5
  -4  -4  -8 662.134 38.8507   5
  -4  -4  -9 133.232 27.7286   5
  -4  -4 -10 160.473 27.9729   5
  -4  -4 -11 118.848 28.3784   5
  -4  -4 -12 477.286 36.9713   5
   4   4  13 639.359 40.5087   2
  -4  -4 -13 638.885 44.3691   5
   4   4  14 128.996 27.1862   2
  -4  -4 -14 217.353 34.0959   5
   4   4  15 25.1049 25.8778   2
  -4  -4 -15-83.4345 26.7785   5
   4   4  16 28.4524 25.6605   2
  -4  -4 -16 37.3848 33.1715   5
  -4  -4 -17-36.9498 35.9406   5
   4   4  18 454.777 42.7115   2
  -4  -4 -18 534.743 45.0082   5
  -4  -4 -19 86.1036 46.7909   5
   4   4  19-36.0546 33.2757   2
  -4  -5  21-122.414 39.2009   2
  -4  -5  20-60.3681 42.1117   2
  -4  -5  19 44.0401 40.7367   2
  -4  -5  19-26.2169 34.4847   0
  -4  -5  18 112.633 29.5325   0
  -4  -5  18 69.1834 35.6226   2
  -4  -5  17 573.828 45.9303   2
  -4  -5  17 685.817 46.8836   0
  -4  -5  16 333.650 43.1432   2
  -4  -5  16 574.044 40.9600   0
  -4  -5  15 296.430 39.8660   2
  -4  -5  15 279.533 37.3811   0
  -4  -5  14 67.3037 24.8045   0
  -4  -5  14 36.1356 26.2983   2
  -4  -5  14 8.61667 25.9885   4
  -4  -5  13 51.6988 30.2418   2
  -4  -5  13 16.8313 27.7462   0
  -4  -5  13 54.1097 28.5136   4
  -4  -5  12 26.9212 25.2760   0
  -4  -5  12 12.3248 24.0747   4
  -4  -5  11 19.4451 29.7696   2
  -4  -5  11 4.63844 26.6167   0
  -4  -5  11 12.1064 27.2553   4
  -4  -5  10 115.697 28.9544   0
  -4  -5  10 145.238 28.7638   2
  -4  -5  10 132.053 31.2435   4
  -4  -5   9 5.50153 24.4475   2
  -4  -5   9-8.46780 24.5405   0
  -4  -5   9 5.69304 24.4475   4
  -4  -5   8 2.72674 21.6306   0
  -4  -5   8 22.0861 24.3410   2
  -4  -5   8 3.93236 26.7928   4
  -4  -5   7 1407.97 45.0515   0
  -4  -5   7 1362.15 42.9734   2
  -4  -5   7 1402.68 50.4186   4
  -4  -5   6 606.713 32.7976   0
  -4  -5   6 604.198 36.0865   4
  -4  -5   6 583.677 31.9021   2
  -4  -5   5 302.507 26.6641   0
  -4  -5   5 280.207 26.0313   2
  -4  -5   5 275.055 32.4874   4
  -4  -5   4 10.5944 25.0783   4
  -4  -5   4 4.21868 18.0780   2
  -4  -5   4 1.22145 10.0242   5
  -4  -5   4-0.06259 19.4305   0
  -4  -5   3 382.615 25.7601   2
  -4  -5   3 431.112 24.2879   5
  -4  -5   3 400.965 33.3289   4
  -4  -5   3 335.703 25.2032   0
  -4  -5   2 368.273 24.4310   2
  -4  -5   2 404.376 24.7125   5
  -4  -5   2 397.115 33.4788   4
  -4  -5   1 149.505 27.5562   4
  -4  -5   1 163.161 19.4382   5
  -4  -5   0 19.2644 24.3397   4
  -4  -5   0 29.9207 18.6125   5
  -4  -5  -1 254.599 25.8623   5
  -4  -5  -2 178.979 24.0625   5
  -4  -5  -3-7.37808 20.8640   5
  -4  -5  -4 135.047 25.9675   5
  -4  -5  -5 1888.63 55.0139   5
  -4  -5  -6 2020.16 57.2552   5
  -4  -5  -7 257.829 32.0672   5
  -4  -5  -8 1108.94 49.7980   5
  -4  -5  -9 206.090 34.3858   5
  -4  -5 -10 10.8462 26.0115   5
  -4  -5 -11 1.24188 30.7731   5
   4   5  12 103.390 26.2975   2
  -4  -5 -12 36.3591 32.3359   5
   4   5  13 99.9042 23.3973   2
  -4  -5 -13 54.6737 27.4685   5
   4   5  14 37.0815 25.4647   2
  -4  -5 -14 10.9162 28.2562   5
   4   5  15-89.2599 25.3136   2
  -4  -5 -15-66.0563 33.2794   5
  -4  -5 -16 112.514 35.8525   5
   4   5  16 47.6545 32.9805   2
  -4  -5 -17-31.1561 36.1696   5
   4   5  17 81.5456 33.0611   2
  -4  -5 -18 81.8235 36.8007   5
   4   5  18-104.765 28.0212   2
   4   5  19 105.804 36.1066   2
  -4  -6  21-82.3568 39.0500   2
  -4  -6  20 99.6668 45.7704   0
  -4  -6  19 5.34081 40.5303   2
  -4  -6  19 1.99611 30.6074   0
  -4  -6  18-126.935 35.5733   0
  -4  -6  18 77.3976 37.5344   2
  -4  -6  17 672.528 49.0346   2
  -4  -6  17 604.404 49.6102   0
  -4  -6  16 103.016 31.7315   2
  -4  -6  16 222.990 39.1309   0
  -4  -6  15 259.059 37.7670   2
  -4  -6  15 275.063 35.9242   0
  -4  -6  14 17.1119 28.4817   0
  -4  -6  14-12.6142 29.2315   2
  -4  -6  14 39.1643 29.5633   4
  -4  -6  13 190.435 32.4418   0
  -4  -6  13 147.322 34.3173   2
  -4  -6  13 164.225 32.4383   4
  -4  -6  12 234.939 29.9963   0
  -4  -6  12 240.946 34.0576   2
  -4  -6  12 150.334 32.4171   4
  -4  -6  11 1980.83 60.2708   0
  -4  -6  11 1998.41 58.4159   2
  -4  -6  11 1887.61 61.5861   4
  -4  -6  10 4.47984 25.4880   2
  -4  -6  10 31.3693 29.0939   0
  -4  -6  10-5.66550 30.0486   4
  -4  -6   9 0.64030 27.7921   0
  -4  -6   9 5.30784 21.9883   2
  -4  -6   9-10.9579 32.3559   4
  -4  -6   8 337.608 34.0948   0
  -4  -6   8 241.601 27.0096   2
  -4  -6   8 297.808 36.8653   4
  -4  -6   7 2879.00 65.3131   0
  -4  -6   7 2779.21 70.8338   4
  -4  -6   6 17.6220 19.3234   2
  -4  -6   6 17.0291 22.8266   0
  -4  -6   6 15.0858 28.6417   4
  -4  -6   5 1.00052 15.7192   2
  -4  -6   5 34.3064 22.0999   0
  -4  -6   5 31.4473 27.8838   4
  -4  -6   4 1105.88 47.7934   4
  -4  -6   4 1109.65 41.6817   0
  -4  -6   3-9.22599 25.9791   4
  -4  -6   3 19.3283 15.0120   2
  -4  -6   2-2.71274 28.4537   4
  -4  -6   2-13.3653 17.1027   5
  -4  -6   1 1192.80 39.4830   5
  -4  -6   1 1249.65 49.5195   4
  -4  -6   0 689.587 33.0246   5
  -4  -6   0 777.642 41.7688   4
  -4  -6  -1 31.2913 27.6955   4
  -4  -6  -1 30.3243 20.2508   5
  -4  -6  -2 2634.87 59.2712   5
  -4  -6  -2 2927.37 68.7151   4
  -4  -6  -3 28.5782 28.4129   4
  -4  -6  -3 17.8623 19.8710   3
  -4  -6  -3 18.7489 23.9930   5
  -4  -6  -4 31.1283 17.1194   3
  -4  -6  -4 24.1901 25.5050   5
  -4  -6  -5 2943.54 69.6274   5
  -4  -6  -5 3137.34 56.3510   3
  -4  -6  -6 6280.57 77.3735   3
  -4  -6  -6 8267.49 114.473   5
  -4  -6  -7 2344.24 67.8886   5
  -4  -6  -8 432.419 38.2028   5
  -4  -6  -9 2078.69 68.4347   5
  -4  -6 -10 72.0990 29.0252   5
  -4  -6 -11 805.023 49.6633   5
  -4  -6 -12 39.1677 24.4547   5
  -4  -6 -13 88.7108 38.4597   5
  -4  -6 -14 866.891 48.5095   5
  -4  -6 -15 278.793 39.2905   5
  -4  -6 -16 97.0182 37.2803   5
  -4  -7  19 158.862 46.8691   0
  -4  -7  18 14.0738 40.4334   0
  -4  -7  17-10.0010 36.9123   0
  -4  -7  16 148.648 38.7211   0
  -4  -7  15-34.2209 32.7745   0
  -4  -7  14 21.8548 30.6517   0
  -4  -7  14 35.4422 30.3271   4
  -4  -7  13 10.1766 25.6746   0
  -4  -7  13 2.06886 25.7893   4
  -4  -7  12 10.0563 28.9128   0
  -4  -7  12-2.79221 30.5556   4
  -4  -7  11 42.3107 28.8509   0
  -4  -7  11 43.5294 28.5727   4
  -4  -7  10 186.945 34.1453   0
  -4  -7  10 220.959 31.9432   4
  -4  -7   9 101.091 28.4082   0
  -4  -7   9 110.514 36.6921   4
  -4  -7   8 1150.87 48.8251   0
  -4  -7   8 1033.35 52.9717   4
  -4  -7   7 1062.98 47.7553   0
  -4  -7   7 1106.35 52.9758   4
  -4  -7   6 281.253 34.1856   0
  -4  -7   6 298.473 36.1750   4
  -4  -7   5 185.973 30.2884   0
  -4  -7   5 352.452 37.0387   4
  -4  -7   4 33.0733 30.7250   4
  -4  -7   3 15.9554 24.0114   4
  -4  -7   2-10.2890 29.2204   4
  -4  -7   1 116.499 31.4286   4
  -4  -7   1 99.6336 18.0324   5
  -4  -7   0 275.401 27.4143   5
  -4  -7   0 323.387 35.4802   4
  -4  -7  -1 11.3184 25.1626   4
  -4  -7  -1 28.0201 22.7166   3
  -4  -7  -1-10.6372 22.6969   5
  -4  -7  -2 16.9459 25.6749   4
  -4  -7  -2 31.6972 22.3451   3
  -4  -7  -2 16.0759 21.8723   5
  -4  -7  -3 84.3862 29.9025   4
  -4  -7  -3 66.7951 24.6824   5
  -4  -7  -3 65.2184 22.6799   3
  -4  -7  -4 499.864 32.0366   3
  -4  -7  -4 421.846 35.2607   5
  -4  -7  -4 515.783 40.9407   4
  -4  -7  -5 8.74694 31.4314   4
  -4  -7  -5-1.16889 21.9146   3
  -4  -7  -5-11.9581 25.6993   5
  -4  -7  -6 187.736 31.2883   4
  -4  -7  -6 129.066 20.2392   3
  -4  -7  -6 187.505 32.4416   5
  -4  -7  -7 61.9194 29.2010   4
  -4  -7  -7 16.0085 33.0590   5
  -4  -7  -8 92.5912 33.3909   5
  -4  -7  -9 32.3187 33.2314   5
  -4  -7 -10 96.7052 32.7211   5
  -4  -7 -11 238.928 38.0199   5
  -4  -7 -12 92.0104 37.6574   5
  -4  -7 -13-14.2428 32.6838   5
  -4  -7 -14 66.5969 35.9241   5
  -4  -8  17 98.4469 45.7785   0
  -4  -8  16 72.5141 38.3793   0
  -4  -8  15 237.268 37.2103   0
  -4  -8  14 267.003 44.5688   0
  -4  -8  14 252.775 42.2414   4
  -4  -8  13 217.482 39.9107   0
  -4  -8  13 166.624 31.7256   4
  -4  -8  12 138.631 34.3288   0
  -4  -8  12 74.2877 31.2263   4
  -4  -8  11 260.966 36.9479   0
  -4  -8  11 188.648 34.8388   4
  -4  -8  10 25.5611 28.9957   0
  -4  -8  10-4.93506 31.4637   4
  -4  -8   9 178.205 33.9524   0
  -4  -8   9 232.868 40.4275   4
  -4  -8   8 3064.32 78.3597   0
  -4  -8   8 2915.15 79.4046   4
  -4  -8   7 24.9295 24.5362   0
  -4  -8   7 28.7078 34.4174   4
  -4  -8   6 6.77550 23.4096   0
  -4  -8   6-26.4874 34.1722   4
  -4  -8   5 46.8374 32.3574   4
  -4  -8   4 1877.48 65.9764   4
  -4  -8   3 9.53199 28.1744   4
  -4  -8   2 693.662 46.7771   4
  -4  -8   1 1940.41 66.5044   4
  -4  -8   0 18.7283 28.9923   4
  -4  -8   0 5.77405 23.6892   3
  -4  -8  -1 37.3086 28.9729   4
  -4  -8  -1 40.5833 22.2856   3
  -4  -8  -1 41.8664 23.2136   5
  -4  -8  -2 153.597 35.6082   4
  -4  -8  -2 65.4953 22.6120   3
  -4  -8  -2 59.2435 25.5114   5
  -4  -8  -3 57.6790 33.3429   4
  -4  -8  -3 58.6009 29.5442   5
  -4  -8  -3 53.6092 24.1710   3
  -4  -8  -4 540.787 32.5742   3
  -4  -8  -4 583.959 40.4228   5
  -4  -8  -4 677.793 43.7542   4
  -4  -8  -5-4.86959 22.3104   3
  -4  -8  -5 6.74139 24.2247   5
  -4  -8  -6 86.2791 29.1289   4
  -4  -8  -6 57.2981 25.6262   3
  -4  -8  -6 56.8842 28.4768   5
  -4  -8  -7 1312.12 61.2122   5
  -4  -8  -8 52.6808 35.8088   5
  -4  -8  -9 119.954 40.4905   5
  -4  -8 -10 23.3534 32.8176   5
  -4  -8 -11 75.1843 33.7000   5
  -4  -8 -12 118.834 29.8895   5
  -4  -9  15 119.982 47.0199   0
  -4  -9  14-96.8531 38.7572   0
  -4  -9  13 299.071 44.3414   0
  -4  -9  13 167.340 37.8239   4
  -4  -9  12-86.5247 38.7804   0
  -4  -9  12 46.5107 40.3702   4
  -4  -9  11-75.3935 36.2179   0
  -4  -9  11 3.39468 30.4974   4
  -4  -9  10-120.790 33.4749   0
  -4  -9  10 22.2578 34.0430   4
  -4  -9   9 149.030 39.1612   4
  -4  -9   9 117.753 24.5176   0
  -4  -9   8 91.2625 32.0773   0
  -4  -9   8 95.3325 40.2581   4
  -4  -9   7 85.6436 35.0849   4
  -4  -9   7 15.1549 25.6703   0
  -4  -9   6 20.5600 34.9349   4
  -4  -9   5 38.3115 34.2412   4
  -4  -9   4-88.8088 32.2415   4
  -4  -9   3 71.9667 35.5969   4
  -4  -9   2-3.83040 33.2447   4
  -4  -9   1 24.9542 28.9756   4
  -4  -9   0 62.4781 26.9251   3
  -4  -9   0 41.9537 30.5156   4
  -4  -9  -1 69.9815 29.9176   3
  -4  -9  -1 46.6527 34.2585   4
  -4  -9  -2 185.597 30.0219   4
  -4  -9  -2 137.087 24.9854   3
  -4  -9  -3 77.4187 31.9729   4
  -4  -9  -3 6.91992 25.8867   3
  -4  -9  -3 84.3908 27.8041   5
  -4  -9  -4-11.8762 31.4270   4
  -4  -9  -4-13.0911 20.4293   3
  -4  -9  -4 56.0403 30.7036   5
  -4  -9  -5 29.1516 27.7475   4
  -4  -9  -5-28.7587 25.2850   3
  -4  -9  -5 10.9472 29.8115   5
  -4  -9  -6 60.1186 33.9926   5
  -4  -9  -7 118.788 39.5983   5
  -4  -9  -8 344.066 42.8098   5
  -4  -9  -9 436.516 48.5800   5
  -4  -9 -10 194.548 44.0225   5
  -4 -10  13-42.3368 45.1731   0
  -4 -10  12-14.3926 36.6504   0
  -4 -10  11 258.488 35.8980   0
  -4 -10  11 349.584 47.9403   4
  -4 -10  10 34.6560 33.2260   0
  -4 -10  10 0.74208 33.4058   4
  -4 -10   9-110.344 37.1367   0
  -4 -10   9 174.130 37.0024   4
  -4 -10   8 102.282 33.5682   4
  -4 -10   7 53.1666 30.1626   4
  -4 -10   6 169.303 35.3389   4
  -4 -10   5 110.350 39.1576   4
  -4 -10   4 32.2450 35.6020   4
  -4 -10   3 11.7904 27.3687   4
  -4 -10   2 375.467 45.0634   4
  -4 -10   1 116.967 32.3165   4
  -4 -10   0 356.808 38.1219   3
  -4 -10   0 296.813 40.3244   4
  -4 -10  -1 112.458 26.1467   3
  -4 -10  -1 112.183 28.2505   4
  -4 -10  -2-13.5654 27.6617   3
  -4 -10  -2-105.817 37.2580   4
  -4 -10  -3 82.0709 26.1789   3
  -4 -10  -3 122.284 38.5865   4
  -4 -10  -4 72.4618 29.4340   3
  -4 -10  -5-1.48184 27.9817   3
  -4 -10  -5 29.8582 40.3573   5
  -4 -10  -6-35.5911 34.8321   5
  -4 -10  -7 268.884 44.8457   5
  -4 -10  -8 31.6952 34.1222   5
  -4 -11   6 53.9710 28.7340   4
  -4 -11   5 89.7357 41.4435   4
  -4 -11   4 67.0822 33.9510   4
  -4 -11   3 35.1838 43.3854   4
  -4 -11   2-135.164 33.6320   4
  -4 -11   1 4.80643 41.5717   4
  -4 -11   0 65.2963 24.0804   3
  -4 -11   0-14.4013 44.1747   4
  -4 -11  -1 19.3326 30.0273   3
  -4 -11  -1-133.340 38.8047   4
  -4 -11  -2 144.968 31.1937   3
  -4 -11  -3 136.670 35.5822   3
  -4 -11  -4 136.134 36.3944   3
  -4 -11  -5 112.357 28.4689   3
   5 -11  -1 98.2786 46.9978   3
   5 -11   0-79.3806 40.9894   3
   5 -11   1 39.6841 40.0619   3
   5 -11   2 120.817 39.2341   3
   5 -11   3 50.2736 29.4721   3
   5 -11   4 194.175 42.6634   3
   5 -11   5 53.1687 31.3246   3
   5 -11   6 10.5031 38.0354   3
   5 -11   7 59.8618 40.5214   3
   5 -10 -10 126.599 39.8513   1
   5 -10  -9 55.7699 46.2102   1
   5 -10  -8 102.047 46.1914   1
   5 -10  -7-15.6123 41.7115   1
   5 -10  -6 13.7053 35.5219   1
   5 -10  -5 38.4994 37.0188   1
   5 -10  -4 386.709 38.9776   1
   5 -10  -3 232.694 37.3095   1
   5 -10  -2-66.8074 31.4326   1
   5 -10  -2-10.9686 37.0795   3
   5 -10  -1 250.063 32.6396   1
   5 -10  -1 153.209 40.2956   3
   5 -10   0 93.6919 32.6110   1
   5 -10   0 116.783 39.3397   3
   5 -10   1 23.1838 28.6233   1
   5 -10   1 22.0915 38.7562   3
   5 -10   2 12.9249 29.7771   3
   5 -10   2 27.7752 28.2331   1
   5 -10   3 26.0666 36.4718   3
   5 -10   3 26.8466 30.9973   1
   5 -10   4 11.3623 30.1227   3
   5 -10   4-8.07605 34.3318   1
   5 -10   5 65.7499 34.9186   3
   5 -10   5-116.730 35.2758   1
   5 -10   6 227.182 40.7522   3
   5 -10   6 14.1090 34.7831   1
   5 -10   7 468.652 44.3095   3
   5 -10   7 406.581 39.4070   1
   5 -10   8 47.9633 30.5710   1
   5 -10   9 44.2913 30.6998   1
   5 -10   9 58.6680 38.7383   0
   5 -10  10 172.126 33.5921   1
   5 -10  11 248.846 31.9848   1
   5 -10  12 169.565 37.9164   1
   5 -10  13 75.0959 44.1682   1
   5  -9 -12-20.9383 39.5204   1
   5  -9 -11 31.0013 45.5683   1
   5  -9 -10-26.1150 39.7003   1
   5  -9  -9 88.5144 32.5758   1
   5  -9  -8 21.7264 30.1664   1
   5  -9  -7-18.1402 31.0058   1
   5  -9  -6 31.4064 33.9027   1
   5  -9  -5 134.401 30.7067   1
   5  -9  -4-10.4390 33.7326   1
   5  -9  -3 363.553 40.3886   1
   5  -9  -2 257.518 38.2574   1
   5  -9  -1 460.423 45.5396   1
   5  -9   0 70.1740 42.0510   1
   5  -9   1 60.1912 37.5449   1
   5  -9   2-6.62766 31.9056   3
   5  -9   2-18.8601 31.2448   1
   5  -9   3 124.272 35.1699   3
   5  -9   3 50.5510 34.5107   1
   5  -9   4 60.4777 28.2609   3
   5  -9   4 64.2707 32.8760   1
   5  -9   5 88.3748 28.4800   3
   5  -9   5 26.0768 28.6966   1
   5  -9   6-12.1927 25.0788   3
   5  -9   6 36.6533 31.2835   1
   5  -9   7 18.9155 29.6575   3
   5  -9   7 73.8763 30.9617   1
   5  -9   7 10.5218 31.3655   0
   5  -9   8 6.70612 27.4216   0
   5  -9   8 66.3932 30.5486   1
   5  -9   9-21.3309 33.7249   0
   5  -9   9 95.6564 35.2537   1
   5  -9  10 73.3660 34.9771   1
   5  -9  10 97.2744 32.2888   0
   5  -9  11 208.211 40.6566   1
   5  -9  11 74.5587 30.4609   0
   5  -9  12 286.489 36.8398   1
   5  -9  13 51.3052 39.7701   1
   5  -9  14 86.2903 40.6597   1
   5  -9  15 19.6401 32.6914   1
   5  -8 -14 32.7712 36.2968   1
   5  -8 -13 82.5738 34.6312   1
   5  -8 -12 128.062 38.3414   1
   5  -8 -11 334.534 37.1525   1
   5  -8 -10 164.314 36.3750   1
   5  -8  -9 73.9177 32.9331   1
   5  -8  -8 217.008 39.1673   1
   5  -8  -7 115.355 31.3825   1
   5  -8  -6 196.897 35.6876   1
   5  -8  -5 290.084 34.5261   1
   5  -8  -4 0.34381 30.0854   1
   5  -8  -3 18.5741 30.1678   1
   5  -8  -2 354.299 36.0729   1
   5  -8  -1 256.053 35.1160   1
   5  -8   0 51.9644 35.5868   1
   5  -8   1 181.411 38.4545   1
   5  -8   2 20.4604 35.4317   1
   5  -8   3 678.870 44.2894   1
   5  -8   4 632.220 43.4289   1
   5  -8   5 218.722 29.0741   3
   5  -8   5 205.398 34.4688   1
   5  -8   6 68.5848 29.9726   3
   5  -8   6 156.748 31.7773   1
   5  -8   6 140.122 31.6353   0
   5  -8   7 192.653 31.3429   3
   5  -8   7 205.023 34.2202   0
   5  -8   7 196.561 35.9285   1
   5  -8   8 39.4066 31.0149   0
   5  -8   8 124.620 34.5620   1
   5  -8   9 362.543 37.1008   1
   5  -8   9 307.339 36.3168   0
   5  -8  10 135.302 35.2905   1
   5  -8  10 103.807 33.3144   0
   5  -8  11 231.476 32.3854   0
   5  -8  11 349.081 41.9574   1
   5  -8  12 435.796 38.6877   1
   5  -8  12 342.825 39.0984   0
   5  -8  13 378.444 40.4166   1
   5  -8  14 8.76050 36.7015   1
   5  -8  15-67.5115 36.3062   1
   5  -8  16 150.631 32.1703   1
   5  -7 -15 154.461 39.2407   1
   5  -7 -14 22.1021 36.5454   1
   5  -7 -13 0.00000 33.6512   1
   5  -7 -12-1.63011 30.9232   1
   5  -7 -11 54.6494 32.9052   1
   5  -7 -10 65.8138 33.9590   1
   5  -7  -9 140.186 34.1167   1
   5  -7  -8-16.1794 32.1464   1
   5  -7  -7 90.9920 31.3952   1
   5  -7  -6 330.515 37.8052   1
   5  -7  -5 89.6211 30.7632   1
   5  -7  -4 28.9883 26.2105   1
   5  -7  -3 13.7337 27.0748   1
   5  -7  -2 551.973 41.1154   1
   5  -7  -1 292.115 36.2018   1
   5  -7   0 427.168 39.5134   1
   5  -7   1 57.6118 34.4984   1
   5  -7   2-20.1552 31.1373   1
   5  -7   3-30.2524 27.5734   1
   5  -7   4 1.69062 26.6613   1
   5  -7   5-5.61840 19.7064   0
   5  -7   5 40.2517 28.4858   1
   5  -7   6 104.305 24.8116   3
   5  -7   6 48.4802 24.2809   0
   5  -7   6 164.482 32.6957   1
   5  -7   7 8.71017 22.3626   3
   5  -7   7 33.0618 27.5973   1
   5  -7   7-1.92903 21.8378   0
   5  -7   8 19.8472 29.5760   1
   5  -7   8 1.89075 24.8505   0
   5  -7   9 45.3217 27.9484   0
   5  -7   9 31.8398 29.2456   1
   5  -7  10 29.9176 26.5581   0
   5  -7  10 9.92331 29.5550   1
   5  -7  11 223.242 37.5153   0
   5  -7  11 177.484 30.9742   1
   5  -7  12-14.6889 32.1312   0
   5  -7  12 27.2697 28.0914   1
   5  -7  13 17.1509 29.3130   1
   5  -7  13 31.0767 36.5211   0
   5  -7  14 42.2766 30.6701   1
   5  -7  15 28.1348 25.7412   1
   5  -7  16-8.23264 31.3613   1
   5  -7  17 109.032 36.7671   1
   5  -6 -17 91.1833 39.8758   1
   5  -6 -16 25.3543 30.7294   1
   5  -6 -15 151.093 34.1984   1
   5  -6 -14 194.516 35.1684   1
   5  -6 -13 380.142 39.2491   1
   5  -6 -12 2439.72 77.9857   1
   5  -6 -11 267.464 36.8653   1
   5  -6 -10 114.934 35.1791   1
   5  -6  -9 893.043 48.7331   1
   5  -6  -8 53.9932 27.1878   1
   5  -6  -7 721.664 45.2025   1
   5  -6  -6 825.225 46.0473   1
   5  -6  -5 110.344 29.2968   1
   5  -6  -4 45.1008 29.2537   1
   5  -6  -3 738.519 41.4193   1
   5  -6  -2-9.49849 28.4865   1
   5  -6  -1 152.235 30.0518   1
   5  -6   0 344.737 35.5812   1
   5  -6   1 42.5966 31.1780   1
   5  -6   2 372.497 40.7086   1
   5  -6   3 2522.71 66.2248   1
   5  -6   4-3.85614 19.4406   0
   5  -6   4-17.4508 29.3732   1
   5  -6   5 194.238 25.0654   0
   5  -6   5 260.505 33.0923   1
   5  -6   6 12.6507 26.1657   1
   5  -6   6-3.55374 20.2919   0
   5  -6   7 122.878 24.5672   0
   5  -6   7 193.858 32.5097   1
   5  -6   8 73.3438 22.6978   0
   5  -6   8 125.590 32.6301   1
   5  -6   9 7.16431 21.5508   0
   5  -6   9 10.6390 24.3090   1
   5  -6  10 24.8218 22.5236   0
   5  -6  10 45.1376 29.8916   1
   5  -6  11 255.700 31.6330   1
   5  -6  11 163.355 29.5111   0
   5  -6  12 556.433 40.8974   1
   5  -6  12 478.309 40.3633   0
   5  -6  13 23.9391 29.6162   0
   5  -6  13 38.3221 32.3656   1
   5  -6  14 55.6415 28.0309   0
   5  -6  14 41.6947 34.0898   1
   5  -6  15 84.1628 32.5639   1
   5  -6  16 28.0892 25.3381   1
   5  -6  17-8.91330 32.7197   1
   5  -6  18 77.5757 33.5593   1
   5  -5 -18 122.187 43.2548   1
   5  -5 -17 104.321 29.4829   1
   5  -5 -16 99.7757 34.6404   1
   5  -5 -15-91.8949 32.6294   1
   5  -5 -14 95.4031 35.7652   1
   5  -5 -13 18.6920 31.4421   1
   5  -5 -12 74.0201 28.6024   1
   5  -5 -11 7.28228 30.9854   1
   5  -5 -10 2.34756 30.3591   1
   5  -5  -9 165.132 34.4213   1
   5  -5  -8 481.210 38.5395   1
   5  -5  -7 219.650 33.1662   1
   5  -5  -6 116.696 30.6333   1
   5  -5  -5 72.5973 27.2328   1
   5  -5  -4 325.813 33.8105   1
   5  -5  -3 9.81253 24.2923   1
   5  -5  -2 4.53771 25.1561   1
   5  -5  -1 27.8665 25.9013   1
   5  -5   0 93.5284 28.6691   1
   5  -5   1 195.486 32.3124   1
   5  -5   2 272.045 35.5481   1
   5  -5   3 65.3297 19.7762   0
   5  -5   3 17.8010 28.5555   1
   5  -5   4 116.477 29.1739   1
   5  -5   4 131.508 20.6247   0
   5  -5   5 856.422 35.3750   0
   5  -5   5 961.298 43.6564   1
   5  -5   6 506.329 30.3897   0
   5  -5   6 663.003 41.7255   1
   5  -5   7 548.419 38.3869   1
   5  -5   7 383.418 28.2092   0
   5  -5   8 113.345 21.4818   0
   5  -5   8 160.179 29.8156   1
   5  -5   9-4.14833 26.9216   1
   5  -5   9-8.97399 19.5897   0
   5  -5  10 135.587 25.3616   0
   5  -5  10 143.959 29.9482   1
   5  -5  11-7.27141 19.4197   0
   5  -5  11 42.2047 29.3379   1
   5  -5  12 131.828 31.1345   1
   5  -5  12 106.310 23.5513   0
   5  -5  13 117.443 24.5072   0
   5  -5  13 101.763 30.1331   1
   5  -5  14 55.4367 28.0458   0
   5  -5  14 49.7833 30.1422   1
   5  -5  15-5.68722 30.3758   1
   5  -5  16 121.564 35.1611   1
   5  -5  17 0.59664 31.2625   1
   5  -5  18-16.5771 26.9002   1
   5  -5  19 66.2993 36.1183   1
   5  -4 -19 1.53770 31.8405   1
  -5   4  18 181.553 43.5335   2
   5  -4 -18 92.7968 37.8740   1
  -5   4  17 35.3054 28.6586   2
   5  -4 -17-3.01877 31.3783   1
  -5   4  16 48.9934 34.5891   2
   5  -4 -16 126.404 35.3994   1
  -5   4  15-66.1807 28.9201   2
   5  -4 -15-33.3561 27.9274   1
  -5   4  14-0.90919 28.2198   2
   5  -4 -14 39.5511 29.7616   1
  -5   4  13 1753.18 58.7456   2
   5  -4 -13 1788.02 63.7086   1
  -5   4  12 875.455 43.9563   2
   5  -4 -12 923.493 47.8130   1
  -5   4  11 102.909 30.6038   2
   5  -4 -11 158.964 33.0124   1
  -5   4  10 89.3474 25.9521   2
   5  -4 -10 62.7792 28.8346   1
   5  -4  -9 62.7239 29.7275   1
  -5   4   9 61.0614 22.1105   2
   5  -4  -8 104.146 26.7467   1
  -5   4   8 80.2273 22.9657   2
  -5   4   7 414.300 27.0993   2
   5  -4  -7 371.423 32.6982   1
   5  -4  -6 80.2164 26.3092   1
  -5   4   6 90.0334 20.3832   2
   5  -4  -5 9.03221 25.4050   1
  -5   4   5 2.79295 17.4351   2
   5  -4  -4 118.620 27.8474   1
  -5   4   4 111.602 17.4646   2
  -5   4   3 276.262 20.9760   2
   5  -4  -3 278.514 30.5398   1
   5  -4  -2 124.968 28.0537   1
  -5   4   2 125.804 18.6899   2
  -5   4   1 610.087 25.7181   2
   5  -4  -1 591.717 36.2771   1
   5  -4   0 3081.07 64.9886   1
   5  -4   1 106.672 32.3159   1
   5  -4   2 3213.30 70.4501   1
   5  -4   3 6.80918 14.5260   0
   5  -4   3-0.64013 28.1513   1
   5  -4   4 2163.61 44.7278   0
   5  -4   4 2843.87 61.8751   1
   5  -4   5 105.887 17.6010   0
   5  -4   5 95.4102 27.2953   1
   5  -4   6 779.617 39.8866   1
   5  -4   6 571.345 26.6150   0
  -5   4  -6 826.401 28.4729   5
   5  -4   7 1062.70 43.8164   1
   5  -4   7 741.961 30.2843   0
  -5   4  -7 1066.96 31.1884   5
   5  -4   8 47.5496 17.9524   0
   5  -4   8 53.9211 28.3283   1
  -5   4  -8 60.6264 15.9415   5
   5  -4   9 4.84995 26.1936   1
   5  -4   9-2.10400 16.6273   0
   5  -4  10 411.491 36.1822   1
   5  -4  10 315.494 25.4122   0
   5  -4  11 10.7595 19.6500   0
   5  -4  11 0.88856 26.4594   1
   5  -4  12 179.427 29.4699   2
   5  -4  12 113.034 23.2290   0
   5  -4  12 168.656 29.4164   1
   5  -4  13 6.07943 26.4971   2
   5  -4  13 7.01750 27.2853   1
   5  -4  14 918.657 45.6036   1
   5  -4  14 993.746 47.7641   2
   5  -4  15 174.893 31.6479   2
   5  -4  15 195.932 31.1066   1
   5  -4  16 719.761 44.7571   1
   5  -4  16 594.719 44.2574   2
   5  -4  17 722.777 49.1054   1
   5  -4  17 810.721 51.1594   2
   5  -4  18 645.922 44.5556   1
   5  -4  18 583.114 48.5525   2
   5  -4  19 76.7195 38.9214   2
   5  -4  20 295.274 45.8973   2
  -5   3  21-33.0802 46.8566   2
  -5   3  20 178.857 43.6035   2
   5  -3 -20 166.865 35.6186   1
  -5   3  19 73.0421 38.8160   2
   5  -3 -19 75.6340 28.5307   1
  -5   3  18 98.2417 34.6582   2
   5  -3 -18 175.956 34.6817   1
  -5   3  17 48.2200 32.4986   2
   5  -3 -17 69.9050 32.4759   1
  -5   3  16 41.9446 36.3904   2
   5  -3 -16-16.7370 32.0050   1
  -5   3  15 129.172 34.6708   2
   5  -3 -15 83.0222 28.4288   1
  -5   3  14-8.50275 28.7568   2
   5  -3 -14 14.7134 26.1728   1
  -5   3  13 20.5515 28.9651   2
   5  -3 -13 17.8426 28.0937   1
  -5   3  12 83.0417 27.4288   2
   5  -3 -12 28.8805 26.8772   1
  -5   3  11 105.004 30.1756   2
   5  -3 -11 104.634 29.6613   1
  -5   3  10 515.320 35.2206   2
   5  -3 -10 540.531 37.4068   1
  -5   3   9 1068.08 41.2839   2
   5  -3  -9 1150.39 46.1569   1
   5  -3  -8 133.810 25.8373   1
  -5   3   8 137.554 24.4000   2
  -5   3   7 187.806 24.9741   2
   5  -3  -7 176.339 27.4304   1
  -5   3   6 733.352 32.2884   2
   5  -3  -6 751.247 37.2964   1
  -5   3   5 380.976 25.1329   2
   5  -3  -5 386.526 31.7220   1
   5  -3  -4 108.000 26.2364   1
  -5   3   4 136.220 20.3432   2
  -5   3   3 1697.96 41.7203   2
   5  -3  -3 1677.36 47.9569   1
  -5   3   2 3898.42 58.2797   2
   5  -3  -2 3762.80 66.1554   1
  -5   3   1 1183.56 35.3484   2
   5  -3  -1 1277.38 43.7620   1
   5  -3   0 848.384 37.4243   1
   5  -3   1 1186.46 43.5455   1
   5  -3   2 288.407 30.8027   1
   5  -3   3 15.5593 11.7267   0
   5  -3   3 49.7624 22.7435   1
   5  -3   4 45.0968 13.3514   0
   5  -3   4 47.8407 23.8543   1
   5  -3   5 24.0222 12.0485   0
  -5   3  -5 6.23454 14.9714   5
   5  -3   5 14.4576 22.6047   1
   5  -3   6 46.3167 12.9138   0
   5  -3   6 33.7400 23.4362   1
  -5   3  -6 35.0279 16.0794   5
   5  -3   7 27.4991 12.9397   0
   5  -3   7 52.6949 23.7890   1
  -5   3  -7 27.9870 15.5671   5
   5  -3   8 239.082 27.4005   1
   5  -3   8 171.022 18.3953   0
  -5   3  -8 220.576 20.3592   5
   5  -3   9 68.6990 23.4735   1
  -5   3  -9 58.0403 16.8082   5
   5  -3  10 129.892 25.7568   1
  -5   3 -10 138.962 19.3037   5
   5  -3  11-16.3177 25.9304   1
   5  -3  12 25.5047 26.4516   1
   5  -3  13 204.534 33.5932   2
   5  -3  13 292.949 32.4382   1
   5  -3  14 129.852 29.0677   2
   5  -3  14 172.146 31.1393   1
   5  -3  15 287.066 34.1233   1
   5  -3  15 272.809 36.6037   2
   5  -3  16 108.491 30.7947   2
   5  -3  16 64.2263 31.5237   1
   5  -3  17-5.59451 27.0720   1
   5  -3  17-3.19056 30.2831   2
   5  -3  18 71.1920 37.0289   2
   5  -3  19-48.8176 36.7915   2
   5  -3  20 14.3911 41.5527   2
  -5   2  21-126.562 33.8575   2
  -5   2  20-45.1431 31.8160   2
   5  -2 -20 173.336 32.3358   1
  -5   2  19 2.64243 31.2050   2
   5  -2 -19 74.2622 31.3592   1
  -5   2  18 108.247 40.1041   2
   5  -2 -18 157.648 33.3969   1
  -5   2  17 135.370 39.9021   2
   5  -2 -17 91.0197 30.1534   1
  -5   2  16 1274.77 56.9776   2
   5  -2 -16 1198.09 52.9527   1
  -5   2  15 991.215 54.1113   2
   5  -2 -15 985.899 48.1715   1
  -5   2  14 818.175 48.0920   2
   5  -2 -14 844.091 44.9149   1
  -5   2  13 1093.81 50.5376   2
   5  -2 -13 1019.79 46.2788   1
  -5   2  12 52.2687 29.7176   2
   5  -2 -12 31.2393 25.2311   1
  -5   2  11 380.546 33.1065   2
   5  -2 -11 389.269 32.6989   1
  -5   2  10 135.252 25.4129   2
   5  -2 -10 167.628 28.4587   1
  -5   2   9 2952.12 61.9558   2
   5  -2  -9 2667.94 60.3775   1
  -5   2   8 589.477 34.4854   2
   5  -2  -8 550.214 33.7946   1
  -5   2   7 554.582 32.7033   2
   5  -2  -7 528.444 32.0550   1
  -5   2   6 3077.89 57.2146   2
   5  -2  -6 2757.34 56.2806   1
  -5   2   5 3277.90 56.6971   2
   5  -2  -5 3315.45 60.5928   1
   5  -2  -4 18.2672 21.8225   1
  -5   2   4 8.30716 19.6914   2
   5  -2  -3 134.345 23.0157   1
  -5   2   3 133.728 21.9651   2
  -5   2   2 714.253 30.7206   2
   5  -2  -2 801.619 34.3657   1
   5  -2  -1 3956.62 63.3749   1
  -5   2   1 3953.93 57.7720   2
   5  -2   0 1449.40 41.7558   1
   5  -2   1 4193.12 68.5546   1
   5  -2   2 1569.79 43.4818   1
   5  -2   2 1037.51 20.3737   0
   5  -2   3 6802.83 79.3410   1
  -5   2  -3 7035.93 69.2391   5
  -5   2  -4 408.346 22.7946   5
   5  -2   4 370.540 26.8783   1
   5  -2   4 280.748 14.1575   0
   5  -2   5 3421.15 60.4728   1
  -5   2  -5 3465.87 51.5458   5
   5  -2   6 1570.18 43.7986   1
  -5   2  -6 1551.18 37.3828   5
   5  -2   7 126.089 25.2552   1
  -5   2  -7 133.189 20.0772   5
   5  -2   8 215.151 24.8502   1
  -5   2  -8 228.802 20.7811   5
   5  -2   9 226.153 26.1194   1
  -5   2  -9 233.623 21.8894   5
   5  -2  10 878.191 39.1608   1
  -5   2 -10 881.794 34.4692   5
   5  -2  11 0.45316 23.1091   1
  -5   2 -11-3.28810 17.3247   5
   5  -2  12 87.9518 25.1640   1
  -5   2 -12 92.6094 19.9645   5
   5  -2  13 75.8790 25.9020   1
   5  -2  14-85.6501 27.9236   2
   5  -2  14 14.3869 23.7348   1
   5  -2  15 299.643 39.4679   2
   5  -2  15 303.882 32.0258   1
   5  -2  16 829.271 44.7780   1
   5  -2  16 928.741 51.2735   2
   5  -2  17 153.489 38.2749   2
   5  -2  18-57.4551 34.2798   2
   5  -2  19 126.497 39.8084   2
   5  -2  20 83.7631 34.3976   2
  -5   1  21-21.8041 32.3780   2
  -5   1  20 7.55458 33.5918   2
  -5   1  19-54.1963 31.3563   2
  -5   1  18 58.0000 35.8167   2
  -5   1  17 3.10718 34.0038   2
  -5   1  16 12.0118 33.6772   2
  -5   1  15 267.041 37.7283   2
  -5   1  14-13.8459 31.7246   2
   5  -1 -14 82.2270 26.1885   1
  -5   1  13 164.617 34.1242   2
   5  -1 -13 221.104 28.6612   1
  -5   1  12 277.412 35.4324   2
   5  -1 -12 293.668 31.7317   1
  -5   1  11 168.937 29.9574   2
   5  -1 -11 168.033 28.1374   1
  -5   1  10 589.044 35.4760   2
   5  -1 -10 604.699 34.9205   1
  -5   1   9 1668.22 50.3099   2
   5  -1  -9 1473.07 44.2572   1
  -5   1   8 26.3653 25.6292   2
   5  -1  -8-0.62458 20.1512   1
   5  -1  -7-0.81427 20.0136   1
  -5   1   7 41.3470 23.4526   2
   5  -1  -6 27.2426 20.6604   1
  -5   1   6 50.2614 24.4291   2
  -5   1   5 1340.23 40.7205   2
   5  -1  -5 1265.56 37.3156   1
  -5   1   4 471.293 27.9942   2
   5  -1  -4 500.224 28.2128   1
  -5   1   3 1084.68 37.0553   2
   5  -1  -3 1090.82 35.2901   1
  -5   1   2 251.890 24.3543   2
   5  -1  -2 249.257 22.6434   1
   5  -1  -1 112.644 20.7942   1
  -5   1   1 95.8460 21.8570   2
   5  -1   0 529.696 28.0199   1
  -5   1   0 461.216 28.1284   2
   5  -1   1 78.3333 20.6159   1
   5  -1   2 1486.65 37.9763   1
  -5   1  -2 1562.41 36.1495   5
  -5   1  -3 24.8968 16.2576   5
   5  -1   3 49.8123 19.3752   1
   5  -1   4 903.424 33.2555   1
  -5   1  -4 867.277 29.5962   5
   5  -1   5 3950.94 60.2762   1
  -5   1  -5 3943.46 57.0097   5
   5  -1   6 3891.68 60.8257   1
  -5   1  -6 3947.59 58.8977   5
   5  -1   7 1147.76 38.4117   1
  -5   1  -7 1074.20 35.6698   5
   5  -1   8 760.647 34.0418   1
  -5   1  -8 801.670 32.6021   5
  -5   1  -9 293.231 24.1203   5
   5  -1   9 238.740 27.0473   1
  -5   1 -10 156.013 21.5633   5
   5  -1  10 144.841 23.9880   1
  -5   1 -11 153.881 23.6134   5
   5  -1  11 155.533 26.1534   1
   5  -1  12-7.99996 23.6860   1
  -5   1 -12 32.2314 20.3301   5
   5  -1  13 10.1465 23.5000   1
  -5   1 -13-6.03459 21.8690   5
   5  -1  14 85.4378 35.7704   2
   5  -1  14 91.1864 24.8909   1
  -5   1 -14 58.6970 23.4162   5
   5  -1  15 235.150 34.6583   2
   5  -1  16 268.310 39.8842   2
   5  -1  17 14.3066 26.2598   2
   5  -1  18-18.6084 32.1193   2
   5  -1  19-42.6711 36.0112   2
   5  -1  20 22.0657 38.1952   2
  -5   0  21 15.4774 41.9785   2
  -5   0  20 256.741 49.1636   2
  -5   0  19 27.8642 41.1573   2
  -5   0  18 30.9184 36.0938   2
  -5   0  17 137.877 37.4393   2
  -5   0  16 199.843 41.0500   2
  -5   0  15 204.612 39.7203   2
  -5   0  14 1790.25 64.6419   2
  -5   0  13 256.515 37.5163   2
  -5   0  12 293.957 34.9339   2
   5   0 -12 388.354 27.9302   1
  -5   0  11 96.0539 28.6118   2
   5   0 -11 134.746 22.1542   1
  -5   0  10 342.035 34.4777   2
   5   0 -10 322.910 26.7778   1
  -5   0   9 833.311 42.4351   2
   5   0  -9 920.612 35.1074   1
  -5   0   8 63.3992 12.3875   4
  -5   0   8 49.8465 27.3755   2
   5   0  -8 56.9338 19.5232   1
  -5   0   7 4013.22 68.7071   2
   5   0  -7 3744.37 57.9601   1
  -5   0   7 3708.77 49.8133   4
  -5   0   6 709.779 34.7737   2
   5   0  -6 632.272 27.8797   1
  -5   0   5 557.783 30.9749   2
   5   0  -5 557.608 25.8807   1
  -5   0   4 456.415 29.8849   2
   5   0  -4 476.529 23.8830   1
   5   0  -3 32.2638 16.3295   1
  -5   0   3 19.4049 22.2421   2
   5   0  -2 2033.50 40.0188   1
  -5   0   2 2033.69 45.8393   2
   5   0  -1 3217.84 48.7463   1
  -5   0   1 3167.42 54.7589   2
  -5   0   0 493.558 22.7454   5
   5   0   0 619.607 27.2516   1
  -5   0   0 462.879 28.2914   2
   5   0   1 139.083 16.9926   1
  -5   0  -1 139.007 19.1713   5
  -5   0  -2 402.354 22.2564   5
   5   0   2 384.043 21.1113   1
   5   0   3 158.251 18.3006   1
  -5   0  -3 134.532 18.9815   5
   5   0   4-8.95814 15.1599   1
  -5   0  -4-7.61960 18.1369   5
   5   0   5 70.7365 17.2621   1
  -5   0  -5 66.2187 18.7782   5
   5   0   6 25.5331 15.8347   1
  -5   0  -6 3.23115 18.1040   5
   5   0   7 2549.82 48.7760   1
  -5   0  -7 2548.21 51.5864   5
   5   0   8 146.465 22.9738   1
  -5   0  -8 134.475 22.9188   5
   5   0   9 3808.08 62.1317   1
  -5   0  -9 3873.78 66.8697   5
   5   0  10 20.9190 21.1463   1
  -5   0 -10 20.1316 19.1557   5
   5   0  11 562.512 32.4734   1
  -5   0 -11 616.778 35.1661   5
   5   0  12 1001.67 39.7306   1
  -5   0 -12 1050.59 43.2307   5
  -5   0 -13 56.8342 23.9351   5
  -5   0 -14 133.174 29.9305   5
   5   0  15 53.4864 29.7803   2
  -5   0 -15 136.184 28.1681   5
   5   0  16-84.0202 32.6702   2
  -5   0 -16 75.8179 26.4662   5
   5   0  17 111.650 33.2625   2
   5   0  18 44.1718 33.9970   2
   5   0  19-68.4486 34.1325   2
   5   0  20-7.45551 31.8462   2
  -5  -1  21 58.0249 37.8315   2
  -5  -1  20 42.8657 38.0333   2
  -5  -1  19 5.71795 37.8433   2
  -5  -1  18 104.878 42.3917   2
  -5  -1  17 249.539 42.0722   2
  -5  -1  16 238.952 39.2420   2
  -5  -1  15 15.4057 34.2674   2
  -5  -1  14 254.290 38.6275   2
  -5  -1  13 442.851 41.3076   2
  -5  -1  12 70.9162 32.4576   2
  -5  -1  11 343.450 35.4161   2
  -5  -1  10 1680.39 53.7289   2
   5   1 -10 1505.06 41.0016   1
  -5  -1   9 4113.00 75.7956   2
   5   1  -9 4463.93 64.2584   1
  -5  -1   8 3290.87 66.6740   2
   5   1  -8 3023.15 51.6773   1
  -5  -1   8 3095.21 52.2851   4
  -5  -1   7 3246.57 64.3358   2
   5   1  -7 3263.81 51.7007   1
  -5  -1   7 3330.04 53.5301   4
  -5  -1   6 13.1943 16.9530   4
  -5  -1   6 18.0574 22.9490   2
   5   1  -6 46.0977 15.9573   1
   5   1  -5 64.3022 16.0149   1
  -5  -1   5 54.4414 22.0875   2
  -5  -1   4 397.383 28.9373   2
   5   1  -4 456.331 22.3532   1
  -5  -1   4 441.510 14.9325   0
   5   1  -3-7.71937 13.3725   1
  -5  -1   3 5.65830 7.22771   0
  -5  -1   3-4.84948 20.3004   2
  -5  -1   3-0.15256 13.3986   5
   5   1  -2 59.6413 14.1234   1
  -5  -1   2 56.0370 15.1120   5
  -5  -1   2 64.7367 23.1456   2
   5   1  -1-5.40680 14.0185   1
  -5  -1   1-9.42616 18.9778   2
  -5  -1   1 13.5281 14.9991   5
   5   1   0 974.181 26.0285   1
  -5  -1   0 1015.37 30.8414   5
   5   1   1 1760.08 32.4545   1
  -5  -1  -1 1800.23 39.3952   5
   5   1   2 176.610 15.2181   1
  -5  -1  -2 163.550 20.5828   5
   5   1   3 317.684 18.9685   1
  -5  -1  -3 315.609 23.2659   5
   5   1   4 16.6835 13.4057   1
  -5  -1  -4 11.6939 17.1964   5
   5   1   5-8.07025 12.4926   1
  -5  -1  -5 3.29716 19.4001   5
   5   1   6 114.216 17.1468   1
  -5  -1  -6 91.9950 22.3030   5
   5   1   7 1172.13 33.1844   1
  -5  -1  -7 1148.03 39.3225   5
   5   1   8 73.0653 19.5991   1
  -5  -1  -8 55.7945 21.4006   5
   5   1   9 69.5627 19.5724   1
  -5  -1  -9 31.7194 23.7568   5
   5   1  10 141.388 21.6362   1
  -5  -1 -10 140.700 28.1754   5
  -5  -1 -11 230.868 29.3510   5
  -5  -1 -12 339.213 34.6585   5
  -5  -1 -13 411.594 37.1622   5
  -5  -1 -14 513.909 39.1723   5
   5   1  15 214.689 36.1776   2
  -5  -1 -15 285.656 33.8739   5
   5   1  16 15.8605 32.3564   2
  -5  -1 -16-2.97827 23.0301   5
   5   1  17 95.0760 31.9529   2
  -5  -1 -17-16.7991 29.8034   5
   5   1  18 10.8677 28.3428   2
   5   1  19 26.1435 39.5076   2
  -5  -2  21-10.7940 45.3545   2
  -5  -2  20-77.6188 44.8368   2
  -5  -2  19 45.1157 40.0005   2
  -5  -2  18-10.0171 34.9202   2
  -5  -2  17-23.5536 36.0334   2
  -5  -2  16 23.4743 36.7926   2
  -5  -2  15 37.7783 32.2401   2
  -5  -2  14 40.8382 34.0117   2
  -5  -2  13 255.626 37.3846   2
  -5  -2  12 50.5310 29.2707   2
  -5  -2  11 28.9652 26.9148   2
  -5  -2  11 13.2025 15.5320   4
  -5  -2  10 116.304 30.7099   2
  -5  -2  10 86.9378 18.1458   4
  -5  -2   9 133.464 28.7439   2
   5   2  -9 135.826 19.0183   1
  -5  -2   9 116.017 20.4708   4
  -5  -2   8 432.303 33.4130   2
   5   2  -8 415.982 21.1002   1
  -5  -2   8 444.791 28.2604   4
  -5  -2   7 440.072 31.9541   2
   5   2  -7 387.368 20.4644   1
  -5  -2   7 394.031 27.0824   4
  -5  -2   6 386.986 29.4991   2
   5   2  -6 364.566 18.7585   1
  -5  -2   6 435.425 20.1805   0
  -5  -2   6 421.331 26.7156   4
  -5  -2   5 25.4728 18.4309   4
  -5  -2   5 15.1251 11.3786   0
   5   2  -5 27.9672 13.0483   1
  -5  -2   5 15.5559 21.9512   2
  -5  -2   5 17.4902 13.7462   5
   5   2  -4 31.5356 11.7627   1
  -5  -2   4 43.6622 12.3460   0
  -5  -2   4 41.1198 22.9667   2
  -5  -2   4 54.9638 13.6915   5
  -5  -2   3 3204.81 37.6466   0
   5   2  -3 3421.10 41.0307   1
  -5  -2   3 3143.64 57.7900   2
  -5  -2   3 3363.92 48.5421   5
   5   2  -2 289.209 15.8982   1
  -5  -2   2 283.668 26.4036   2
  -5  -2   2 317.382 20.4654   5
  -5  -2   1 27.0053 22.0891   2
  -5  -2   1 28.2694 15.1818   5
   5   2  -1 13.4988 10.3450   1
   5   2   0 8105.48 56.6759   1
  -5  -2   0 8491.49 80.2428   5
   5   2   1 1453.05 25.9871   1
  -5  -2  -1 1536.08 37.4084   5
   5   2   2 985.509 22.5208   1
  -5  -2  -2 1022.38 33.2949   5
   5   2   3 165.284 13.5135   1
  -5  -2  -3 177.684 20.5276   5
   5   2   4 14.4833 11.5857   1
  -5  -2  -4 17.1007 19.1098   5
   5   2   5 445.248 19.8057   1
  -5  -2  -5 477.279 28.8807   5
   5   2   6 2006.77 37.0534   1
  -5  -2  -6 2066.51 50.9757   5
   5   2   7 468.432 22.3187   1
  -5  -2  -7 499.567 33.8707   5
  -5  -2  -8 366.458 30.9901   5
   5   2   8 347.232 21.7608   1
  -5  -2  -9 1829.87 53.6328   5
  -5  -2 -10 460.501 34.8872   5
  -5  -2 -11 8.74083 22.9584   5
  -5  -2 -12 20.6503 25.8000   5
  -5  -2 -13 450.243 34.9463   5
  -5  -2 -14 655.361 43.7959   5
   5   2  15 360.506 39.7361   2
  -5  -2 -15 313.321 33.2938   5
   5   2  16 563.894 43.8210   2
  -5  -2 -16 517.964 41.5595   5
   5   2  17 91.1794 31.8483   2
  -5  -2 -17 69.2673 25.9897   5
   5   2  18 88.6781 29.7032   2
  -5  -2 -18 75.9115 36.9723   5
  -5  -2 -19-9.36118 37.5763   5
   5   2  19-25.0323 39.3356   2
  -5  -3  21 107.236 45.0891   2
  -5  -3  20 8.60953 39.5089   2
  -5  -3  19 28.6868 42.5709   2
  -5  -3  18 1.53479 35.3943   2
  -5  -3  17 10.3809 38.7382   2
  -5  -3  16 1.84922 35.4524   2
  -5  -3  15-24.3241 34.7752   2
  -5  -3  14-24.0137 34.0430   2
  -5  -3  13 32.5080 32.2646   2
  -5  -3  12 69.3008 33.4178   2
  -5  -3  12 87.1255 20.5105   4
  -5  -3  11 125.610 34.4600   2
  -5  -3  11 136.117 22.7014   4
  -5  -3  10-5.66434 19.1099   0
  -5  -3  10 5.08257 30.3712   2
  -5  -3  10 7.00467 22.2819   4
  -5  -3   9 155.087 23.0655   0
  -5  -3   9 205.236 32.1941   2
  -5  -3   9 203.829 26.3176   4
  -5  -3   8 177.929 21.6346   0
  -5  -3   8 115.070 12.9223   5
  -5  -3   8 150.293 30.0234   2
  -5  -3   8 148.499 25.2955   4
  -5  -3   7 300.591 28.8707   2
  -5  -3   7 285.116 21.6279   0
  -5  -3   7 247.697 16.6530   5
  -5  -3   7 290.435 28.1205   4
  -5  -3   6 61.0627 21.3586   4
  -5  -3   6 59.2731 24.0108   2
  -5  -3   6 43.5099 13.0401   5
  -5  -3   6 44.9995 15.7691   0
  -5  -3   5 42.1699 22.7601   4
  -5  -3   5 42.7374 15.4164   0
  -5  -3   5 24.1005 21.0025   2
  -5  -3   5 24.9489 12.7413   5
  -5  -3   4 9.15406 12.1852   0
  -5  -3   4-3.58023 22.4175   4
  -5  -3   4-26.9064 22.8409   2
  -5  -3   4 4.45158 13.4282   5
  -5  -3   3 124.456 14.9875   0
  -5  -3   3 171.228 26.6608   2
  -5  -3   3 183.954 19.1105   5
  -5  -3   2 1139.81 39.5402   2
  -5  -3   2 1145.75 33.0485   5
  -5  -3   1 2291.68 50.7626   2
  -5  -3   1 2678.98 48.1777   5
  -5  -3   0 2452.27 47.7268   5
  -5  -3  -1 1628.49 41.7991   5
  -5  -3  -2 160.064 22.3055   5
  -5  -3  -3 693.350 33.4314   5
  -5  -3  -4 503.466 31.0939   5
  -5  -3  -5 28.8063 22.4913   5
  -5  -3  -6 261.950 30.4232   5
  -5  -3  -7 845.335 40.3618   5
  -5  -3  -8 1189.36 47.7000   5
  -5  -3  -9 564.828 37.3374   5
  -5  -3 -10 85.7770 27.3209   5
  -5  -3 -11 24.6021 23.3259   5
  -5  -3 -12 227.969 33.6196   5
  -5  -3 -13 307.391 36.0370   5
  -5  -3 -14 85.8011 29.6409   5
   5   3  15 138.485 31.4173   2
  -5  -3 -15 152.862 25.8814   5
   5   3  16-60.6973 30.1838   2
  -5  -3 -16 77.0412 31.4367   5
   5   3  17 116.722 30.8562   2
  -5  -3 -17 182.819 36.5900   5
   5   3  18 114.262 37.1712   2
  -5  -3 -18-16.1876 40.2513   5
  -5  -3 -19 99.0816 37.5962   5
  -5  -4  20 10.7751 36.2796   2
  -5  -4  19-56.1567 40.4956   2
  -5  -4  18 118.134 34.5587   2
  -5  -4  17 212.109 41.5594   2
  -5  -4  16-43.2110 37.5014   2
  -5  -4  15 5.71050 35.9071   2
  -5  -4  14 31.8396 30.6609   2
  -5  -4  14-20.7725 26.5385   0
  -5  -4  14 15.0400 20.6502   4
  -5  -4  13 855.474 50.3729   2
  -5  -4  13 924.984 41.9918   0
  -5  -4  13 786.916 39.8423   4
  -5  -4  12 1818.79 63.0440   2
  -5  -4  12 1793.92 53.8405   0
  -5  -4  12 1678.88 53.8002   4
  -5  -4  11 871.820 48.5944   2
  -5  -4  11 887.275 40.8452   0
  -5  -4  11 836.281 40.9652   4
  -5  -4  10 84.3872 31.7533   2
  -5  -4  10 91.1883 25.6697   0
  -5  -4  10 51.2745 26.6911   4
  -5  -4   9 8549.17 109.747   2
  -5  -4   9 8967.69 100.057   0
  -5  -4   9 8502.15 107.473   4
  -5  -4   8 3222.10 68.9731   2
  -5  -4   8 3202.70 60.4211   0
  -5  -4   8 3256.64 69.9450   4
  -5  -4   7 5033.02 71.6022   0
  -5  -4   7 5267.96 82.5513   2
  -5  -4   7 5232.63 84.8686   4
  -5  -4   6 650.200 31.2108   0
  -5  -4   6 643.932 35.5150   2
  -5  -4   6 479.404 20.9371   5
  -5  -4   6 663.932 39.0470   4
  -5  -4   5 37.5615 26.3209   4
  -5  -4   5 49.3796 16.8371   0
  -5  -4   5 14.2107 12.1907   5
  -5  -4   5 35.5862 22.2820   2
  -5  -4   4 2433.98 46.5412   0
  -5  -4   4 2401.71 53.5393   2
  -5  -4   4 2422.33 45.1142   5
  -5  -4   4 2521.72 60.0418   4
  -5  -4   3 106.298 26.5450   4
  -5  -4   3 117.300 17.2614   5
  -5  -4   3 66.8230 23.6458   2
  -5  -4   3 102.614 17.2948   0
  -5  -4   2 170.598 28.1709   4
  -5  -4   2 114.915 22.8811   2
  -5  -4   2 159.474 19.7546   5
  -5  -4   1 1497.59 39.7185   5
  -5  -4   0 30.2302 19.3148   5
  -5  -4  -1 1079.58 37.2222   5
  -5  -4  -2 216.940 24.3887   5
  -5  -4  -3 459.054 31.6202   5
  -5  -4  -4-3.68496 21.6037   5
  -5  -4  -5 2063.59 56.5103   5
  -5  -4  -6 1030.74 46.4324   5
  -5  -4  -7 2923.22 69.9907   5
  -5  -4  -8 377.376 36.3520   5
  -5  -4  -9 24.5122 27.0221   5
  -5  -4 -10 814.375 44.8333   5
  -5  -4 -11 100.998 27.1080   5
  -5  -4 -12 7.99615 26.8943   5
  -5  -4 -13 374.046 35.1486   5
   5   4  14 9.36495 26.4610   2
  -5  -4 -14 62.9613 26.1727   5
   5   4  15 83.6828 23.9950   2
  -5  -4 -15-6.76064 26.7248   5
   5   4  16-47.3675 32.3689   2
  -5  -4 -16 85.1885 29.1632   5
   5   4  17-46.3187 28.4431   2
  -5  -4 -17-18.0727 33.3675   5
  -5  -4 -18 150.110 39.8573   5
   5   4  18 197.753 40.7181   2
  -5  -5  21 196.291 44.4839   0
  -5  -5  20 96.4678 30.1606   0
  -5  -5  20 76.7861 46.7572   2
  -5  -5  19 92.9780 33.7324   2
  -5  -5  19 63.1440 40.1280   0
  -5  -5  18 47.6573 28.0356   0
  -5  -5  18 108.332 45.9161   2
  -5  -5  17 91.7655 30.2999   0
  -5  -5  17 203.902 44.3615   2
  -5  -5  16 373.360 47.4712   2
  -5  -5  16 421.573 38.8176   0
  -5  -5  15 87.0180 26.6896   0
  -5  -5  15 59.1496 35.4523   2
  -5  -5  15 88.6995 27.8061   4
  -5  -5  14 7.70814 26.6907   0
  -5  -5  14 15.0972 28.8762   2
  -5  -5  14 6.59692 27.6153   4
  -5  -5  13 132.945 34.2302   2
  -5  -5  13 101.128 26.3218   0
  -5  -5  13 116.163 26.4827   4
  -5  -5  12 13.0484 21.5562   0
  -5  -5  12 50.4838 32.1672   2
  -5  -5  12 7.97363 27.1164   4
  -5  -5  11-22.2279 26.3246   0
  -5  -5  11-23.4734 29.8579   2
  -5  -5  11 39.3580 29.4452   4
  -5  -5  10 665.069 44.3684   2
  -5  -5  10 631.026 37.3986   0
  -5  -5  10 605.194 39.8140   4
  -5  -5   9 654.178 37.4435   0
  -5  -5   9 698.111 40.7402   2
  -5  -5   9 692.069 43.0614   4
  -5  -5   8-4.30725 25.9664   0
  -5  -5   8 31.9983 28.9928   2
  -5  -5   8 60.4518 29.6852   4
  -5  -5   7 875.977 39.0367   0
  -5  -5   7 801.659 39.3138   2
  -5  -5   7 743.834 41.0380   4
  -5  -5   6 0.63870 27.3023   4
  -5  -5   6 9.71109 19.8710   0
  -5  -5   6-8.36749 24.5326   2
  -5  -5   5 18.2190 28.6929   4
  -5  -5   5-11.9084 19.5483   2
  -5  -5   5-40.1604 18.3899   0
  -5  -5   4 93.7388 29.3135   4
  -5  -5   4 60.3474 23.1077   2
  -5  -5   4 45.4537 18.6908   0
  -5  -5   4 51.1908 13.3887   5
  -5  -5   3 27.1359 26.5957   4
  -5  -5   3-12.7204 20.1059   2
  -5  -5   3-7.78583 14.0864   5
  -5  -5   2 558.264 29.9337   2
  -5  -5   2 624.323 29.8529   5
  -5  -5   2 581.298 38.9888   4
  -5  -5   1 560.271 29.8176   5
  -5  -5   1 599.551 39.6034   4
  -5  -5   0 30.0755 20.8713   5
  -5  -5  -1 539.101 32.4299   5
  -5  -5  -2 140.609 27.4158   5
  -5  -5  -3 0.97700 25.2229   5
  -5  -5  -4-2.58056 25.4299   5
  -5  -5  -5 154.620 29.4431   5
  -5  -5  -6 78.2823 29.7352   5
  -5  -5  -7 26.4837 30.4801   5
  -5  -5  -8 67.0590 30.2736   5
  -5  -5  -9 26.7149 31.3521   5
  -5  -5 -10-13.8138 26.3956   5
  -5  -5 -11 23.3604 24.9666   5
  -5  -5 -12-76.0421 29.8733   5
  -5  -5 -13 9.42946 30.4983   5
   5   5  14-76.2493 27.6050   2
  -5  -5 -14 15.9255 32.2992   5
   5   5  15-61.2656 34.4270   2
  -5  -5 -15 37.6898 30.2242   5
   5   5  16 100.060 30.0021   2
  -5  -5 -16 48.1194 29.8443   5
   5   5  17 33.6094 37.9626   2
  -5  -6  20 8.91847 49.3637   2
  -5  -6  20 50.0787 49.3508   0
  -5  -6  19 124.188 39.4647   2
  -5  -6  19 63.9390 33.2199   0
  -5  -6  18 208.568 42.6819   2
  -5  -6  18 198.741 37.9811   0
  -5  -6  17 56.8100 35.3480   0
  -5  -6  17 180.967 42.5069   2
  -5  -6  16 138.613 32.4724   0
  -5  -6  16 194.677 43.2486   2
  -5  -6  15-1.12534 27.3928   0
  -5  -6  15-3.16560 26.9282   2
  -5  -6  15 27.9358 27.9952   4
  -5  -6  14 199.373 33.6962   0
  -5  -6  14 270.570 40.6146   2
  -5  -6  14 195.499 35.7820   4
  -5  -6  13 4.45728 31.2171   2
  -5  -6  13 63.6369 31.0656   4
  -5  -6  13 69.3986 29.4792   0
  -5  -6  12 17.6079 31.1455   2
  -5  -6  12 53.1054 27.8949   0
  -5  -6  12 6.36743 27.7118   4
  -5  -6  11 382.937 35.3193   0
  -5  -6  11 407.888 38.0255   2
  -5  -6  11 439.460 41.4877   4
  -5  -6  10 650.596 39.8260   0
  -5  -6  10 739.424 43.3595   2
  -5  -6  10 680.710 45.4181   4
  -5  -6   9 167.071 29.2067   0
  -5  -6   9 81.1019 29.4519   2
  -5  -6   9 86.0820 32.6033   4
  -5  -6   8 2164.65 59.3546   0
  -5  -6   8 2177.61 59.6367   2
  -5  -6   8 2031.27 66.1190   4
  -5  -6   7 58.2219 23.6232   2
  -5  -6   7 112.739 25.0257   0
  -5  -6   7 134.777 32.4833   4
  -5  -6   6 645.976 35.4829   0
  -5  -6   6 460.799 29.9166   2
  -5  -6   6 687.014 43.5158   4
  -5  -6   5 673.056 35.5502   0
  -5  -6   5 457.034 30.3551   2
  -5  -6   5 645.829 41.7879   4
  -5  -6   4 277.398 25.1311   2
  -5  -6   4 433.081 39.7170   4
  -5  -6   3 257.231 35.9495   4
  -5  -6   3 157.227 20.5045   2
  -5  -6   2 139.578 31.4127   4
  -5  -6   2 81.8346 17.6734   5
  -5  -6   1 57.1374 29.2680   4
  -5  -6   1 27.7634 20.2986   5
  -5  -6   0 39.1977 26.5919   4
  -5  -6   0 46.2366 22.1991   5
  -5  -6  -1 373.608 29.7912   5
  -5  -6  -1 309.379 34.5888   4
  -5  -6  -2 164.693 33.6136   4
  -5  -6  -2 106.331 24.2405   5
  -5  -6  -3 75.3805 28.3200   5
  -5  -6  -4 4319.70 83.1253   5
  -5  -6  -5 286.017 35.0391   5
  -5  -6  -6 431.158 35.5163   5
  -5  -6  -7-12.4728 30.6857   5
  -5  -6  -8 594.473 41.8133   5
  -5  -6  -9 15.5971 30.6848   5
  -5  -6 -10 653.093 47.9690   5
  -5  -6 -11 52.3731 33.0137   5
  -5  -6 -12 119.013 38.3430   5
  -5  -6 -13 42.9402 29.1733   5
  -5  -6 -14 219.481 40.6844   5
  -5  -6 -15 7.65563 40.1072   5
  -5  -7  18-2.26181 44.2792   0
  -5  -7  17 144.052 41.8074   0
  -5  -7  16-118.276 39.3275   0
  -5  -7  15 142.637 31.7077   0
  -5  -7  15 45.6258 31.0373   4
  -5  -7  14 45.1120 34.9167   0
  -5  -7  14 94.3792 34.9208   4
  -5  -7  13 21.0461 30.8008   0
  -5  -7  13 98.2027 33.9148   4
  -5  -7  12-1.47147 30.9178   0
  -5  -7  12-12.9684 28.7295   4
  -5  -7  11 102.205 29.1026   0
  -5  -7  11 8.46773 26.2536   4
  -5  -7  10-6.92969 25.7746   0
  -5  -7  10 36.6543 31.5508   4
  -5  -7   9 39.3895 24.0824   0
  -5  -7   9 40.7599 32.5290   4
  -5  -7   8 37.8254 20.2484   0
  -5  -7   8 13.4437 25.4379   4
  -5  -7   7 42.8034 24.4635   0
  -5  -7   7 48.2399 35.0280   4
  -5  -7   6 147.038 28.1078   0
  -5  -7   6 170.458 34.2015   4
  -5  -7   5 322.386 39.7580   4
  -5  -7   4 24.1584 28.9611   4
  -5  -7   3 59.8679 33.0240   4
  -5  -7   2 907.612 52.6852   4
  -5  -7   1 269.694 36.9661   4
  -5  -7   0 465.648 32.8808   5
  -5  -7   0 483.190 40.8414   4
  -5  -7  -1 93.6170 30.6690   4
  -5  -7  -1 90.0856 27.4704   5
  -5  -7  -2-4.21066 28.8180   4
  -5  -7  -2 46.8507 25.2999   5
  -5  -7  -3 190.086 30.8023   5
  -5  -7  -3 295.069 38.3632   4
  -5  -7  -4 114.022 33.2852   4
  -5  -7  -4 172.619 32.1978   5
  -5  -7  -5 180.562 31.1415   5
  -5  -7  -5 216.451 35.6989   4
  -5  -7  -6 52.3669 23.3670   5
  -5  -7  -7 26.4037 31.7921   5
  -5  -7  -8 73.1237 33.0937   5
  -5  -7  -9 232.173 38.0414   5
  -5  -7 -10 22.0457 31.4653   5
  -5  -7 -11 14.3233 33.9287   5
  -5  -7 -12 148.039 33.7870   5
  -5  -7 -13 196.194 45.4989   5
  -5  -8  17 178.997 50.4477   0
  -5  -8  16-103.109 38.3276   0
  -5  -8  15 701.965 55.5286   0
  -5  -8  15 657.550 54.8327   4
  -5  -8  14 90.4755 33.8837   0
  -5  -8  14 32.9575 29.5239   4
  -5  -8  13 232.363 36.4285   0
  -5  -8  13 7.70380 35.8156   4
  -5  -8  12 98.9695 34.9515   0
  -5  -8  12 283.163 39.1152   4
  -5  -8  11 311.094 38.1974   0
  -5  -8  11 328.759 38.9547   4
  -5  -8  10 2.10139 29.8007   0
  -5  -8  10-14.0488 36.2704   4
  -5  -8   9 16.8925 26.3416   0
  -5  -8   9 33.5599 28.4250   4
  -5  -8   8-85.4499 27.8515   0
  -5  -8   8 30.0556 37.7490   4
  -5  -8   7 52.3380 26.6769   0
  -5  -8   7 61.9666 36.2110   4
  -5  -8   6 182.535 33.9565   4
  -5  -8   5 223.162 37.4481   4
  -5  -8   4-72.8677 35.6841   4
  -5  -8   3 30.6833 35.6708   4
  -5  -8   2 422.737 47.5498   4
  -5  -8   1-17.8160 34.5599   4
  -5  -8   0 1326.70 61.3293   4
  -5  -8  -1 383.077 33.8486   5
  -5  -8  -1 595.514 44.5922   4
  -5  -8  -2 223.330 34.6660   5
  -5  -8  -2 310.945 41.9163   4
  -5  -8  -3 537.892 38.7478   5
  -5  -8  -3 517.085 43.6723   4
  -5  -8  -4 58.9651 31.7158   4
  -5  -8  -4 27.5871 26.1686   5
  -5  -8  -5 101.228 33.4842   4
  -5  -8  -5 66.4192 27.6130   5
  -5  -8  -6 1230.19 57.2008   5
  -5  -8  -6 1381.50 61.8494   4
  -5  -8  -7 515.441 42.8931   5
  -5  -8  -7 625.812 48.9313   4
  -5  -8  -8 162.326 31.9443   5
  -5  -8  -9 73.5133 31.5698   5
  -5  -8 -10 92.6830 36.6203   5
  -5  -9  15 312.945 49.7239   0
  -5  -9  14 111.590 37.6286   0
  -5  -9  13 72.1967 32.1112   4
  -5  -9  13-18.6378 41.9959   0
  -5  -9  12 33.8106 41.0620   0
  -5  -9  12-58.8384 32.8470   4
  -5  -9  11-85.4354 37.4746   0
  -5  -9  11 124.784 37.9342   4
  -5  -9  10 25.1723 30.8928   0
  -5  -9  10 103.218 40.4808   4
  -5  -9   9 168.164 34.0022   0
  -5  -9   9 63.0078 32.2202   4
  -5  -9   8 30.6057 33.1944   4
  -5  -9   8 6.93241 28.5979   0
  -5  -9   7 1.15960 28.8156   4
  -5  -9   6 211.911 36.1554   4
  -5  -9   5 67.5911 34.9823   4
  -5  -9   4-106.859 37.1193   4
  -5  -9   3 140.230 40.4045   4
  -5  -9   2 56.6319 40.5367   4
  -5  -9   1 676.968 52.2873   4
  -5  -9   0 243.138 39.9395   4
  -5  -9  -1 23.3982 37.9190   4
  -5  -9  -2-68.7114 31.1005   4
  -5  -9  -3 92.4808 34.8133   4
  -5  -9  -4 41.0386 37.9775   4
  -5  -9  -4 96.5629 31.1414   5
  -5  -9  -5-15.2218 34.2331   4
  -5  -9  -5 24.1326 30.2594   5
  -5  -9  -6 16.5544 32.4496   4
  -5  -9  -6-92.3329 37.9463   5
  -5  -9  -7-5.09651 40.2953   5
  -5  -9  -8-46.7758 40.6327   5
  -5  -9  -9-30.7349 41.4100   5
  -5 -10  12-141.387 41.5600   0
  -5 -10  11 202.362 37.8539   0
  -5 -10  10-32.4407 38.6884   0
  -5 -10   9 31.2379 39.4920   4
  -5 -10   8-6.27691 38.7701   4
  -5 -10   7 32.5732 31.9287   4
  -5 -10   6-45.5347 32.5330   4
  -5 -10   5 35.9376 36.2512   4
  -5 -10   4-18.5718 37.0221   4
  -5 -10   3 89.9197 31.5858   4
  -5 -10   2-101.175 38.3556   4
  -5 -10   1 629.239 50.2421   4
  -5 -10   0 36.5450 41.3012   4
  -5 -10  -1 88.0633 31.2980   4
  -5 -10  -2-3.34759 40.1246   4
  -5 -10  -3 61.9021 42.9923   4
  -5 -10  -4 49.3064 43.2525   4
  -5 -10  -6 68.0567 42.3538   5
  -5 -10  -7 211.654 39.5012   5
  -5 -11   1 15.2086 43.3693   4
  -5 -11   0 111.948 50.2726   4
  -5 -11  -1-76.4122 48.6483   4
  -5 -11  -2-46.3508 46.0388   4
   6 -11  -4 17.5831 49.8695   1
   6 -11  -3-61.8700 47.7148   1
   6 -11  -2-134.942 46.6570   1
   6 -11  -1 15.4447 49.2878   1
   6 -11   0 66.3057 45.9925   1
   6 -11   1 10.6433 34.7739   1
   6 -11   2 14.7860 42.9567   1
   6 -11   3-96.9603 44.8261   1
   6 -11   4 25.3882 43.4656   3
   6 -11   4-62.6053 40.6102   1
   6 -11   5-82.2784 41.9005   3
   6 -11   5 64.0377 32.8734   1
   6 -11   6 69.5480 33.0875   3
   6 -11   6 10.0755 41.3760   1
   6 -10  -8-9.45837 40.6214   1
   6 -10  -7 191.452 41.3364   1
   6 -10  -6-4.05147 36.1923   1
   6 -10  -5 99.6743 35.5847   1
   6 -10  -4 87.5555 41.8594   1
   6 -10  -3 414.709 38.1833   1
   6 -10  -2 268.024 41.6617   1
   6 -10  -1-2.83953 36.5366   1
   6 -10   0 111.090 32.8677   1
   6 -10   1-19.1104 35.8402   3
   6 -10   1 25.1305 34.4908   1
   6 -10   2 44.9620 32.8704   3
   6 -10   2-17.0314 34.6933   1
   6 -10   3 55.9389 36.5346   3
   6 -10   3 164.470 35.8548   1
   6 -10   4 35.6806 33.2417   3
   6 -10   4 31.6211 37.2171   1
   6 -10   5 119.738 38.6637   3
   6 -10   5-34.6698 38.0776   1
   6 -10   6 53.9109 37.9421   3
   6 -10   7-32.8434 39.6207   1
   6 -10   8 62.1537 40.0230   1
   6 -10   9 119.935 39.6949   1
   6 -10  10 33.5600 36.9707   1
   6  -9 -10-35.0620 36.7332   1
   6  -9  -9 209.785 37.0925   1
   6  -9  -8 6.84316 38.2576   1
   6  -9  -7 35.5707 35.9691   1
   6  -9  -6 68.6584 28.8576   1
   6  -9  -5-30.0811 33.3113   1
   6  -9  -4 155.409 33.4647   1
   6  -9  -3 109.260 32.3784   1
   6  -9  -2 36.4272 26.8885   1
   6  -9  -1 29.9617 30.2407   1
   6  -9   0-103.224 36.3090   1
   6  -9   1 3.61403 31.5996   1
   6  -9   2-26.3477 28.1102   1
   6  -9   3-2.19546 25.5971   1
   6  -9   4 188.403 35.1815   3
   6  -9   4 167.896 28.6379   1
   6  -9   5 211.111 38.4366   3
   6  -9   5 196.116 29.8680   1
   6  -9   6 138.544 35.2566   3
   6  -9   6 81.6302 31.3039   1
   6  -9   7 138.646 33.4696   1
   6  -9   8 26.3181 35.1863   1
   6  -9   9 92.9155 36.1782   1
   6  -9  10 59.2770 38.9405   1
   6  -9  11 43.2070 40.1708   1
   6  -9  12-111.007 41.3736   1
   6  -9  13 19.0024 36.6983   1
   6  -8 -12-36.1259 40.6947   1
   6  -8 -11 106.528 38.0062   1
   6  -8 -10 28.2639 31.8964   1
   6  -8  -9 89.9339 36.7057   1
   6  -8  -8 197.222 38.3234   1
   6  -8  -7 326.698 42.0030   1
   6  -8  -6 207.570 34.7559   1
   6  -8  -5 157.093 36.4119   1
   6  -8  -4 1763.74 65.1865   1
   6  -8  -3-22.8750 24.3824   1
   6  -8  -2 244.556 37.8056   1
   6  -8  -1 95.1577 32.5856   1
   6  -8   0 415.638 43.0394   1
   6  -8   1 151.998 38.8267   1
   6  -8   2 16.5433 35.6270   1
   6  -8   3 141.707 34.6802   1
   6  -8   4 240.150 35.1400   1
   6  -8   5 86.0514 34.2564   1
   6  -8   6-26.1978 27.6071   3
   6  -8   6 72.8642 32.4759   1
   6  -8   7 133.018 33.3040   1
   6  -8   8 102.912 32.7814   1
   6  -8   9 19.7131 33.2683   1
   6  -8  10 38.2672 33.8078   1
   6  -8  11 278.642 41.1551   1
   6  -8  12-48.8068 35.3417   1
   6  -8  13 10.6362 35.3479   1
   6  -8  14 13.9494 31.5858   1
   6  -7 -14 49.5863 32.7624   1
   6  -7 -13 2.14049 35.4876   1
   6  -7 -12 121.728 36.3409   1
   6  -7 -11 25.7153 31.3130   1
   6  -7 -10 54.9996 33.1952   1
   6  -7  -9 46.4728 31.1323   1
   6  -7  -8 93.6823 34.9592   1
   6  -7  -7 156.126 33.1587   1
   6  -7  -6 35.0040 30.3593   1
   6  -7  -5-4.19833 23.6559   1
   6  -7  -4-5.21680 26.3647   1
   6  -7  -3-57.1026 26.2310   1
   6  -7  -2-4.55129 25.3401   1
   6  -7  -1-0.97874 31.5502   1
   6  -7   0 490.394 46.2837   1
   6  -7   1 280.824 43.4620   1
   6  -7   2 51.9968 37.2343   1
   6  -7   3 25.7347 29.7120   1
   6  -7   4 16.6314 31.2007   1
   6  -7   5 216.895 34.4257   1
   6  -7   6 15.0372 31.1740   1
   6  -7   7 38.8003 30.1900   1
   6  -7   8 33.7010 30.1189   1
   6  -7   9 56.5567 34.8834   1
   6  -7  10 60.0552 31.3298   1
   6  -7  11 97.8313 30.8750   1
   6  -7  12 26.8847 27.3287   1
   6  -7  13 124.282 32.4823   1
   6  -7  14-0.54454 33.3310   1
   6  -7  15-19.9414 36.5990   1
   6  -6 -16-2.08682 34.5231   1
   6  -6 -15-7.95488 35.4245   1
   6  -6 -14 561.979 44.2650   1
   6  -6 -13 33.4396 28.0499   1
   6  -6 -12 76.6169 36.3678   1
   6  -6 -11 30.1082 29.5093   1
   6  -6 -10 738.971 46.7980   1
   6  -6  -9 63.3043 31.0145   1
   6  -6  -8 219.659 32.7496   1
   6  -6  -7 489.756 43.1367   1
   6  -6  -6 62.3676 28.7154   1
   6  -6  -5-0.82478 27.8836   1
   6  -6  -4 1.42595 28.6446   1
   6  -6  -3 143.729 31.0599   1
   6  -6  -2 118.479 30.7614   1
   6  -6  -1 200.414 38.2762   1
   6  -6   0 371.972 41.8233   1
   6  -6   1 3868.46 90.2505   1
   6  -6   2-7.23663 38.2265   1
   6  -6   3 3617.55 83.3114   1
   6  -6   4 269.338 39.4075   1
   6  -6   5 3407.52 79.9971   1
   6  -6   6 370.050 39.8889   1
   6  -6   7 63.4236 30.2216   1
   6  -6   8 46.9124 31.0172   1
   6  -6   9 76.4883 27.9902   1
   6  -6  10 14.8374 30.0603   1
   6  -6  11 5.65315 28.7231   1
   6  -6  12 91.9154 28.5098   1
   6  -6  13 40.9113 29.5771   1
   6  -6  14 91.3357 33.7165   1
   6  -6  15 176.894 39.3724   1
   6  -6  16 9.32042 34.7497   1
   6  -6  17 73.3026 30.7476   1
   6  -5 -17 69.3431 34.6717   1
   6  -5 -16 47.0300 30.9178   1
   6  -5 -15 179.126 38.1723   1
   6  -5 -14 211.195 35.3801   1
   6  -5 -13 109.829 31.9565   1
   6  -5 -12 34.9357 32.3792   1
   6  -5 -11 107.144 30.2612   1
   6  -5 -10 88.1620 32.0838   1
   6  -5  -9 1.29859 27.1833   1
   6  -5  -8 68.3081 30.0753   1
   6  -5  -7 331.728 36.4009   1
   6  -5  -6 385.428 37.5981   1
   6  -5  -5 126.928 30.4765   1
   6  -5  -4 288.798 33.0129   1
   6  -5  -3 477.127 38.2812   1
   6  -5  -2 238.521 32.5559   1
   6  -5  -1 19.4472 30.0707   1
   6  -5   0 81.3142 33.1284   1
   6  -5   1 445.878 43.0897   1
   6  -5   2 187.731 37.7439   1
   6  -5   3 397.135 38.6582   1
   6  -5   4 394.782 36.8789   1
   6  -5   5-6.46208 30.4709   1
   6  -5   6 150.126 30.8921   1
  -6   5  -6 93.3792 17.7094   5
   6  -5   7 44.6271 26.0386   1
  -6   5  -7 57.9459 16.7648   5
   6  -5   8 172.193 30.1681   1
   6  -5   9 219.686 33.6002   1
   6  -5  10 56.1813 28.1639   1
   6  -5  11-11.5127 26.3809   1
   6  -5  12 8.01240 29.9149   1
   6  -5  13 9.96668 33.2468   1
   6  -5  14-11.1861 35.8358   1
   6  -5  15-6.82600 31.4383   1
   6  -5  16-16.5575 27.4746   1
   6  -5  17-9.54955 32.4813   1
   6  -4 -18 5.24872 39.0719   1
   6  -4 -17-11.1128 35.5490   1
  -6   4  16-31.2456 26.5358   2
   6  -4 -16 2.49683 28.6141   1
  -6   4  15 79.4006 31.0925   2
   6  -4 -15 197.568 31.1229   1
  -6   4  14 1199.26 52.1287   2
   6  -4 -14 1220.91 56.1929   1
  -6   4  13 118.929 31.8006   2
   6  -4 -13 109.642 34.6092   1
   6  -4 -12 50.4010 24.9286   1
  -6   4  12 58.9229 28.4876   2
  -6   4  11 620.037 38.8811   2
   6  -4 -11 568.728 43.1074   1
  -6   4  10 737.874 41.2673   2
   6  -4 -10 736.243 46.4016   1
  -6   4   9 319.754 27.5280   2
   6  -4  -9 272.007 34.6831   1
   6  -4  -8 89.0832 27.8069   1
  -6   4   8 106.481 24.9077   2
   6  -4  -7 156.912 30.0125   1
  -6   4   7 127.772 24.4016   2
  -6   4   6 322.766 29.0090   2
   6  -4  -6 307.529 34.4699   1
   6  -4  -5 46.4803 29.0115   1
  -6   4   5 44.7594 21.3874   2
  -6   4   4 409.935 27.4049   2
   6  -4  -4 467.719 35.7477   1
  -6   4   3 505.658 28.5995   2
   6  -4  -3 462.842 34.3685   1
   6  -4  -2 51.9979 27.0827   1
  -6   4   2 54.6260 19.3728   2
   6  -4  -1 726.120 40.4839   1
   6  -4   0 1.78452 28.8638   1
   6  -4   1 145.969 33.7514   1
   6  -4   2 1427.73 52.5711   1
   6  -4   3 3451.56 71.2586   1
   6  -4   4 324.140 34.1356   1
   6  -4   5 256.089 30.9284   1
  -6   4  -5 240.774 21.0322   5
   6  -4   6-4.74904 24.6250   1
  -6   4  -6-6.55950 17.0591   5
  -6   4  -7 207.135 20.6093   5
   6  -4   7 177.950 28.4802   1
   6  -4   8 383.989 34.9014   1
  -6   4  -8 326.347 23.0473   5
   6  -4   9 82.5084 29.8661   1
  -6   4  -9 39.8864 18.4990   5
   6  -4  10 6.07250 24.2820   1
   6  -4  11 37.6336 26.9021   1
   6  -4  12 207.719 34.5142   1
   6  -4  13 117.622 30.2765   2
   6  -4  13 124.744 33.1635   1
   6  -4  14 683.485 46.4994   1
   6  -4  14 700.266 45.7038   2
   6  -4  15 64.1523 34.2524   2
   6  -4  15 42.7523 32.4309   1
   6  -4  16 60.0854 31.2754   2
   6  -4  16 24.6458 24.4495   1
   6  -4  17 236.929 35.9424   2
   6  -4  17 233.747 34.9704   1
   6  -4  18 372.049 42.1431   1
   6  -4  18 333.557 43.3455   2
   6  -4  19 27.8028 44.4135   2
  -6   3  19-71.9793 41.7251   2
   6  -3 -19 67.6267 39.5124   1
  -6   3  18-131.208 36.3632   2
   6  -3 -18-49.2743 29.9735   1
  -6   3  17-3.00501 34.2856   2
   6  -3 -17-26.2838 33.8689   1
   6  -3 -16 69.8731 32.5707   1
  -6   3  16 34.2426 27.6074   2
  -6   3  15-25.6859 27.8956   2
   6  -3 -15 30.1557 28.2780   1
  -6   3  14 329.621 36.1859   2
   6  -3 -14 292.936 37.7892   1
   6  -3 -13 112.696 29.0864   1
  -6   3  13 123.352 35.1492   2
  -6   3  12 709.519 41.6315   2
   6  -3 -12 712.885 43.0959   1
   6  -3 -11 10.1654 25.0573   1
  -6   3  11 12.2122 26.0500   2
   6  -3 -10 146.247 31.2276   1
  -6   3  10 158.078 28.6688   2
   6  -3  -9 259.979 33.4227   1
  -6   3   9 214.623 29.8603   2
  -6   3   8 875.108 41.1694   2
   6  -3  -8 865.109 41.1439   1
  -6   3   7 1022.27 41.3053   2
   6  -3  -7 1052.87 44.7161   1
   6  -3  -6 75.8390 25.5070   1
  -6   3   6 108.950 24.9593   2
  -6   3   5 709.630 34.0187   2
   6  -3  -5 754.146 41.2581   1
  -6   3   4 1318.69 42.7194   2
   6  -3  -4 1243.01 46.4347   1
  -6   3   3 367.922 27.9663   2
   6  -3  -3 401.963 32.8492   1
   6  -3  -2 87.3898 26.6651   1
  -6   3   2 127.867 23.0974   2
   6  -3  -1 7.23894 24.2401   1
  -6   3   1-12.8574 18.4823   2
   6  -3   0-19.6091 26.6027   1
   6  -3   1 12.2447 29.2063   1
   6  -3   2 1091.73 43.4214   1
   6  -3   3 722.678 36.3077   1
  -6   3  -4 26.7807 16.5244   5
   6  -3   4 27.1085 25.3649   1
  -6   3  -5 8.17644 16.5276   5
   6  -3   5 5.88719 22.6787   1
   6  -3   6 72.4555 23.2058   1
  -6   3  -6 61.6403 19.5915   5
   6  -3   7 88.4485 25.6767   1
  -6   3  -7 98.8870 18.5376   5
   6  -3   8 155.323 28.1482   1
  -6   3  -8 169.542 22.2778   5
   6  -3   9 19.9870 22.8670   1
  -6   3  -9 9.56060 17.9582   5
   6  -3  10 21.9373 26.7863   1
  -6   3 -10 31.8188 16.8631   5
   6  -3  11 17.9319 24.8051   1
   6  -3  12 14.2060 23.9965   1
   6  -3  13 6.94994 25.9998   1
   6  -3  14 110.768 36.3005   2
   6  -3  14 95.7722 27.8855   1
   6  -3  15 45.3452 29.4013   2
   6  -3  15-1.46865 25.6921   1
   6  -3  16 77.4339 34.2618   2
   6  -3  16 206.622 34.8461   1
   6  -3  17-22.9059 30.3160   2
   6  -3  17 128.096 30.2711   1
   6  -3  18-59.5628 31.7340   1
   6  -3  18 69.3525 34.0398   2
   6  -3  19-59.4558 41.6693   2
  -6   2  20-37.4117 45.6056   2
   6  -2 -20-36.5900 33.4350   1
  -6   2  19 89.8439 35.1416   2
   6  -2 -19 189.478 33.4050   1
  -6   2  18-73.5023 39.1730   2
   6  -2 -18 29.1302 33.8040   1
  -6   2  17-14.3054 34.0441   2
   6  -2 -17 76.3681 27.9346   1
  -6   2  16-14.6958 35.4100   2
   6  -2 -16 16.5638 25.3931   1
  -6   2  15 95.8344 37.3429   2
   6  -2 -15 15.1298 29.4098   1
  -6   2  14 417.172 44.3578   2
   6  -2 -14 354.470 35.9579   1
  -6   2  13 157.475 32.9571   2
   6  -2 -13 126.279 30.1877   1
  -6   2  12 61.8389 30.0828   2
   6  -2 -12 53.7012 27.6969   1
   6  -2 -11 284.726 31.6918   1
  -6   2  11 273.230 34.5393   2
  -6   2  10 426.430 37.1358   2
   6  -2 -10 425.994 34.7646   1
   6  -2  -9 12.1779 24.3954   1
  -6   2   9 5.47669 24.1082   2
   6  -2  -8 128.744 25.3990   1
  -6   2   8 141.307 27.5577   2
  -6   2   7 1246.17 44.2623   2
   6  -2  -7 1236.90 44.5134   1
  -6   2   6 530.949 33.0749   2
   6  -2  -6 510.954 34.4910   1
  -6   2   5 194.304 26.4561   2
   6  -2  -5 215.863 28.7205   1
  -6   2   4 481.786 31.0661   2
   6  -2  -4 449.191 32.2495   1
  -6   2   3 15.3128 21.1346   2
   6  -2  -3 6.47939 21.7626   1
   6  -2  -2-6.64810 21.8219   1
  -6   2   2-6.22942 21.6639   2
   6  -2  -1 5613.01 78.8078   1
  -6   2   1 5369.28 73.7100   2
   6  -2   0 2737.07 58.3980   1
   6  -2   1 1682.49 49.7433   1
   6  -2   2 1275.13 42.8098   1
   6  -2   3 301.665 28.7998   1
  -6   2  -3 286.489 23.3940   5
   6  -2   4 212.813 25.9973   1
  -6   2  -4 200.948 22.7860   5
   6  -2   5 193.707 25.4007   1
  -6   2  -5 189.170 21.5775   5
   6  -2   6 920.953 38.3544   1
  -6   2  -6 804.312 31.4778   5
   6  -2   7 59.0265 24.5188   1
  -6   2  -7 68.0207 19.1109   5
   6  -2   8 1901.09 52.5124   1
  -6   2  -8 1810.83 45.9444   5
   6  -2   9 819.046 40.0195   1
  -6   2  -9 850.803 35.6267   5
   6  -2  10 655.905 36.3935   1
  -6   2 -10 709.470 34.7419   5
  -6   2 -11 29.2854 21.2399   5
   6  -2  11 15.9659 24.4679   1
   6  -2  12 240.122 32.6463   1
  -6   2 -12 311.124 27.4377   5
   6  -2  13 104.606 28.3665   1
   6  -2  14-12.2453 25.4443   1
   6  -2  15 64.3587 28.6962   2
   6  -2  15 101.174 26.4314   1
   6  -2  16 10.2991 34.1534   2
   6  -2  16 20.5524 28.1765   1
   6  -2  17 233.084 37.8210   2
   6  -2  18 386.463 47.7819   2
   6  -2  19-2.12880 39.2010   2
  -6   1  20 44.7174 46.4757   2
   6  -1 -20 266.647 39.7901   1
  -6   1  19 116.765 37.2797   2
   6  -1 -19 235.572 27.9501   1
   6  -1 -18 91.1432 32.8507   1
  -6   1  17 84.8718 33.1070   2
   6  -1 -17 66.7676 26.3224   1
  -6   1  16 13.7796 33.0636   2
   6  -1 -16-23.8932 26.3624   1
  -6   1  15 128.127 41.1156   2
   6  -1 -15 112.814 32.3733   1
  -6   1  14 157.775 38.3616   2
   6  -1 -14 189.262 32.3065   1
  -6   1  13 788.540 47.4078   2
   6  -1 -13 607.878 36.6283   1
   6  -1 -12 30.1821 25.8643   1
  -6   1  11 157.305 33.3265   2
   6  -1 -11 73.4987 26.9960   1
  -6   1  10 27.7596 30.9228   2
   6  -1 -10 32.2733 23.0418   1
  -6   1   9 50.2844 27.2856   2
   6  -1  -9 40.0452 22.9086   1
   6  -1  -8 9.31564 21.8069   1
  -6   1   8 30.0722 26.2985   2
   6  -1  -7 172.742 25.3505   1
  -6   1   7 128.874 26.1106   2
   6  -1  -6 197.587 25.5306   1
  -6   1   6 150.476 28.1891   2
  -6   1   5 697.166 36.8433   2
   6  -1  -5 661.752 32.7390   1
  -6   1   4 593.587 33.0477   2
   6  -1  -4 679.507 33.6204   1
   6  -1  -3 60.5651 21.4816   1
  -6   1   3 53.2107 24.8804   2
   6  -1  -2 54.3045 19.1540   1
  -6   1   2 71.6411 25.1374   2
   6  -1  -1 144.873 23.2769   1
  -6   1   1 124.707 25.6520   2
   6  -1   0 14.2894 21.8711   1
   6  -1   1 670.548 32.1992   1
  -6   1  -1 600.440 28.1283   5
   6  -1   2 1067.02 36.0304   1
  -6   1  -2 1157.19 36.1172   5
  -6   1  -3 94.8632 20.2060   5
   6  -1   3 82.8501 19.8204   1
  -6   1  -4 52.0873 19.8471   5
   6  -1   4 51.9906 20.2692   1
   6  -1   5 172.205 22.0744   1
  -6   1  -5 166.064 23.5352   5
   6  -1   6 26.4300 21.4961   1
  -6   1  -6 17.6428 20.5413   5
   6  -1   7 27.2558 19.4427   1
  -6   1  -7 14.5461 20.8413   5
   6  -1   8 312.114 27.2744   1
  -6   1  -8 257.287 25.8122   5
   6  -1   9 386.583 31.1351   1
  -6   1  -9 353.798 27.1510   5
   6  -1  10 59.7051 23.7600   1
  -6   1 -10 64.6517 21.6884   5
   6  -1  11 104.543 25.5199   1
  -6   1 -11 89.7270 25.7934   5
   6  -1  12 515.966 35.5789   1
  -6   1 -12 584.045 34.9095   5
   6  -1  13 396.739 33.7835   1
  -6   1 -13 474.356 34.2859   5
   6  -1  14 39.2240 22.3294   1
  -6   1 -14 84.6470 23.9947   5
   6  -1  15 48.1753 26.5428   1
   6  -1  16-19.1808 34.9773   2
   6  -1  17-1.88702 33.5549   2
   6  -1  18 49.6422 34.1679   2
   6  -1  19 72.5483 43.4885   2
   6   0 -21 106.197 39.8621   1
  -6   0  20-94.9878 35.9640   2
   6   0 -20 3.15871 34.9271   1
  -6   0  19-81.1670 38.5745   2
   6   0 -19-17.9514 27.7282   1
  -6   0  18 187.254 40.9164   2
   6   0 -18 131.547 29.7460   1
  -6   0  17 16.1613 34.8954   2
   6   0 -17 64.2423 24.7038   1
  -6   0  16 363.223 41.1090   2
   6   0 -16 379.070 35.8220   1
  -6   0  15-20.7461 32.3540   2
   6   0 -15 53.7469 27.2026   1
  -6   0  14 1252.66 56.2352   2
   6   0 -14 1307.25 50.0360   1
  -6   0  13-0.74618 34.3984   2
   6   0 -13 16.6317 22.8155   1
  -6   0  12 91.1550 31.5520   2
   6   0 -12 96.0375 25.3758   1
  -6   0  11 2158.71 64.0032   2
   6   0 -11 2026.05 53.4644   1
  -6   0  10 271.865 35.7191   2
   6   0 -10 212.153 26.2569   1
  -6   0   9 180.704 32.5199   2
   6   0  -9 166.233 21.5259   1
   6   0  -8 71.7205 20.5750   1
  -6   0   8 61.6936 28.6083   2
  -6   0   7 2897.59 65.2388   2
   6   0  -7 2920.56 55.7663   1
  -6   0   6 2563.78 61.0440   2
   6   0  -6 2567.62 51.9810   1
  -6   0   5 2613.21 59.6473   2
   6   0  -5 2596.81 51.4728   1
   6   0  -4 89.2604 20.5123   1
  -6   0   4 93.2412 27.3825   2
   6   0  -3 303.748 23.6665   1
  -6   0   3 257.712 28.5050   2
   6   0  -2 2206.73 45.1957   1
  -6   0   2 2091.24 52.6299   2
   6   0  -1 936.403 33.4478   1
  -6   0   1 908.393 38.8802   2
  -6   0   1 856.986 31.6054   5
  -6   0   0 929.996 32.8491   5
   6   0   0 994.610 34.8763   1
   6   0   1 12995.7 99.8062   1
  -6   0  -1 12902.3 104.262   5
   6   0   2 1316.02 36.9205   1
  -6   0  -2 1388.89 39.4437   5
   6   0   3 1195.92 34.7132   1
  -6   0  -3 1136.59 37.0802   5
   6   0   4 426.216 24.9340   1
  -6   0  -4 437.687 28.0862   5
   6   0   5 1679.58 41.3061   1
  -6   0  -5 1759.50 45.6544   5
   6   0   6 5.29872 16.7097   1
  -6   0  -6 20.8095 20.6250   5
   6   0   7 89.0821 20.0234   1
  -6   0  -7 89.8902 22.0861   5
   6   0   8 1886.48 46.4720   1
  -6   0  -8 1927.74 51.0243   5
   6   0   9 25.0627 20.1504   1
  -6   0  -9 79.9961 23.8635   5
   6   0  10 338.612 27.1415   1
  -6   0 -10 361.781 28.8728   5
   6   0  11 161.071 24.0315   1
  -6   0 -11 157.045 29.0911   5
   6   0  12 26.9819 20.1567   1
  -6   0 -12 49.1642 26.0161   5
   6   0  13 274.886 28.9854   1
  -6   0 -13 248.740 30.7190   5
  -6   0 -14 70.5728 22.8951   5
  -6   0 -15 274.210 29.7380   5
   6   0  16 66.1996 37.3026   2
  -6   0 -16 109.705 23.5549   5
   6   0  17 138.737 31.3116   2
   6   0  18 135.871 39.5205   2
   6   0  19-82.4236 35.1454   2
  -6  -1  20 174.204 45.3765   2
  -6  -1  19 79.1270 37.6773   2
  -6  -1  18 27.9478 39.7217   2
  -6  -1  17 37.4493 37.2993   2
   6   1 -17 79.0270 23.0365   1
  -6  -1  16-24.2945 33.3720   2
   6   1 -16-25.0617 23.3054   1
  -6  -1  15 27.2138 34.4829   2
   6   1 -15 19.2614 22.4345   1
   6   1 -14 274.198 28.1359   1
  -6  -1  14 237.910 41.4584   2
  -6  -1  13 6.65048 33.1456   2
   6   1 -13-1.36773 19.7246   1
  -6  -1  12 72.7917 34.4714   2
   6   1 -12 48.8863 19.9718   1
  -6  -1  11-2.55258 30.5098   2
   6   1 -11-8.37133 17.7056   1
  -6  -1  10-2.58777 30.0140   2
   6   1 -10-8.70134 16.5705   1
  -6  -1   9 40.7856 28.7364   2
   6   1  -9 47.5288 18.4396   1
  -6  -1   8 20.5099 19.6838   4
  -6  -1   8-18.1819 30.2220   2
   6   1  -8-2.34686 18.0989   1
  -6  -1   7 471.309 36.4528   2
   6   1  -7 460.811 25.4080   1
  -6  -1   7 431.392 27.3288   4
   6   1  -6 112.056 17.1583   1
  -6  -1   6 76.6421 29.1269   2
  -6  -1   5 891.598 41.6243   2
   6   1  -5 939.708 31.6753   1
  -6  -1   4 294.090 30.7175   2
   6   1  -4 289.428 20.8593   1
   6   1  -3 555.269 25.3205   1
  -6  -1   3 585.482 34.9546   2
  -6  -1   3 558.749 26.3281   5
   6   1  -2 29.5259 15.3577   1
  -6  -1   2 18.3687 24.6622   2
  -6  -1   2 67.8131 18.8144   5
   6   1  -1 48.0127 16.9606   1
  -6  -1   1 39.4750 24.3055   2
  -6  -1   1 20.7087 18.6049   5
   6   1   0 269.809 18.4086   1
  -6  -1   0 243.157 22.1701   5
   6   1   1 690.816 24.8367   1
  -6  -1  -1 686.332 31.4049   5
   6   1   2 439.172 21.8023   1
  -6  -1  -2 441.378 27.9252   5
   6   1   3 788.166 26.6941   1
  -6  -1  -3 770.075 33.9221   5
   6   1   4 174.086 16.9997   1
  -6  -1  -4 164.440 24.2354   5
   6   1   5 23.6423 15.5733   1
  -6  -1  -5-2.20792 20.4783   5
   6   1   6 8.63567 16.1045   1
  -6  -1  -6 12.9429 19.4447   5
   6   1   7 37.4066 16.9708   1
  -6  -1  -7 33.3041 23.6434   5
   6   1   8 455.934 25.9483   1
  -6  -1  -8 445.628 33.8168   5
   6   1   9-8.42828 16.9678   1
  -6  -1  -9-9.62967 24.9431   5
   6   1  10 10.6468 16.7415   1
  -6  -1 -10-22.8934 24.1828   5
   6   1  11 154.977 20.3285   1
  -6  -1 -11 130.843 29.2556   5
  -6  -1 -12-3.14152 26.4570   5
  -6  -1 -13 40.6360 29.7400   5
  -6  -1 -14 42.7230 27.8270   5
  -6  -1 -15 76.8190 25.7403   5
   6   1  16-55.9370 31.3213   2
  -6  -1 -16-68.1495 30.8971   5
   6   1  17 142.753 35.8056   2
  -6  -1 -17-99.5820 32.9696   5
   6   1  18-0.43383 32.4552   2
  -6  -2  20 121.380 45.3854   2
  -6  -2  19 78.2995 43.7918   2
  -6  -2  18-7.80845 43.5073   2
  -6  -2  17-35.9099 40.2822   2
  -6  -2  16 90.0898 38.9778   2
  -6  -2  15 1326.58 63.2756   2
  -6  -2  14 131.762 42.6823   2
  -6  -2  13 4.95355 32.8591   2
  -6  -2  12 13.8775 36.2306   2
  -6  -2  11 180.529 38.2065   2
  -6  -2  10 2067.88 64.3649   2
  -6  -2  10 1424.06 44.1200   4
  -6  -2   9 1111.58 50.8019   2
  -6  -2   9 824.935 35.5734   4
  -6  -2   8 9.32670 20.0207   4
  -6  -2   8 44.5781 29.3764   2
  -6  -2   7 12.6542 20.6942   4
  -6  -2   7 4.28862 28.9184   2
  -6  -2   7-2.67963 14.3461   5
  -6  -2   6 954.417 42.5175   2
  -6  -2   6 1021.42 31.6113   5
  -6  -2   6 1047.85 39.1001   4
  -6  -2   5 212.221 29.5341   2
  -6  -2   5 183.745 19.0315   5
  -6  -2   4 390.997 32.7450   2
  -6  -2   4 408.176 24.0196   5
  -6  -2   3 1514.92 47.5881   2
  -6  -2   3 1764.57 40.7546   5
  -6  -2   2 3106.36 61.7839   2
  -6  -2   2 3212.82 53.5465   5
  -6  -2   1 1947.62 50.0459   2
  -6  -2   1 1962.80 44.0829   5
  -6  -2   0 162.689 21.2560   5
  -6  -2  -1 72.5347 19.3134   5
  -6  -2  -2 771.513 33.1855   5
  -6  -2  -3-1.33548 19.3426   5
  -6  -2  -4 116.086 24.0311   5
  -6  -2  -5 1287.22 44.1725   5
   6   2   6 204.554 13.0823   1
  -6  -2  -6 211.241 27.7722   5
   6   2   7-11.4846 14.3250   1
  -6  -2  -7-22.2340 24.0177   5
   6   2   8 10.2270 16.0452   1
  -6  -2  -8 9.92487 25.8726   5
   6   2   9 74.9446 17.9179   1
  -6  -2  -9 94.0692 28.6834   5
  -6  -2 -10 18.5146 24.2010   5
  -6  -2 -11 449.700 37.1660   5
  -6  -2 -12 50.3404 30.1947   5
  -6  -2 -13 10.7693 25.8856   5
  -6  -2 -14 292.603 38.9874   5
  -6  -2 -15-27.7087 24.5696   5
   6   2  16 4.50084 29.6848   2
   6   2  17 109.863 33.5637   2
  -6  -2 -17 119.464 33.8981   5
   6   2  18 104.280 35.3106   2
  -6  -2 -18 151.178 39.5691   5
  -6  -2 -19-142.709 45.3244   5
  -6  -3  20 20.2016 52.7550   2
  -6  -3  19-13.4904 39.3670   2
  -6  -3  18-21.3313 43.6435   2
  -6  -3  17 31.5566 37.5726   2
  -6  -3  16 23.4663 32.4162   2
  -6  -3  15-27.4143 34.3562   2
  -6  -3  14 77.5172 37.4689   2
  -6  -3  13 360.006 40.8556   2
  -6  -3  12 55.4536 35.9397   2
  -6  -3  11-13.0408 31.7659   2
  -6  -3  11-4.84048 18.2908   4
  -6  -3  10 148.107 33.6940   2
  -6  -3  10 175.497 28.0517   4
  -6  -3   9 260.843 38.2302   2
  -6  -3   9 205.497 30.2630   4
  -6  -3   8 324.441 36.8988   2
  -6  -3   8 207.329 18.2242   5
  -6  -3   8 299.654 32.6587   4
  -6  -3   7 46.6397 28.0776   4
  -6  -3   7 66.3343 16.4474   5
  -6  -3   7 43.8811 29.5525   2
  -6  -3   6 116.553 28.3986   4
  -6  -3   6 106.133 28.6526   2
  -6  -3   6 115.659 18.0511   5
  -6  -3   5 1014.16 43.4489   2
  -6  -3   5 1073.98 33.3463   5
  -6  -3   5 1084.22 44.7199   4
  -6  -3   4 614.609 35.5767   2
  -6  -3   4 595.097 26.9093   5
  -6  -3   3 18.8351 23.9189   2
  -6  -3   3 30.9052 16.8734   5
  -6  -3   2 17.2187 22.7077   2
  -6  -3   2 20.2554 18.5828   5
  -6  -3   1-3.65998 17.4221   5
  -6  -3   0 108.601 20.5112   5
  -6  -3  -1 748.389 34.0243   5
  -6  -3  -2 547.340 31.7852   5
  -6  -3  -3 28.9257 21.4916   5
  -6  -3  -4 709.447 37.4752   5
  -6  -3  -5 1322.80 47.2817   5
  -6  -3  -6 2.99030 25.7642   5
  -6  -3  -7 21.2095 26.3103   5
  -6  -3  -8 444.748 38.0030   5
  -6  -3  -9-49.8298 24.7545   5
  -6  -3 -10 276.049 36.7990   5
  -6  -3 -11 633.219 42.1762   5
  -6  -3 -12 509.889 40.5936   5
  -6  -3 -13 80.1101 31.1761   5
  -6  -3 -14 105.133 31.0319   5
  -6  -3 -15 58.3567 25.1744   5
   6   3  16-6.94609 33.1446   2
  -6  -3 -16 54.8497 32.6646   5
   6   3  17-43.5631 35.1273   2
  -6  -3 -17 187.876 41.3947   5
  -6  -3 -18-65.5098 44.6130   5
  -6  -4  19 167.511 45.3597   2
  -6  -4  18 152.455 46.2159   2
  -6  -4  17 6.77024 40.3306   2
  -6  -4  16 265.621 44.9861   2
  -6  -4  15 96.1239 36.3509   2
  -6  -4  14 6.32087 31.7579   2
  -6  -4  13 59.3707 36.9359   2
  -6  -4  13 45.5430 19.4514   4
  -6  -4  12 0.89281 35.8476   2
  -6  -4  12-37.0252 22.1267   4
  -6  -4  11 565.122 46.7304   2
  -6  -4  11 488.692 38.0403   4
  -6  -4  10 1511.27 58.5247   2
  -6  -4  10 1654.88 56.4785   4
  -6  -4   9 111.081 34.4418   2
  -6  -4   9 80.2756 28.4203   4
  -6  -4   8 626.480 43.6038   2
  -6  -4   8 651.533 40.7014   4
  -6  -4   7 169.006 33.6027   4
  -6  -4   7 72.2906 32.0708   2
  -6  -4   6 40.6629 26.5759   4
  -6  -4   6 32.0344 26.5270   2
  -6  -4   6 14.7261 14.3652   5
  -6  -4   5 386.017 31.8902   2
  -6  -4   5 319.792 21.2506   5
  -6  -4   5 403.880 37.6315   4
  -6  -4   4 82.7129 29.3572   4
  -6  -4   4 56.2328 26.1420   2
  -6  -4   4 74.7091 18.5454   5
  -6  -4   3 246.139 28.5018   2
  -6  -4   3 274.475 23.1555   5
  -6  -4   3 295.880 32.5925   4
  -6  -4   2 600.372 34.8556   2
  -6  -4   2 696.159 30.9727   5
  -6  -4   1 16.5471 20.1650   5
  -6  -4   0 650.384 33.0516   5
  -6  -4  -1 61.5171 20.7796   5
  -6  -4  -2 185.044 26.4085   5
  -6  -4  -3 990.509 42.0101   5
  -6  -4  -4 2209.50 59.3419   5
  -6  -4  -5 1393.19 50.9930   5
  -6  -4  -6 3947.54 81.3696   5
  -6  -4  -7 1750.46 60.1709   5
  -6  -4  -8 7995.99 118.646   5
  -6  -4  -9 471.471 41.9780   5
  -6  -4 -10 263.381 36.0034   5
  -6  -4 -11 52.5193 23.1664   5
  -6  -4 -12 333.335 33.2585   5
  -6  -4 -13 41.3815 25.2931   5
  -6  -4 -14 417.797 39.6662   5
   6   4  15 129.391 26.2216   2
  -6  -4 -15 16.4721 30.0745   5
   6   4  16 70.6169 37.9332   2
  -6  -4 -16 49.9128 35.1138   5
   6   4  17-101.853 35.3630   2
  -6  -4 -17 111.846 38.6527   5
  -6  -5  19 137.884 45.7757   2
  -6  -5  18 139.899 39.3440   2
  -6  -5  17-33.7921 38.5988   2
  -6  -5  16 99.7038 36.6759   2
  -6  -5  15 398.108 43.1188   2
  -6  -5  14 94.9138 36.3997   2
  -6  -5  14 88.8202 30.0809   4
  -6  -5  13 50.5891 36.8182   2
  -6  -5  13 35.6269 31.6565   4
  -6  -5  12 69.6442 34.4166   2
  -6  -5  12 99.1291 27.4009   4
  -6  -5  11 318.506 38.1184   2
  -6  -5  11 331.885 37.0205   4
  -6  -5  10 194.954 32.2072   2
  -6  -5  10 188.470 34.9922   4
  -6  -5   9-6.74059 31.3166   2
  -6  -5   9 29.0657 26.9367   4
  -6  -5   8 531.479 42.5062   2
  -6  -5   8 509.651 41.4570   4
  -6  -5   7 16.1469 29.9476   4
  -6  -5   7 21.3483 29.2446   2
  -6  -5   6 660.532 40.2489   2
  -6  -5   6 737.605 47.1164   4
  -6  -5   5 1194.74 46.1776   2
  -6  -5   5 1390.26 56.3958   4
  -6  -5   4 465.301 33.4217   2
  -6  -5   4 359.762 23.6025   5
  -6  -5   4 486.554 42.0263   4
  -6  -5   3 171.384 26.2368   2
  -6  -5   3 150.052 20.2478   5
  -6  -5   3 227.518 34.1325   4
  -6  -5   2 138.949 30.7115   4
  -6  -5   2 146.986 24.0728   5
  -6  -5   1 633.134 33.9800   5
  -6  -5   1 783.929 46.5012   4
  -6  -5   0 473.864 31.5907   5
  -6  -5  -1 125.361 23.6751   5
  -6  -5  -2 18.9245 23.3071   5
  -6  -5  -3 707.855 41.3268   5
  -6  -5  -4 302.164 35.1557   5
  -6  -5  -5 69.0429 32.5327   5
  -6  -5  -6-14.2519 30.5496   5
  -6  -5  -7 70.4308 30.8242   5
  -6  -5  -8 380.864 39.4194   5
  -6  -5  -9 113.646 30.7253   5
  -6  -5 -10 90.6569 29.1521   5
  -6  -5 -11 38.0615 29.8757   5
  -6  -5 -12 78.7595 32.7379   5
  -6  -5 -13 16.1264 34.2543   5
  -6  -5 -14 131.141 37.0446   5
   6   5  15-69.8008 37.7111   2
  -6  -5 -15-100.040 37.5671   5
   6   5  16 32.6554 31.8704   2
  -6  -6  19 77.2119 42.0039   2
  -6  -6  18 340.973 50.3434   2
  -6  -6  17 158.150 41.9792   2
  -6  -6  16 99.7893 37.8583   2
  -6  -6  15 29.9538 40.8305   2
  -6  -6  15 34.7077 26.9446   4
  -6  -6  14 178.014 37.2773   2
  -6  -6  14 226.450 31.6230   4
  -6  -6  13 29.2817 33.5330   2
  -6  -6  13 27.9041 28.7994   4
  -6  -6  12-30.3938 32.9990   2
  -6  -6  12 13.8758 27.5378   4
  -6  -6  11 39.8161 28.8457   2
  -6  -6  11 40.6678 27.2649   4
  -6  -6  10 38.2467 34.2499   2
  -6  -6  10 11.4938 28.1487   4
  -6  -6   9 568.013 41.4251   2
  -6  -6   9 615.292 45.9174   4
  -6  -6   8 4.08098 29.1343   2
  -6  -6   8 12.8505 35.6481   4
  -6  -6   7 4367.18 83.9511   2
  -6  -6   7 4361.04 94.6886   4
  -6  -6   6 222.536 36.9207   4
  -6  -6   6 132.151 27.6731   2
  -6  -6   5 47.3600 30.6448   4
  -6  -6   5 73.2088 25.9516   2
  -6  -6   4 179.074 37.5588   4
  -6  -6   4 188.271 28.9153   2
  -6  -6   3 101.149 29.6451   4
  -6  -6   2 81.6471 34.7974   4
  -6  -6   2-8.45773 18.6217   5
  -6  -6   1 1182.88 43.8472   5
  -6  -6   1 1189.73 53.7858   4
  -6  -6   0 103.372 32.3708   4
  -6  -6   0 96.5879 25.8341   5
  -6  -6  -1 885.544 42.6246   5
  -6  -6  -1 1028.11 52.4728   4
  -6  -6  -2 118.600 30.3645   5
  -6  -6  -3 25.7566 25.1307   5
  -6  -6  -4 316.037 35.3171   5
  -6  -6  -5 111.001 29.7298   5
  -6  -6  -6 30.7045 26.7453   5
  -6  -6  -7 43.6155 29.5414   5
  -6  -6  -8 1081.03 52.0694   5
  -6  -6  -9 1.27702 31.2345   5
  -6  -6 -10 79.1068 29.8378   5
  -6  -6 -11 15.6326 33.6019   5
  -6  -6 -12 41.2588 34.6582   5
  -6  -6 -13 81.7312 32.1732   5
  -6  -7  16 290.444 46.2012   4
  -6  -7  15 6.65694 36.0114   4
  -6  -7  14-45.5639 26.0015   4
  -6  -7  13-2.79267 32.0942   4
  -6  -7  12-58.5140 31.7262   4
  -6  -7  11 34.4157 27.4070   4
  -6  -7  10 20.2971 31.3133   4
  -6  -7   9 14.9045 32.2132   4
  -6  -7   8-12.9395 31.4577   4
  -6  -7   7 39.4714 36.7825   4
  -6  -7   6 229.912 36.2683   4
  -6  -7   5 1.15643 34.4124   4
  -6  -7   4-39.7230 36.6056   4
  -6  -7   3 228.395 38.8590   4
  -6  -7   2 111.128 33.0004   4
  -6  -7   1 9.86896 32.3328   4
  -6  -7   0 173.046 35.0376   4
  -6  -7   0 152.561 30.6993   5
  -6  -7  -1-10.1741 27.6657   4
  -6  -7  -1 2.70141 25.2998   5
  -6  -7  -2 46.2077 33.1611   4
  -6  -7  -2 48.7393 26.1961   5
  -6  -7  -3-32.7178 33.9467   4
  -6  -7  -3 3.42151 24.1793   5
  -6  -7  -4 159.142 34.3660   4
  -6  -7  -4 164.147 30.9896   5
  -6  -7  -5 81.3883 31.9762   5
  -6  -7  -6 147.022 31.2608   5
  -6  -7  -7 88.7449 30.2510   5
  -6  -7  -8 280.016 41.1545   5
  -6  -7  -9 65.9391 32.7066   5
  -6  -7 -10 81.6711 34.9332   5
  -6  -7 -11-102.673 36.3835   5
  -6  -7 -12 119.803 33.7887   5
  -6  -8  15 72.1320 38.3534   4
  -6  -8  14 517.941 49.1475   4
  -6  -8  13 72.9694 35.6744   4
  -6  -8  12 185.708 40.5673   4
  -6  -8  11 90.8334 33.5961   4
  -6  -8  10 27.4219 38.1226   4
  -6  -8   9-1.74235 31.1696   4
  -6  -8   8 29.7772 36.8682   4
  -6  -8   7 291.871 43.5456   4
  -6  -8   6 152.906 42.0625   4
  -6  -8   5 48.1542 41.7065   4
  -6  -8   4-51.2112 31.3761   4
  -6  -8   3 1281.00 62.6778   4
  -6  -8   2-15.3447 31.3559   4
  -6  -8   1 194.062 41.8127   4
  -6  -8   0 658.543 53.1407   4
  -6  -8  -1 1616.22 70.4942   4
  -6  -8  -2-9.35470 34.0427   4
  -6  -8  -2 48.1387 31.1557   5
  -6  -8  -3 40.5682 36.8410   4
  -6  -8  -3 41.3842 32.2694   5
  -6  -8  -4 772.527 50.7794   5
  -6  -8  -4 782.865 53.6500   4
  -6  -8  -5 83.3620 28.7911   4
  -6  -8  -5 15.2961 32.1698   5
  -6  -8  -6 80.2106 30.9852   4
  -6  -8  -6 52.4114 34.2114   5
  -6  -8  -7-49.2733 35.1223   4
  -6  -8  -7 49.2386 32.8947   5
  -6  -8  -8 117.537 34.3567   4
  -6  -8  -8-5.58888 30.4984   5
  -6  -8  -9 8.57204 32.2266   5
  -6  -8 -10 34.5217 40.3915   5
  -6  -9  11 217.686 39.9493   4
  -6  -9  10 19.1483 38.1488   4
  -6  -9   9-108.733 38.3561   4
  -6  -9   8 91.8619 44.7848   4
  -6  -9   7-117.019 41.4770   4
  -6  -9   6 90.6241 42.5130   4
  -6  -9   5 15.8972 38.5613   4
  -6  -9   4 75.4760 42.0025   4
  -6  -9   3 101.286 38.3433   4
  -6  -9   2-20.8809 32.3848   4
  -6  -9   1 68.2376 42.3839   4
  -6  -9   0 212.932 39.9600   4
  -6  -9  -1 8.87194 37.5472   4
  -6  -9  -2 27.6424 32.6979   4
  -6  -9  -3-69.3304 41.0187   4
  -6  -9  -4 176.545 42.4899   4
  -6  -9  -4 46.2556 37.1041   5
  -6  -9  -5 33.2924 37.5578   4
  -6  -9  -5 6.40241 40.2838   5
  -6  -9  -6 3.76133 38.6682   4
  -6  -9  -6 10.5808 41.8802   5
  -6  -9  -7-117.194 43.3724   5
  -6 -10   5 41.4580 37.1205   4
  -6 -10   4-7.46097 38.5827   4
  -6 -10   3 33.8906 43.3240   4
  -6 -10   2 364.807 44.5995   4
  -6 -10   1 23.9403 46.5057   4
  -6 -10   0 82.1425 37.6944   4
  -6 -10  -1 198.776 48.1512   4
  -6 -10  -2-4.82553 49.2092   4
  -6 -10  -3 247.477 47.8691   4
  -6 -10  -4 1.07769 45.6853   4
  -6 -10  -5 315.232 46.6852   4
   7 -10  -4-41.7421 45.5834   1
   7 -10  -3-17.0174 42.3424   1
   7 -10  -2-2.83423 39.9637   1
   7 -10  -1 255.762 47.1063   1
   7 -10   0-2.21308 39.2755   1
   7 -10   1-115.344 36.2525   1
   7 -10   2 8.83912 41.0766   1
   7 -10   3 11.1320 38.3546   3
   7 -10   3 90.7315 36.8562   1
   7 -10   4 142.310 41.0846   3
   7 -10   4 14.8409 32.0955   1
   7 -10   5-31.9103 30.2182   3
   7 -10   5-81.5132 40.1053   1
   7 -10   6-35.2286 44.9787   1
   7  -9  -8 10.9896 43.6386   1
   7  -9  -7 61.7052 41.8574   1
   7  -9  -6-105.347 40.4432   1
   7  -9  -5 7.06112 36.6169   1
   7  -9  -4 35.0699 29.2635   1
   7  -9  -2 91.9180 31.9291   1
   7  -9  -1 6.86316 42.5868   1
   7  -9   0-9.85950 39.4301   1
   7  -9   1 63.1553 34.3991   1
   7  -9   2 40.4502 29.0299   1
   7  -9   3-33.1681 30.0644   1
   7  -9   4-24.7960 33.0127   1
   7  -9   5-10.5901 35.5431   1
   7  -9   6-101.879 37.6629   1
   7  -9   7 201.842 38.5971   1
   7  -9   8 135.378 38.3229   1
   7  -9   9 69.8844 36.9741   1
   7  -9  10 16.0386 33.5772   1
   7  -8 -11 585.289 52.1519   1
   7  -8 -10 639.629 42.7699   1
   7  -8  -9 71.5420 33.4270   1
   7  -8  -8 28.2588 33.7851   1
   7  -8  -7 159.765 33.4998   1
   7  -8  -6 87.1265 28.5044   1
   7  -8  -5 59.4374 31.1293   1
   7  -8  -4 95.5611 35.6440   1
   7  -8  -3 248.029 42.5568   1
   7  -8  -2 628.823 47.2703   1
   7  -8  -1 224.724 39.7495   1
   7  -8   0-106.045 39.6952   1
   7  -8   1 1.99606 36.2557   1
   7  -8   2-43.1117 34.0175   1
   7  -8   3 121.507 34.4565   1
   7  -8   4 330.634 39.8671   1
   7  -8   5 5.51337 29.8323   1
   7  -8   6 72.2747 28.3123   1
   7  -8   7 143.178 30.5027   1
   7  -8   8 81.1299 30.1321   1
   7  -8   9 230.754 35.9898   1
   7  -8  10-64.0321 27.4592   1
   7  -8  11 51.5267 31.5665   1
   7  -8  12-69.7957 37.6098   1
   7  -7 -13 53.7861 37.6871   1
   7  -7 -12 83.6189 37.7517   1
   7  -7 -11 167.606 36.7739   1
   7  -7 -10 57.9349 36.3539   1
   7  -7  -9 54.7100 31.2352   1
   7  -7  -8 68.4624 29.9965   1
   7  -7  -7 18.6661 31.7272   1
   7  -7  -6 1.79194 29.0564   1
   7  -7  -5 229.475 36.0544   1
   7  -7  -4 35.9734 30.3898   1
   7  -7  -3 71.5877 33.1080   1
   7  -7  -2 0.59949 34.1843   1
   7  -7  -1 145.687 37.7620   1
   7  -7   0 175.532 41.9947   1
   7  -7   1 267.762 43.2187   1
   7  -7   2 112.354 36.2701   1
   7  -7   3 24.4757 28.3301   1
   7  -7   4 148.297 34.7895   1
   7  -7   5 49.4519 32.3725   1
   7  -7   6 61.9080 27.6372   1
   7  -7   7 83.8431 26.5603   1
   7  -7   8 58.4717 30.4719   1
   7  -7   9 97.9883 34.9240   1
   7  -7  10 27.1396 33.6695   1
   7  -7  11 122.537 34.5371   1
   7  -7  13-0.85686 29.7420   1
   7  -7  14 76.8468 35.1965   1
   7  -6 -14 220.580 37.3818   1
   7  -6 -13-7.86643 31.3496   1
   7  -6 -12 566.872 49.7195   1
   7  -6 -11 179.980 37.3660   1
   7  -6 -10 144.805 32.9834   1
   7  -6  -9 1.71881 29.4219   1
   7  -6  -8 26.4815 27.2782   1
   7  -6  -7 11.5236 28.1784   1
   7  -6  -6 234.653 36.6824   1
   7  -6  -5 5.84066 30.6737   1
   7  -6  -4 26.6343 27.1376   1
   7  -6  -3 14.1578 25.4210   1
   7  -6  -2-11.1588 30.0730   1
   7  -6  -1 55.4636 33.7802   1
   7  -6   0 30.6464 38.2073   1
   7  -6   1 0.11853 34.7953   1
   7  -6   2 290.795 40.5495   1
   7  -6   3 725.240 46.3419   1
   7  -6   4 231.097 34.2777   1
   7  -6   5 268.050 38.4296   1
   7  -6   6 35.5132 27.6484   1
   7  -6   7 318.517 38.3683   1
   7  -6   8 61.2014 34.3979   1
   7  -6   9 6.52810 28.4445   1
   7  -6  10 34.9584 24.8595   1
   7  -6  11 17.2788 26.1479   1
   7  -6  12 86.2799 29.8439   1
   7  -6  13 54.4034 26.4279   1
   7  -6  14 89.1854 33.5198   1
   7  -6  15 45.7237 35.8540   1
   7  -5 -16-22.8378 37.0328   1
   7  -5 -15 99.1191 34.1833   1
   7  -5 -14 35.8094 34.6416   1
   7  -5 -13 15.5345 34.3472   1
   7  -5 -12 0.39732 28.9709   1
   7  -5 -11 61.9223 30.0171   1
   7  -5 -10-19.0339 32.5151   1
   7  -5  -9 45.6685 30.1797   1
   7  -5  -8 75.6012 27.4122   1
   7  -5  -7 16.6829 25.2655   1
   7  -5  -6 37.2753 26.2330   1
   7  -5  -5 33.5753 28.0666   1
   7  -5  -4 53.6904 30.1524   1
   7  -5  -3 147.045 35.7159   1
   7  -5  -2 284.502 39.9848   1
   7  -5  -1 366.645 41.4831   1
   7  -5   0 1605.82 61.8137   1
   7  -5   1 348.950 44.0020   1
   7  -5   2-102.219 33.0328   1
   7  -5   3 32.0063 28.4411   1
   7  -5   4 147.980 32.6838   1
  -7   5  -5 153.490 20.8322   5
   7  -5   5 187.654 31.7964   1
   7  -5   6 110.415 29.0695   1
  -7   5  -6 72.9863 20.1422   5
   7  -5   7 6.10501 28.9051   1
  -7   5  -7-0.81426 15.8117   5
   7  -5   8 28.0458 28.6744   1
   7  -5   9 85.2280 28.0572   1
   7  -5  10 32.0846 26.2987   1
   7  -5  11-65.4885 28.4804   1
   7  -5  12 77.1084 30.9256   1
   7  -5  13 113.368 33.6126   1
   7  -5  14 63.0116 34.0886   1
   7  -5  15-29.0759 29.8130   1
   7  -5  16-77.6379 30.6150   1
   7  -4 -17 19.3796 34.7846   1
   7  -4 -16 217.983 37.7664   1
   7  -4 -15 80.8113 34.0207   1
   7  -4 -14-44.9590 28.1608   1
   7  -4 -13 34.0628 32.1821   1
   7  -4 -12 200.313 35.1012   1
  -7   4  12 226.116 34.9458   2
   7  -4 -11 49.8957 32.1886   1
  -7   4  11 1.84126 27.9277   2
  -7   4  10 312.713 34.5892   2
   7  -4 -10 237.307 33.4912   1
   7  -4  -9 37.7996 30.8027   1
  -7   4   9 48.7464 27.4825   2
  -7   4   8 1420.90 51.7006   2
   7  -4  -8 1468.11 55.9734   1
  -7   4   7 405.537 30.7709   2
   7  -4  -7 469.743 40.6389   1
   7  -4  -6 65.2645 28.7804   1
  -7   4   6 128.673 23.8362   2
   7  -4  -5-43.0397 27.2708   1
  -7   4   5-20.4696 24.0540   2
  -7   4   4 282.748 30.7876   2
   7  -4  -4 283.735 35.0485   1
  -7   4   3 472.127 30.9400   2
   7  -4  -3 465.534 36.2830   1
  -7   4   2 1066.51 39.0438   2
   7  -4  -2 1124.44 48.6170   1
   7  -4  -1 205.208 32.6123   1
   7  -4   0 26.7950 29.7968   1
   7  -4   1 723.179 45.9281   1
   7  -4   2 668.499 42.6388   1
   7  -4   3 40.9127 27.2902   1
  -7   4  -4 211.163 22.8310   5
   7  -4   4 204.759 32.7360   1
  -7   4  -5 200.030 22.5629   5
   7  -4   5 238.816 33.5525   1
   7  -4   6 58.5333 29.7157   1
  -7   4  -6 48.0148 20.6888   5
   7  -4   7 775.607 42.9251   1
  -7   4  -7 761.062 33.9268   5
   7  -4   8-0.68798 27.4259   1
  -7   4  -8-7.10455 20.4149   5
   7  -4   9 29.0464 26.7840   1
  -7   4  -9-46.2537 17.5750   5
   7  -4  10 14.2436 26.2203   1
   7  -4  11 78.8867 32.1303   1
   7  -4  12-24.5889 30.1520   1
   7  -4  13-0.46173 32.5375   1
   7  -4  14-37.9860 31.2192   1
   7  -4  15 13.7135 34.0397   2
   7  -4  15 136.453 31.2581   1
   7  -4  16-50.9474 33.4057   2
   7  -4  16 194.221 35.0521   1
   7  -4  17 50.7337 37.0961   2
   7  -4  17-14.8005 35.1361   1
   7  -4  18 159.239 46.5662   2
  -7   3  19 44.7363 35.4444   2
  -7   3  18-41.1517 45.4666   2
   7  -3 -18 68.2396 35.0810   1
  -7   3  17 14.5974 39.7698   2
   7  -3 -17 160.647 37.3898   1
  -7   3  16 292.234 40.8288   2
   7  -3 -16 169.843 36.5023   1
  -7   3  15 261.397 41.6069   2
   7  -3 -15 190.424 33.6138   1
   7  -3 -14-9.92319 30.9886   1
  -7   3  14-90.5985 32.1590   2
   7  -3 -13 49.3331 26.2009   1
  -7   3  13 141.978 34.8043   2
   7  -3 -12 135.091 32.6003   1
  -7   3  12 126.323 32.7114   2
  -7   3  11 450.407 41.7177   2
   7  -3 -11 361.032 39.2313   1
   7  -3 -10 232.126 34.5514   1
  -7   3  10 194.384 31.1053   2
   7  -3  -9 175.702 30.7110   1
  -7   3   9 129.323 31.0655   2
   7  -3  -8-0.19528 24.4062   1
  -7   3   8-19.1377 24.9190   2
   7  -3  -7 127.760 29.5154   1
  -7   3   7 136.793 27.2856   2
   7  -3  -6 16.4793 24.2659   1
  -7   3   6-6.39924 23.5474   2
   7  -3  -5 20.9058 26.9464   1
  -7   3   5-48.3680 23.9730   2
   7  -3  -4 22.7448 25.8270   1
  -7   3   4 1.38349 22.4127   2
   7  -3  -3 5.27910 26.1731   1
  -7   3   3 15.6962 22.6564   2
   7  -3  -2 208.155 29.9975   1
  -7   3   2 199.408 25.9740   2
   7  -3  -1 209.533 31.2970   1
   7  -3   0 36.5364 29.4578   1
   7  -3   1 17.9546 27.0925   1
   7  -3   2-15.2669 24.8269   1
   7  -3   3 869.413 40.7781   1
  -7   3  -3 868.292 34.5831   5
   7  -3   4 348.297 32.7862   1
  -7   3  -4 335.131 27.8674   5
   7  -3   5 528.867 38.2870   1
  -7   3  -5 493.728 29.0723   5
   7  -3   6 95.1788 27.3401   1
  -7   3  -6 110.471 21.3525   5
   7  -3   7 129.612 26.9630   1
  -7   3  -7 137.927 22.8083   5
   7  -3   8 248.890 31.2686   1
  -7   3  -8 208.832 25.8547   5
   7  -3   9-16.6023 25.8733   1
  -7   3  -9-7.78243 21.6696   5
   7  -3  10 23.6115 25.8994   1
  -7   3 -10 79.6437 21.8414   5
   7  -3  11-5.86311 24.8684   1
  -7   3 -11 23.0764 18.4881   5
   7  -3  12-8.67520 24.9412   1
   7  -3  13 11.3156 25.1524   1
   7  -3  14 46.4277 28.7257   1
   7  -3  15-22.3603 28.3141   2
   7  -3  15 76.7413 31.0559   1
   7  -3  16-4.87221 36.4719   2
   7  -3  16 6.73863 29.2002   1
   7  -3  17-110.264 31.0134   2
   7  -3  17-87.9376 27.5315   1
   7  -3  18 26.0424 43.4819   2
  -7   2  19 101.703 47.9783   2
   7  -2 -19 112.771 40.2166   1
  -7   2  18 42.4497 33.8482   2
   7  -2 -18 47.1885 36.5274   1
  -7   2  17 108.472 37.9618   2
   7  -2 -17 0.40389 35.7512   1
  -7   2  16 1.38388 38.7062   2
   7  -2 -16 148.833 32.0408   1
  -7   2  15 157.737 39.9472   2
   7  -2 -15 191.798 34.1407   1
  -7   2  14 146.674 36.4481   2
   7  -2 -14 151.979 32.3788   1
  -7   2  13 1370.86 62.9635   2
   7  -2 -13 1134.36 50.6162   1
  -7   2  12 284.609 35.7039   2
   7  -2 -12 352.162 36.5549   1
   7  -2 -11 12.9900 28.0403   1
  -7   2  11-9.28834 27.2815   2
   7  -2 -10-11.7662 22.7336   1
  -7   2  10 13.4101 27.5788   2
   7  -2  -9 30.6248 23.0647   1
  -7   2   9 60.0275 30.9117   2
   7  -2  -8 32.8601 23.1664   1
  -7   2   8 6.16256 28.2968   2
   7  -2  -7 203.570 27.5210   1
  -7   2   7 180.407 30.9297   2
   7  -2  -6 37.8078 25.0321   1
  -7   2   6 36.2842 26.0870   2
  -7   2   5 752.208 39.9003   2
   7  -2  -5 763.841 38.4764   1
   7  -2  -4 184.907 28.4249   1
  -7   2   4 150.591 27.7216   2
   7  -2  -3 6.32755 23.2718   1
  -7   2   3 8.91443 24.3713   2
   7  -2  -2 341.561 29.0883   1
  -7   2   2 360.238 29.2391   2
   7  -2  -1-62.4681 26.8027   1
   7  -2   0 1964.21 57.1691   1
   7  -2   1 397.490 34.3361   1
  -7   2  -2 189.266 24.1475   5
   7  -2   2 148.246 25.4709   1
   7  -2   3 1051.82 41.8497   1
  -7   2  -3 1132.43 38.7130   5
  -7   2  -4 98.3030 23.1546   5
   7  -2   4 157.541 25.5291   1
   7  -2   5 109.476 25.7060   1
  -7   2  -5 78.3002 21.4999   5
   7  -2   6 1208.14 45.1252   1
  -7   2  -6 1216.55 41.4387   5
   7  -2   7 347.797 30.3858   1
  -7   2  -7 359.204 29.9510   5
   7  -2   8 105.941 21.6910   1
  -7   2  -8 144.122 23.4860   5
   7  -2   9 79.0864 24.9361   1
  -7   2  -9 107.053 26.1126   5
   7  -2  10 842.677 41.7403   1
  -7   2 -10 811.416 38.6350   5
   7  -2  11-7.00394 24.4709   1
  -7   2 -11-5.89562 20.1888   5
   7  -2  12 23.9731 25.2089   1
  -7   2 -12 12.4552 22.4484   5
   7  -2  13 217.684 29.1342   1
   7  -2  14 116.363 24.0870   1
   7  -2  15 20.8333 25.9240   1
   7  -2  16-9.66145 27.7655   2
   7  -2  16 17.3166 25.9768   1
   7  -2  17 32.4066 38.9649   2
   7  -2  17 71.6811 29.4796   1
   7  -2  18 12.2933 34.5744   2
   7  -1 -20-55.9647 34.8511   1
  -7   1  19 196.126 49.8265   2
   7  -1 -19-109.960 39.5636   1
  -7   1  18 34.0273 35.9509   2
   7  -1 -18-6.89982 31.7077   1
  -7   1  17 34.1809 37.6505   2
   7  -1 -17 95.0167 34.4930   1
  -7   1  16 17.0450 38.9166   2
   7  -1 -16 121.391 31.0797   1
  -7   1  15 125.249 42.6033   2
   7  -1 -15-9.38047 28.2446   1
  -7   1  14 86.4798 37.4320   2
   7  -1 -14 92.9137 23.1591   1
  -7   1  13 170.749 37.2357   2
   7  -1 -13-6.72525 27.7819   1
  -7   1  12 434.747 40.4488   2
   7  -1 -12 394.717 35.1151   1
  -7   1  11 557.249 41.9850   2
   7  -1 -11 587.655 37.0757   1
  -7   1  10 1190.33 52.0379   2
   7  -1 -10 1249.54 48.6357   1
  -7   1   9 1330.17 53.4964   2
   7  -1  -9 1118.57 44.3167   1
  -7   1   8 667.851 42.3318   2
   7  -1  -8 622.459 35.0794   1
   7  -1  -7 77.5453 24.0460   1
  -7   1   7 74.0392 29.9481   2
  -7   1   6 526.283 39.1224   2
   7  -1  -6 464.075 33.0371   1
  -7   1   5 239.469 31.9394   2
   7  -1  -5 215.344 25.0675   1
  -7   1   4 304.679 31.2402   2
   7  -1  -4 292.373 27.2740   1
   7  -1  -3-4.09434 20.1459   1
  -7   1   3-12.5148 23.3806   2
   7  -1  -2-33.2053 24.2571   1
  -7   1   2-11.0592 22.4897   2
   7  -1  -1 285.639 29.6372   1
  -7   1   1 361.103 31.6748   2
   7  -1   0 546.160 35.5485   1
  -7   1   0 488.097 29.9261   5
  -7   1  -1 231.861 25.6529   5
   7  -1   1 160.311 25.3904   1
  -7   1  -2 6.95395 19.7813   5
   7  -1   2 28.4974 19.9191   1
  -7   1  -3 81.7242 21.6491   5
   7  -1   3 69.8357 20.5443   1
  -7   1  -4 15.8505 21.1872   5
   7  -1   4 24.2206 20.3928   1
   7  -1   5 16.1945 21.1524   1
  -7   1  -5 10.1798 21.0883   5
   7  -1   6 68.8476 21.5670   1
  -7   1  -6 64.2569 24.9209   5
   7  -1   7 1.88382 19.3988   1
  -7   1  -7 24.4978 20.5910   5
   7  -1   8 292.721 27.2938   1
  -7   1  -8 292.105 29.1453   5
   7  -1   9-5.25231 22.8401   1
  -7   1  -9-6.65220 20.7248   5
   7  -1  10 29.6850 23.0206   1
  -7   1 -10 69.1087 23.0798   5
   7  -1  11 64.5991 23.9843   1
  -7   1 -11 139.487 29.1344   5
   7  -1  12-7.15686 22.3236   1
  -7   1 -12-24.6974 20.4382   5
   7  -1  13 48.2839 26.5455   1
  -7   1 -13 23.6842 24.2987   5
   7  -1  14 90.2423 26.5414   1
  -7   1 -14 16.2792 27.8998   5
   7  -1  15 38.5151 24.1875   1
   7  -1  16 7.34054 26.8645   1
   7  -1  17-36.1540 37.8266   2
   7   0 -20 110.399 40.0725   1
  -7   0  19 150.078 45.7837   2
   7   0 -19 262.639 35.8643   1
  -7   0  18 39.2406 39.8216   2
   7   0 -18 12.1339 32.9399   1
  -7   0  17-82.5418 32.7929   2
   7   0 -17-70.5887 26.2910   1
  -7   0  16 368.559 44.8665   2
   7   0 -16 259.063 29.7477   1
  -7   0  15 243.543 39.4939   2
   7   0 -15 205.165 28.8831   1
  -7   0  14 719.096 52.3054   2
   7   0 -14 612.501 39.0560   1
  -7   0  13 212.952 42.5605   2
   7   0 -13 131.936 24.5989   1
   7   0 -12 324.877 30.1574   1
  -7   0  12 316.629 43.1526   2
  -7   0  11 63.2330 34.5025   2
   7   0 -11 78.0503 23.0040   1
   7   0 -10 5.34299 23.3311   1
  -7   0  10 3.77469 33.6596   2
  -7   0   9 765.280 45.2716   2
   7   0  -9 697.459 36.9899   1
   7   0  -8 98.2356 21.3421   1
  -7   0   8 85.5175 33.0815   2
  -7   0   7 316.541 37.0508   2
   7   0  -7 269.378 27.0073   1
  -7   0   6 581.728 38.7389   2
   7   0  -6 590.586 31.9925   1
   7   0  -5 51.1416 19.9731   1
  -7   0   5 36.2899 28.4307   2
   7   0  -4 56.9074 20.7050   1
  -7   0   4 71.1633 27.8284   2
   7   0  -3 87.3213 20.7631   1
  -7   0   3 72.6403 26.8121   2
   7   0  -2 1250.97 38.8243   1
  -7   0   2 1085.58 43.6404   2
  -7   0   2 1128.84 38.1261   5
   7   0  -1 2910.46 59.1367   1
  -7   0   1 2354.36 57.1971   2
  -7   0   1 2396.75 51.4681   5
  -7   0   0 18.9724 21.8732   5
   7   0   0-3.60340 19.0484   1
   7   0   1 269.255 24.8264   1
  -7   0  -1 294.475 27.3964   5
  -7   0  -2 36.0781 21.0884   5
   7   0   2 8.67560 19.2538   1
   7   0   3 574.933 28.3177   1
  -7   0  -3 572.285 32.0729   5
   7   0   4 136.743 22.0955   1
  -7   0  -4 150.580 25.0277   5
   7   0   5 454.234 27.3418   1
  -7   0  -5 471.376 32.2435   5
   7   0   6 1291.33 39.2867   1
  -7   0  -6 1315.95 44.8087   5
   7   0   7 996.264 36.1848   1
  -7   0  -7 905.268 38.5516   5
   7   0   8 236.753 25.3412   1
  -7   0  -8 240.554 27.9136   5
   7   0   9 740.416 35.5019   1
  -7   0  -9 727.490 38.7918   5
   7   0  10 211.150 27.1786   1
  -7   0 -10 171.146 29.8958   5
   7   0  11 168.404 26.5202   1
  -7   0 -11 79.2853 25.2510   5
   7   0  12 240.001 30.4733   1
  -7   0 -12 237.889 33.2226   5
   7   0  13 377.132 31.0434   1
  -7   0 -13 376.154 36.3014   5
   7   0  14-8.28159 21.1052   1
  -7   0 -14-2.35922 29.3694   5
  -7   0 -15 27.9571 33.0780   5
  -7   0 -16 303.062 35.6430   5
   7   0  17 19.5485 37.8348   2
  -7  -1  19 110.687 43.8360   2
  -7  -1  18 57.0681 35.3409   2
  -7  -1  17 274.536 43.4373   2
  -7  -1  16 50.1191 37.3029   2
  -7  -1  15-29.0892 35.9668   2
  -7  -1  14 64.3176 38.6349   2
  -7  -1  13 172.733 42.6554   2
  -7  -1  12 3.59364 38.2529   2
  -7  -1  11 61.6809 33.4424   2
  -7  -1  10 474.306 44.7143   2
  -7  -1   9 25.3310 30.8717   2
  -7  -1   8 42.5649 32.9419   2
  -7  -1   7 0.35898 19.1714   4
  -7  -1   7 5.58502 31.8779   2
  -7  -1   6 182.443 32.8326   2
  -7  -1   5 130.617 29.8724   2
  -7  -1   5 139.775 21.2752   5
  -7  -1   4 169.199 31.7745   2
  -7  -1   4 135.822 21.0297   5
   7   1  -3 245.941 22.2479   1
  -7  -1   3 250.463 33.5111   2
  -7  -1   3 262.574 25.4669   5
   7   1  -2 345.094 25.5064   1
  -7  -1   2 353.221 34.5276   2
  -7  -1   2 298.409 25.8595   5
   7   1  -1 160.759 20.6375   1
  -7  -1   1 136.885 21.5019   5
  -7  -1   0 16.5032 20.3366   5
   7   1   0 3.51865 15.2547   1
   7   1   1 231.354 19.6016   1
  -7  -1  -1 227.394 25.8331   5
   7   1   2 942.387 31.5951   1
  -7  -1  -2 847.031 37.2164   5
   7   1   3 14.9004 15.3631   1
  -7  -1  -3 31.7118 22.1649   5
   7   1   4 58.1999 16.3983   1
  -7  -1  -4 102.298 23.7811   5
   7   1   5 579.748 27.9006   1
  -7  -1  -5 605.461 34.3793   5
   7   1   6 861.253 32.2588   1
  -7  -1  -6 859.591 39.0576   5
   7   1   7 883.598 34.2021   1
  -7  -1  -7 766.337 38.8964   5
   7   1   8 684.543 30.9965   1
  -7  -1  -8 705.403 39.7530   5
   7   1   9 249.328 24.5306   1
  -7  -1  -9 277.877 31.8988   5
   7   1  10-3.35636 18.5417   1
  -7  -1 -10 55.6363 27.0830   5
   7   1  11 17.5827 18.1183   1
  -7  -1 -11 27.3556 29.1321   5
   7   1  12 204.145 24.8803   1
  -7  -1 -12 129.620 29.3337   5
  -7  -1 -13-11.4454 23.4034   5
  -7  -1 -14-28.4707 29.3808   5
  -7  -1 -15 85.0007 33.6768   5
  -7  -1 -16 146.410 30.2060   5
   7   1  17-108.630 38.7160   2
  -7  -1 -17 88.6673 37.2595   5
  -7  -2  19-10.9734 44.8157   2
  -7  -2  18 144.237 43.2104   2
  -7  -2  17 131.388 38.4770   2
  -7  -2  16 112.092 36.1704   2
  -7  -2  15 79.0329 36.6697   2
  -7  -2  14 40.4668 38.7715   2
  -7  -2  13-73.5081 32.7066   2
  -7  -2  12 100.691 40.7540   2
  -7  -2  11 2630.65 77.2567   2
  -7  -2  10 489.651 45.0438   2
  -7  -2   9 171.634 25.4680   4
  -7  -2   9 225.929 39.7091   2
  -7  -2   8 848.365 48.8382   2
  -7  -2   8 856.795 31.4099   5
  -7  -2   8 762.465 38.3807   4
  -7  -2   7 7064.68 107.155   2
  -7  -2   7 7386.28 85.2737   5
  -7  -2   7 7646.12 101.491   4
  -7  -2   6 232.151 34.1432   2
  -7  -2   6 206.482 23.6186   5
  -7  -2   6 276.916 32.9953   4
  -7  -2   5 258.515 34.3791   2
  -7  -2   5 282.614 23.9659   5
  -7  -2   4 282.298 33.5725   2
  -7  -2   4 307.090 25.4738   5
  -7  -2   3 220.330 30.6236   2
  -7  -2   3 235.293 23.2833   5
  -7  -2   2 495.773 34.5431   2
  -7  -2   2 435.200 27.9126   5
  -7  -2   1 94.7343 21.5779   5
  -7  -2   0 205.804 24.8279   5
  -7  -2  -1 75.3176 22.3390   5
  -7  -2  -2 3.75109 21.5664   5
  -7  -2  -3 1116.10 42.2331   5
  -7  -2  -4 191.494 26.1989   5
  -7  -2  -5 227.790 29.3079   5
  -7  -2  -6 53.1227 27.0254   5
  -7  -2  -7 2435.57 63.8124   5
  -7  -2  -8 482.954 38.1370   5
  -7  -2  -9 969.630 48.8674   5
  -7  -2 -10 5.52392 27.3752   5
  -7  -2 -11 327.903 37.6032   5
  -7  -2 -12 1.09269 26.3940   5
  -7  -2 -13 75.3582 30.7871   5
  -7  -2 -14 326.343 33.4324   5
  -7  -2 -15 109.551 35.3793   5
  -7  -2 -16 38.1788 32.2238   5
  -7  -2 -18 60.6806 43.4774   5
  -7  -3  18-49.2093 44.2444   2
  -7  -3  17 45.6985 44.2977   2
  -7  -3  16 71.0088 44.1393   2
  -7  -3  15 36.4028 38.3165   2
  -7  -3  14 64.2541 38.2835   2
  -7  -3  13 33.4543 33.5013   2
  -7  -3  12 72.5932 37.0756   2
  -7  -3  11 349.809 45.2347   2
  -7  -3  10 517.935 47.0205   2
  -7  -3  10 477.561 35.3653   4
  -7  -3   9-7.54814 27.5869   4
  -7  -3   9-27.2628 32.1314   2
  -7  -3   8 235.515 35.8588   2
  -7  -3   8 276.904 35.3547   4
  -7  -3   7 1188.16 52.6382   2
  -7  -3   7 880.556 32.2412   5
  -7  -3   7 1058.39 46.9069   4
  -7  -3   6 67.7950 29.0016   4
  -7  -3   6 35.7058 27.6460   2
  -7  -3   6 14.8045 11.1364   5
  -7  -3   5 416.516 38.0522   2
  -7  -3   5 441.633 27.6904   5
  -7  -3   5 497.052 39.6023   4
  -7  -3   4 93.6574 28.7862   2
  -7  -3   4 47.7938 20.6675   5
  -7  -3   3 41.3524 27.8029   2
  -7  -3   3 44.2040 19.1418   5
  -7  -3   2 380.206 34.5612   2
  -7  -3   2 430.901 29.3988   5
  -7  -3   1 31.0330 21.1205   5
  -7  -3   0 17.3970 20.3875   5
  -7  -3  -1 49.7925 23.6998   5
  -7  -3  -2 127.512 24.2099   5
  -7  -3  -3-55.0623 25.0692   5
  -7  -3  -4 14.5372 23.2297   5
  -7  -3  -5 197.362 31.5038   5
  -7  -3  -6-8.76424 27.6499   5
  -7  -3  -7-10.0392 23.4141   5
  -7  -3  -8 113.134 35.6508   5
  -7  -3  -9-9.17518 28.7148   5
  -7  -3 -10 6.89021 26.5368   5
  -7  -3 -11 114.151 31.8879   5
  -7  -3 -12 114.255 30.3609   5
  -7  -3 -13 194.492 31.8998   5
  -7  -3 -14 70.1478 32.1066   5
  -7  -3 -15 66.1767 36.7369   5
  -7  -4  18 116.533 46.7637   2
  -7  -4  17 19.1260 43.0954   2
  -7  -4  16-26.0087 43.0138   2
  -7  -4  15 0.58542 32.2450   2
  -7  -4  14 50.0343 38.7911   2
  -7  -4  13-27.8266 31.3344   2
  -7  -4  12 10.2286 33.1145   2
  -7  -4  12-60.6455 24.4890   4
  -7  -4  11 33.2041 32.0435   2
  -7  -4  11-1.07376 26.6484   4
  -7  -4  10-2.38521 31.7507   2
  -7  -4  10-7.36072 31.1790   4
  -7  -4   9 338.215 41.8703   2
  -7  -4   9 367.757 36.7081   4
  -7  -4   8 842.965 49.5880   2
  -7  -4   8 793.326 47.8453   4
  -7  -4   7 856.558 48.6732   2
  -7  -4   7 887.087 46.9980   4
  -7  -4   6-27.2383 28.7730   4
  -7  -4   6 1.48846 29.0079   2
  -7  -4   6-10.3085 16.4640   5
  -7  -4   5 99.7982 31.5257   4
  -7  -4   5 68.1484 29.2216   2
  -7  -4   5 60.8485 17.9541   5
  -7  -4   4 214.077 34.6044   4
  -7  -4   4 172.603 31.7417   2
  -7  -4   4 222.725 23.3666   5
  -7  -4   3 123.176 27.6370   2
  -7  -4   3 201.437 24.3579   5
  -7  -4   2 194.666 24.2068   5
  -7  -4   1 1241.57 43.3819   5
  -7  -4   0 104.492 23.4974   5
  -7  -4  -1 6.12644 22.2506   5
  -7  -4  -2 306.672 30.3917   5
  -7  -4  -3 27.6061 24.9125   5
  -7  -4  -4 67.2781 27.6960   5
  -7  -4  -5 194.761 31.0047   5
  -7  -4  -6 2228.43 66.0759   5
  -7  -4  -7 42.5577 25.8677   5
  -7  -4  -8 23.7403 28.7250   5
  -7  -4  -9 85.4817 30.3842   5
  -7  -4 -10 36.6211 31.9930   5
  -7  -4 -11 27.7180 31.5583   5
  -7  -4 -12 360.718 41.8500   5
  -7  -4 -13-120.607 33.8308   5
  -7  -4 -14 11.4614 36.1793   5
  -7  -4 -15-16.5524 38.2591   5
  -7  -5  18-67.1596 36.9422   2
  -7  -5  17 19.7363 35.5239   2
  -7  -5  16 86.3117 36.6399   2
  -7  -5  15 14.9657 43.5346   2
  -7  -5  14 29.6191 35.3460   2
  -7  -5  13 7.70514 36.9139   2
  -7  -5  13 74.1992 30.0348   4
  -7  -5  12 88.0986 40.0701   2
  -7  -5  12 127.901 29.4574   4
  -7  -5  11 70.2742 37.9053   2
  -7  -5  11 113.286 34.5366   4
  -7  -5  10 183.468 35.4692   2
  -7  -5  10 157.307 34.9876   4
  -7  -5   9 102.824 37.2185   2
  -7  -5   9 85.7863 33.2555   4
  -7  -5   8 269.170 39.7986   4
  -7  -5   8 246.921 35.7254   2
  -7  -5   7 14.2835 30.4877   4
  -7  -5   7-30.8372 25.1171   2
  -7  -5   6 202.408 37.0258   4
  -7  -5   6 228.876 34.7673   2
  -7  -5   5 93.8537 35.4679   4
  -7  -5   5 142.294 30.9687   2
  -7  -5   4 446.129 36.5439   2
  -7  -5   4 333.716 24.4990   5
  -7  -5   4 521.051 45.4279   4
  -7  -5   3 975.927 44.8066   2
  -7  -5   3 1123.52 41.4848   5
  -7  -5   3 1178.35 55.0653   4
  -7  -5   2 481.262 33.3620   5
  -7  -5   2 572.255 46.8281   4
  -7  -5   1 247.890 30.1278   5
  -7  -5   0 327.417 28.4453   5
  -7  -5  -1 44.6316 23.6724   5
  -7  -5  -2-14.3359 24.4893   5
  -7  -5  -3 28.4895 27.9631   5
  -7  -5  -4 3.09869 28.7762   5
  -7  -5  -5 73.7791 28.0353   5
  -7  -5  -6 60.2663 29.0537   5
  -7  -5  -7-9.64374 24.5306   5
  -7  -5  -8 30.0217 28.9570   5
  -7  -5  -9-111.645 29.5693   5
  -7  -5 -10 248.989 38.2262   5
  -7  -5 -11-22.0279 34.5153   5
  -7  -5 -12 156.647 33.2535   5
  -7  -5 -13-71.0770 33.0685   5
  -7  -6  17-88.6311 49.5234   2
  -7  -6  16 134.997 41.6761   2
  -7  -6  15-101.740 43.9565   2
  -7  -6  14 174.540 38.1144   2
  -7  -6  14 167.121 35.7061   4
  -7  -6  13 66.9581 38.9086   2
  -7  -6  13 119.536 35.4008   4
  -7  -6  12 44.9401 36.4212   2
  -7  -6  12-3.70698 34.5436   4
  -7  -6  11 46.6854 36.8765   2
  -7  -6  11-62.8621 35.4186   4
  -7  -6  10-3.56948 30.3028   2
  -7  -6  10-1.58853 33.1652   4
  -7  -6   9 133.261 35.0755   2
  -7  -6   9 83.1966 35.6815   4
  -7  -6   8 244.771 38.3006   2
  -7  -6   8 253.807 37.5295   4
  -7  -6   7 17.3257 35.6079   4
  -7  -6   7 28.3031 32.6289   2
  -7  -6   6 104.258 38.4244   4
  -7  -6   6 76.4794 30.7544   2
  -7  -6   5-6.75534 30.7044   4
  -7  -6   5-8.36294 24.9961   2
  -7  -6   4 715.569 42.3010   2
  -7  -6   4 872.727 55.2062   4
  -7  -6   3 101.848 34.5093   4
  -7  -6   2-3.55698 30.8647   4
  -7  -6   2-26.3833 17.5990   5
  -7  -6   1 135.957 36.5697   4
  -7  -6   1 139.594 29.0433   5
  -7  -6   0 401.944 32.7930   5
  -7  -6   0 541.002 47.3689   4
  -7  -6  -1 686.261 42.2932   5
  -7  -6  -2 154.091 27.1992   5
  -7  -6  -3 69.7215 31.6101   5
  -7  -6  -4 21.2674 23.7947   5
  -7  -6  -5-19.2047 31.4702   5
  -7  -6  -6 27.8081 27.0258   5
  -7  -6  -7 437.012 41.8814   5
  -7  -6  -8 1540.77 66.2100   5
  -7  -6  -9 297.794 36.0626   5
  -7  -6 -10 11.9816 32.3592   5
  -7  -6 -11 80.7205 35.7576   5
  -7  -6 -12 111.034 30.4674   5
  -7  -7  15 103.444 35.7485   4
  -7  -7  14-31.6124 40.4335   4
  -7  -7  13-74.8790 35.7059   4
  -7  -7  12 94.8169 31.8217   4
  -7  -7  11 67.5864 39.6797   4
  -7  -7  10 30.2493 33.6037   4
  -7  -7   9-39.5778 35.9845   4
  -7  -7   8 2.66049 35.9860   4
  -7  -7   7 254.117 44.0231   4
  -7  -7   6 14.7935 31.3802   4
  -7  -7   5 4.30932 38.2284   4
  -7  -7   4 111.170 43.6994   4
  -7  -7   3 215.787 42.8323   4
  -7  -7   2 523.279 49.1269   4
  -7  -7   1 645.302 52.4481   4
  -7  -7   0 43.9292 39.8045   4
  -7  -7   0 59.7179 28.5510   5
  -7  -7  -1 163.262 41.0110   4
  -7  -7  -1 90.5787 29.8203   5
  -7  -7  -2 77.7250 33.5465   4
  -7  -7  -2 64.4140 28.5317   5
  -7  -7  -3 279.989 47.5834   4
  -7  -7  -3 352.447 35.9359   5
  -7  -7  -4 29.4487 30.5274   5
  -7  -7  -5-82.8258 29.3945   5
  -7  -7  -6 40.6248 26.8081   5
  -7  -7  -7 33.7262 35.6930   5
  -7  -7  -8-56.1097 27.5499   5
  -7  -7  -9 15.0425 36.9774   5
  -7  -7 -10-55.8701 34.2371   5
  -7  -8  13 171.832 43.0941   4
  -7  -8  12 56.2340 34.0688   4
  -7  -8  11 204.522 45.5263   4
  -7  -8  10 149.090 33.1644   4
  -7  -8   9 5.43992 32.8872   4
  -7  -8   8 160.009 45.7183   4
  -7  -8   7 462.507 52.3284   4
  -7  -8   6 35.8918 39.8872   4
  -7  -8   5 19.5798 34.1935   4
  -7  -8   4 166.979 38.7132   4
  -7  -8   3 80.8498 37.7609   4
  -7  -8   2 58.6375 42.1545   4
  -7  -8   1 184.988 47.7964   4
  -7  -8   0 988.359 62.6791   4
  -7  -8  -1 269.320 43.1147   4
  -7  -8  -2 86.5021 42.3741   4
  -7  -8  -2 72.9703 31.4546   5
  -7  -8  -3 140.898 39.0729   4
  -7  -8  -3 193.363 36.3959   5
  -7  -8  -4 611.701 46.5146   5
  -7  -8  -4 696.827 51.9996   4
  -7  -8  -5 38.4763 35.1905   4
  -7  -8  -5 38.5961 31.3520   5
  -7  -8  -6 91.0520 39.9133   4
  -7  -8  -6 228.428 30.6857   5
  -7  -8  -7 211.341 39.8333   4
  -7  -8  -7-14.1707 35.9362   5
  -7  -8  -8 204.870 38.3409   4
  -7  -8  -8 151.362 41.9300   5
  -7  -8  -9-12.2049 42.3220   4
  -7  -9   7 105.512 43.5556   4
  -7  -9   6 168.762 45.9615   4
  -7  -9   5 93.4576 44.7197   4
  -7  -9   4 17.7244 44.2839   4
  -7  -9   3-102.534 34.4135   4
  -7  -9   2 127.633 45.0796   4
  -7  -9   1-2.82196 46.2204   4
  -7  -9   0 143.690 39.8877   4
  -7  -9  -1 53.1439 43.4505   4
  -7  -9  -2-17.8147 44.6918   4
  -7  -9  -3 169.261 37.1957   4
  -7  -9  -4 53.9537 41.0978   4
  -7  -9  -4 74.6402 33.3273   5
  -7  -9  -5 87.0720 47.0031   4
  -7  -9  -5 77.1887 39.2115   5
  -7  -9  -6 52.8019 40.8131   5
   8  -9  -4-42.8903 41.2205   1
   8  -9  -3-107.958 41.3163   1
   8  -9  -2 29.7457 32.7249   1
   8  -9  -1 116.029 45.8153   1
   8  -9   0-78.8004 30.5985   1
   8  -9   1-87.5634 37.8814   1
   8  -9   2-12.8281 35.1981   1
   8  -9   3 172.742 34.3085   1
   8  -9   4 160.003 40.1301   1
   8  -9   5-0.15047 39.9225   1
   8  -9   6-26.2588 35.3028   1
   8  -8  -8-14.3395 36.3312   1
   8  -8  -7 47.4360 35.5673   1
   8  -8  -6-52.1252 32.6627   1
   8  -8  -5-50.2424 30.5310   1
   8  -8  -4-99.3184 36.9082   1
   8  -8  -3-52.5887 33.9903   1
   8  -8  -2 47.1423 38.0846   1
   8  -8  -1-83.6210 33.7810   1
   8  -8   0-38.9707 39.1093   1
   8  -8   1-15.5409 37.9984   1
   8  -8   2 1044.23 57.3158   1
   8  -8   3-13.8589 27.2034   1
   8  -8   4 88.7730 32.1550   1
   8  -8   5 213.874 36.0933   1
   8  -8   6 224.558 37.8995   1
   8  -8   7 107.972 37.9981   1
   8  -8   8 177.407 38.6937   1
   8  -8   9 115.787 35.3767   1
   8  -7 -11 144.390 39.8030   1
   8  -7 -10 71.9614 30.3028   1
   8  -7  -9 180.088 37.5836   1
   8  -7  -8 41.7651 34.4003   1
   8  -7  -7 5.77041 33.6303   1
   8  -7  -6 69.6118 29.0992   1
   8  -7  -5 2.05528 30.5530   1
   8  -7  -4 105.476 34.4876   1
   8  -7  -3 45.9217 32.6588   1
   8  -7  -2-4.33811 28.4236   1
   8  -7  -1 129.251 38.9268   1
   8  -7   0 128.442 42.2462   1
   8  -7   1 60.3452 35.7386   1
   8  -7   2-11.0047 33.0869   1
   8  -7   3 5.24343 32.4488   1
   8  -7   4 20.7558 30.4894   1
   8  -7   5-20.8507 30.7523   1
   8  -7   6-12.9065 31.5912   1
   8  -7   7 4.20132 33.2612   1
   8  -7   8 20.8557 34.6291   1
   8  -7   9 63.2039 35.3430   1
   8  -7  10-11.8464 34.8791   1
   8  -7  11-19.9962 33.0632   1
   8  -6 -13 80.7085 35.5468   1
   8  -6 -12 118.582 41.4452   1
   8  -6 -11 43.5690 32.3937   1
   8  -6 -10 76.7320 32.6178   1
   8  -6  -9-93.3040 33.5617   1
   8  -6  -8-23.8203 31.5524   1
   8  -6  -7 95.2325 30.0336   1
   8  -6  -6 102.337 31.7015   1
   8  -6  -5 136.018 34.9536   1
   8  -6  -4 84.1335 30.8607   1
   8  -6  -3 237.379 36.2540   1
   8  -6  -2 501.922 43.2312   1
   8  -6  -1 19.1681 33.8218   1
   8  -6   0-57.3721 35.4085   1
   8  -6   1 850.557 49.7403   1
   8  -6   2-78.1236 28.9645   1
   8  -6   4-33.2638 31.8365   1
  -8   6  -5 352.053 28.9954   5
   8  -6   5 198.470 31.9120   1
   8  -6   6 62.2755 30.7269   1
   8  -6   7 30.2515 24.7818   1
   8  -6   8 46.4541 25.5615   1
   8  -6   9 92.1120 26.5884   1
   8  -6  10 89.0546 26.3587   1
   8  -6  11 116.099 27.4598   1
   8  -6  12 59.7504 30.8168   1
   8  -6  13-8.91310 35.8165   1
   8  -5 -13 192.260 32.1475   1
   8  -5 -12 45.9267 36.6303   1
   8  -5 -11 85.2979 30.5531   1
   8  -5 -10 55.3512 29.2646   1
   8  -5  -9 43.6134 28.2959   1
   8  -5  -8-53.9419 28.5238   1
   8  -5  -7-29.7695 28.6472   1
   8  -5  -6-9.19890 27.8430   1
   8  -5  -5 64.3430 30.2119   1
   8  -5  -4 94.9081 28.4759   1
   8  -5  -3 3.88678 24.8409   1
   8  -5  -2 152.753 32.5245   1
   8  -5  -1 124.989 35.1738   1
   8  -5   0-51.5203 35.7605   1
   8  -5   1-26.4962 31.3373   1
   8  -5   2-53.9585 29.2483   1
   8  -5   3 15.5536 27.1614   1
   8  -5   4-41.7326 22.6822   1
  -8   5  -5-0.61729 18.3201   5
   8  -5   5-13.6548 29.4838   1
   8  -5   6 82.3842 33.0421   1
  -8   5  -6 122.958 24.7484   5
   8  -5   7 81.3307 28.4121   1
  -8   5  -7 180.709 22.1377   5
   8  -5   8 45.9262 25.7358   1
   8  -5   9 8.87678 27.0665   1
   8  -5  10-96.4261 28.7481   1
   8  -5  11 177.085 34.3449   1
   8  -5  12 109.314 31.2865   1
   8  -5  13 5.49340 28.1173   1
   8  -5  14-10.1023 31.1001   1
   8  -4 -15 9.71543 39.8047   1
   8  -4 -14 103.391 36.5538   1
   8  -4 -13 129.450 28.2990   1
   8  -4 -12 295.816 36.9614   1
   8  -4 -11-32.2376 28.2128   1
   8  -4 -10 71.5735 27.2915   1
   8  -4  -9 314.331 36.8806   1
   8  -4  -8-18.1188 29.9064   1
  -8   4   8-35.0975 27.0187   2
   8  -4  -7 57.6047 28.3576   1
  -8   4   7 40.0615 30.1788   2
   8  -4  -6 130.071 31.7245   1
  -8   4   6 96.1832 29.4087   2
   8  -4  -5 21.8624 31.0575   1
  -8   4   5 40.0048 23.0246   2
   8  -4  -4-23.0996 29.7209   1
  -8   4   4 4.19999 25.3497   2
   8  -4  -3 103.097 29.7551   1
  -8   4   3 31.4707 25.5024   2
   8  -4  -2 478.967 38.2768   1
   8  -4  -1 412.597 38.9067   1
   8  -4   0 100.752 35.1041   1
   8  -4   1 46.6049 30.6693   1
   8  -4   2-11.7876 26.9451   1
   8  -4   3 534.831 39.6501   1
  -8   4  -4 14.7409 20.9089   5
   8  -4   4 25.3167 25.7061   1
  -8   4  -5 224.543 27.8064   5
   8  -4   5 190.332 32.4176   1
   8  -4   6 58.2175 28.5502   1
  -8   4  -6 56.9878 20.5617   5
   8  -4   7 351.051 37.2618   1
  -8   4  -7 334.953 30.2824   5
   8  -4   8 212.171 34.7475   1
  -8   4  -8 167.725 22.5390   5
   8  -4   9 141.763 28.7052   1
  -8   4  -9 138.089 24.1296   5
   8  -4  10 51.4212 27.3374   1
   8  -4  11 244.140 32.5697   1
   8  -4  12 25.7025 24.7393   1
   8  -4  13-100.033 27.8790   1
   8  -4  14 91.3682 30.8164   1
   8  -4  15 57.8185 37.2159   1
   8  -4  16 40.2213 46.1214   2
  -8   3  18 166.623 44.9239   2
   8  -3 -17 49.1581 44.8188   1
  -8   3  17 26.0390 36.2200   2
   8  -3 -16 17.1528 40.7860   1
  -8   3  16-15.8263 35.0612   2
   8  -3 -15 59.6126 36.6207   1
  -8   3  15 54.4534 33.5556   2
   8  -3 -14-65.1548 31.8192   1
  -8   3  14-14.9646 38.2909   2
   8  -3 -13 100.617 28.4159   1
  -8   3  13 70.8870 27.7441   2
   8  -3 -12 19.2969 27.6540   1
  -8   3  12 136.240 32.3593   2
   8  -3 -11 124.622 32.1795   1
  -8   3  11 86.5875 37.4243   2
   8  -3 -10-51.4991 27.6089   1
  -8   3  10-66.0935 30.4286   2
   8  -3  -9 83.7644 27.5839   1
  -8   3   9 102.793 31.7385   2
  -8   3   8 263.990 34.1889   2
   8  -3  -8 266.499 36.0893   1
   8  -3  -7 34.7290 25.3500   1
  -8   3   7 67.6052 28.1803   2
   8  -3  -6-57.3097 26.4315   1
  -8   3   6 28.8745 23.8705   2
   8  -3  -5 0.39605 24.7184   1
  -8   3   5 1.40609 26.7673   2
   8  -3  -4-0.29090 23.1324   1
  -8   3   4 27.3888 23.8157   2
   8  -3  -3 5.22967 26.2663   1
  -8   3   3 93.4349 27.1655   2
   8  -3  -2 31.9338 23.9822   1
   8  -3  -1 171.149 30.6663   1
   8  -3   0 235.570 35.1580   1
   8  -3   1 73.4327 26.0081   1
  -8   3  -2 74.8597 24.3571   5
   8  -3   2 35.8310 22.8155   1
  -8   3  -3 104.058 24.3870   5
   8  -3   3 63.4847 23.8494   1
   8  -3   4 633.908 37.9740   1
  -8   3  -4 745.555 36.2318   5
  -8   3  -5 115.289 24.8687   5
   8  -3   5 51.0144 28.0682   1
   8  -3   6 40.7110 23.3439   1
  -8   3  -6 97.7978 25.4857   5
   8  -3   7 11.2229 30.5658   1
  -8   3  -7 17.6360 20.7480   5
   8  -3   8 84.6946 26.1889   1
  -8   3  -8 97.0536 26.7921   5
   8  -3   9 5.83661 25.2220   1
  -8   3  -9 50.8831 20.5350   5
   8  -3  10-46.3095 28.0757   1
  -8   3 -10 37.7490 22.2449   5
   8  -3  11-37.2112 27.5253   1
  -8   3 -11 66.8152 20.1968   5
   8  -3  12-63.9291 29.3354   1
   8  -3  13 110.509 33.1808   1
   8  -3  14 46.3658 28.6212   1
   8  -3  15 0.98951 26.7757   1
   8  -3  16 38.2260 43.2137   2
   8  -3  16-36.0603 34.9557   1
  -8   2  18 148.529 49.6296   2
   8  -2 -18-46.1055 35.7179   1
   8  -2 -17 210.084 38.6740   1
  -8   2  17 113.544 47.1900   2
   8  -2 -16 98.1743 36.3219   1
  -8   2  16 9.10940 42.0355   2
   8  -2 -15 14.3803 30.0027   1
  -8   2  15 134.308 43.3525   2
   8  -2 -14 75.4837 28.2195   1
  -8   2  14 83.4568 40.5669   2
  -8   2  13 667.893 51.6820   2
   8  -2 -13 555.737 42.8341   1
  -8   2  12 319.565 38.9093   2
   8  -2 -12 342.790 39.4454   1
  -8   2  11 315.075 38.7721   2
   8  -2 -11 371.316 38.0325   1
   8  -2 -10 47.8178 26.9844   1
  -8   2  10 8.06964 30.4301   2
   8  -2  -9 57.5941 23.9626   1
  -8   2   9 25.7191 32.1564   2
   8  -2  -8 90.0430 30.7951   1
  -8   2   8 54.3098 27.7174   2
   8  -2  -7 132.232 28.3764   1
  -8   2   7 110.060 27.8148   2
   8  -2  -6 94.0777 26.9358   1
  -8   2   6 79.2805 27.1847   2
   8  -2  -5 48.9831 22.6269   1
  -8   2   5 59.2585 28.5417   2
   8  -2  -4 183.837 29.1911   1
  -8   2   4 156.796 30.7972   2
   8  -2  -3 282.013 29.6563   1
  -8   2   3 307.223 33.2229   2
   8  -2  -2 160.473 27.5213   1
  -8   2   2 162.889 27.2208   2
   8  -2  -1 100.464 27.6883   1
   8  -2   0-5.44560 25.7214   1
  -8   2  -1 14.8150 24.0192   5
   8  -2   1-16.8541 24.0276   1
   8  -2   2 3450.92 69.1251   1
  -8   2  -2 3677.67 68.6518   5
   8  -2   3 800.695 40.5257   1
  -8   2  -3 745.780 37.0245   5
  -8   2  -4 63.9969 24.3090   5
   8  -2   4 36.6615 22.6876   1
   8  -2   5 288.918 28.9838   1
  -8   2  -5 303.223 29.4597   5
   8  -2   6 456.030 33.7293   1
  -8   2  -6 407.776 32.4092   5
   8  -2   7 72.9991 25.0779   1
  -8   2  -7 72.2387 21.9231   5
   8  -2   8-4.93850 23.2616   1
  -8   2  -8 47.0181 23.5364   5
   8  -2   9-7.40541 24.7037   1
  -8   2  -9 66.6981 25.8187   5
  -8   2 -10 205.169 27.4100   5
   8  -2  10 105.190 26.1820   1
   8  -2  11 63.3560 28.5450   1
  -8   2 -11 155.212 25.2562   5
   8  -2  12 94.2374 29.3376   1
  -8   2 -12 51.0358 26.2187   5
   8  -2  13 19.6209 27.0743   1
   8  -2  14 27.7837 25.7489   1
   8  -2  15 10.5651 27.0175   1
   8  -2  16 40.1408 34.5996   1
   8  -1 -19 60.8953 42.3740   1
  -8   1  18 154.320 49.8845   2
  -8   1  17 24.3009 42.9485   2
   8  -1 -17-38.7533 36.9278   1
  -8   1  16-69.5166 37.2792   2
   8  -1 -16 170.862 33.9041   1
  -8   1  15 39.2076 41.1521   2
   8  -1 -15-0.72455 33.0738   1
   8  -1 -14-47.7904 26.9098   1
  -8   1  14 25.2855 39.8932   2
   8  -1 -13 50.7985 28.0538   1
  -8   1  13-2.76661 39.2625   2
  -8   1  12 813.642 52.1794   2
   8  -1 -12 756.288 42.5592   1
   8  -1 -11 29.5660 26.1333   1
  -8   1  11 45.7986 31.1663   2
   8  -1 -10 25.1138 23.7489   1
  -8   1  10 25.6015 33.4497   2
   8  -1  -9 60.0167 26.1912   1
  -8   1   9 0.00000 33.3202   2
   8  -1  -8-8.20128 21.4976   1
  -8   1   8-4.35824 30.2990   2
   8  -1  -7 43.9146 24.4601   1
  -8   1   7 34.0620 29.7080   2
   8  -1  -6 74.3024 23.5074   1
  -8   1   6 72.6980 31.8960   2
  -8   1   5-0.63256 27.1358   2
   8  -1  -5 17.4628 22.5520   1
   8  -1  -4 49.5674 23.0937   1
  -8   1   4 54.0767 28.1313   2
   8  -1  -3 273.351 28.9289   1
  -8   1   3 146.282 30.2195   2
   8  -1  -2-5.47257 22.0896   1
  -8   1   2-16.8485 26.3308   2
   8  -1  -1 79.0034 25.4538   1
  -8   1   1 88.2061 24.0700   5
  -8   1   0 123.765 24.8113   5
   8  -1   0 128.922 25.8421   1
  -8   1  -1 22.3525 21.8197   5
   8  -1   1 2.55346 19.7557   1
  -8   1  -2 33.7318 21.5257   5
   8  -1   2 20.7523 21.2154   1
   8  -1   3 194.385 25.7460   1
  -8   1  -3 178.547 25.5768   5
   8  -1   4 18.6914 21.2210   1
  -8   1  -4 12.8148 22.2733   5
   8  -1   5-23.5014 22.3190   1
  -8   1  -5-3.29489 22.5103   5
   8  -1   6 4.66323 21.3154   1
  -8   1  -6 2.53385 23.8645   5
   8  -1   7 172.720 23.9305   1
  -8   1  -7 147.247 26.1660   5
   8  -1   8 48.4019 22.1219   1
  -8   1  -8 23.2488 20.6119   5
   8  -1   9-26.0455 19.0289   1
  -8   1  -9 46.1144 25.6981   5
   8  -1  10-87.7142 21.3109   1
  -8   1 -10 17.2193 23.8717   5
   8  -1  11 46.5762 24.1902   1
  -8   1 -11 82.6759 27.3012   5
   8  -1  12 10.4486 21.8384   1
  -8   1 -12 35.9360 25.6740   5
   8  -1  13 76.9191 22.4718   1
  -8   1 -13 58.7030 25.8548   5
   8  -1  14 16.5583 27.0649   1
  -8   1 -14 71.5284 26.4915   5
   8  -1  15-6.51001 29.5316   1
   8  -1  16-17.9786 30.1193   1
  -8   0  18 178.116 44.6103   2
  -8   0  17 99.0492 42.7616   2
  -8   0  16 186.107 46.5298   2
  -8   0  15 43.8983 41.7161   2
  -8   0  14 154.633 36.5287   2
  -8   0  13-2.14235 40.9181   2
  -8   0  12 39.2379 37.3225   2
   8   0 -11 58.3675 24.0822   1
  -8   0  11 41.8956 32.7690   2
   8   0 -10 153.665 27.7931   1
  -8   0  10 122.572 34.9741   2
  -8   0   9 1205.91 58.3259   2
   8   0  -9 1142.90 44.9087   1
   8   0  -8 228.160 29.4446   1
  -8   0   8 214.309 35.4757   2
  -8   0   7 328.402 36.1629   2
   8   0  -7 411.109 30.4637   1
   8   0  -6 38.4505 18.8674   1
  -8   0   6-17.1036 30.4401   2
   8   0  -5 544.197 31.9176   1
  -8   0   5 485.904 39.2978   2
   8   0  -4 100.277 21.3092   1
  -8   0   4 94.4515 30.7719   2
   8   0  -3 32.9110 19.9924   1
  -8   0   3 4.72804 28.5204   2
  -8   0   3 41.4371 20.4902   5
   8   0  -2 58.6018 23.0658   1
  -8   0   2 54.5801 28.0100   2
  -8   0   2 56.3890 22.9395   5
   8   0  -1 0.14106 20.0042   1
  -8   0   1 37.6675 21.0345   5
  -8   0   0 61.8863 22.9467   5
   8   0   0 40.7733 18.2839   1
   8   0   1 912.383 34.4323   1
  -8   0  -1 931.138 40.1120   5
  -8   0  -2-7.88177 22.3078   5
   8   0   2-2.68914 20.4055   1
  -8   0  -3 54.7845 21.1347   5
   8   0   3 72.9375 19.9645   1
   8   0   4 80.5660 20.5998   1
  -8   0  -4 63.0457 23.4438   5
   8   0   5 219.801 24.6579   1
  -8   0  -5 254.974 28.3390   5
   8   0   6 18.1000 17.1112   1
  -8   0  -6 13.4836 23.3133   5
   8   0   7 429.355 28.6105   1
  -8   0  -7 383.264 33.6214   5
   8   0   8 54.9681 21.4296   1
  -8   0  -8 35.5759 26.3903   5
   8   0   9 531.442 33.6316   1
  -8   0  -9 517.179 39.4115   5
   8   0  10 174.593 25.7904   1
  -8   0 -10 178.337 32.1817   5
   8   0  11-23.5876 21.9685   1
  -8   0 -11 30.2447 26.6501   5
   8   0  12 116.650 25.9676   1
  -8   0 -12 201.539 29.5352   5
   8   0  13 182.730 25.6641   1
  -8   0 -13 212.213 30.2034   5
   8   0  14 82.1213 26.5853   1
  -8   0 -14 4.95428 28.5946   5
  -8   0 -15 94.2431 36.2052   5
  -8   0 -16 23.5663 40.4695   5
  -8  -1  16-22.9617 39.4284   2
  -8  -1  15 20.8327 42.9665   2
  -8  -1  14-3.73332 36.5059   2
  -8  -1  13 288.556 47.2955   2
  -8  -1  12 6.87447 33.1653   2
  -8  -1  11 33.3743 32.5610   2
  -8  -1  10-11.9922 31.8222   2
  -8  -1   9 47.3962 36.9523   2
  -8  -1   8 64.6649 31.3790   2
  -8  -1   7 86.8671 34.8210   2
  -8  -1   6 28.9801 31.6613   2
  -8  -1   6 55.7105 22.2752   5
  -8  -1   5 149.384 35.4776   2
  -8  -1   5 195.572 26.8185   5
  -8  -1   4 34.4580 28.6297   2
  -8  -1   4 66.2954 22.4658   5
  -8  -1   3-24.3848 28.8050   2
  -8  -1   3 16.7299 19.0387   5
  -8  -1   2 132.817 28.7345   2
  -8  -1   2 188.455 27.1265   5
  -8  -1   1 72.7383 21.9908   5
  -8  -1   0-6.10715 22.6328   5
  -8  -1  -1 122.847 24.4782   5
  -8  -1  -2 23.4945 21.8046   5
  -8  -1  -3 72.6025 25.8053   5
  -8  -1  -4 117.232 26.8209   5
  -8  -1  -5-25.0560 24.0156   5
  -8  -1  -6 8.86485 26.2957   5
  -8  -1  -7 533.367 39.3557   5
  -8  -1  -8 6.62705 22.2308   5
  -8  -1  -9 113.585 30.4349   5
  -8  -1 -10 127.961 32.8774   5
  -8  -1 -11-39.6728 22.0295   5
  -8  -1 -12 21.5145 31.1747   5
  -8  -1 -13 80.5235 31.7073   5
  -8  -1 -14 3.89463 28.1828   5
  -8  -1 -15-17.6043 39.3979   5
  -8  -1 -16-71.6146 37.4826   5
  -8  -1 -17 124.484 41.1421   5
  -8  -2  17 17.8149 46.9314   2
  -8  -2  16-14.0889 43.1441   2
  -8  -2  15-31.4527 39.6717   2
  -8  -2  14-36.7062 31.9666   2
  -8  -2  13-3.48187 39.7369   2
  -8  -2  12 187.376 40.6204   2
  -8  -2  11 37.2800 35.9117   2
  -8  -2  10 88.9706 40.0312   2
  -8  -2   9 3042.24 84.2151   2
  -8  -2   9 2173.86 52.9073   5
  -8  -2   8 23.3367 20.8004   4
  -8  -2   8-8.11958 33.6027   2
  -8  -2   8 12.7362 21.4773   5
  -8  -2   7-15.4183 26.0526   4
  -8  -2   7 30.5150 34.8753   2
  -8  -2   7 6.41367 20.0958   5
  -8  -2   6 10.3274 27.9730   4
  -8  -2   6 19.2867 32.5132   2
  -8  -2   6-3.65259 19.0407   5
  -8  -2   5 139.957 33.3984   2
  -8  -2   5 138.420 23.5438   5
  -8  -2   4 187.010 31.7749   2
  -8  -2   4 195.873 26.5826   5
  -8  -2   3-18.5624 30.1688   2
  -8  -2   3 1.42722 20.9208   5
  -8  -2   2 109.331 22.4446   5
  -8  -2   1 13.2287 21.1618   5
  -8  -2   0-1.46641 23.0538   5
  -8  -2  -1 124.194 25.1085   5
  -8  -2  -2 25.2011 25.7134   5
  -8  -2  -3-2.29471 22.5442   5
  -8  -2  -4 887.937 43.8337   5
  -8  -2  -5 1384.42 51.2705   5
  -8  -2  -6 792.425 45.7998   5
  -8  -2  -7 50.0072 25.5619   5
  -8  -2  -8 4099.53 87.4629   5
  -8  -2  -9 295.111 34.7287   5
  -8  -2 -10 369.129 41.1199   5
  -8  -2 -11 113.892 29.5019   5
  -8  -2 -12 26.1988 30.2476   5
  -8  -2 -13 61.5390 30.8737   5
  -8  -2 -14-42.1221 34.1677   5
  -8  -2 -15-15.9964 42.5766   5
  -8  -3  17 56.5476 41.5922   2
  -8  -3  16-20.8636 38.9658   2
  -8  -3  15-22.7956 44.2436   2
  -8  -3  14 17.5281 42.7419   2
  -8  -3  13-29.5350 33.9753   2
  -8  -3  12 50.2116 37.8669   2
  -8  -3  11-0.13071 34.8481   2
  -8  -3  10-10.6473 30.0291   2
  -8  -3   9 335.514 41.2676   2
  -8  -3   9 307.573 38.4869   4
  -8  -3   8 543.917 46.2283   2
  -8  -3   8 573.434 41.9976   4
  -8  -3   7 69.3256 32.6646   4
  -8  -3   7 51.9038 34.9448   2
  -8  -3   7 68.6206 20.9582   5
  -8  -3   6 503.493 43.3579   2
  -8  -3   6 500.863 32.4651   5
  -8  -3   6 584.193 42.5123   4
  -8  -3   5 2.93239 33.0493   4
  -8  -3   5-12.8618 31.8758   2
  -8  -3   5-10.2593 21.6786   5
  -8  -3   4-25.3276 30.2029   2
  -8  -3   4-12.2196 21.6902   5
  -8  -3   3-20.8663 25.2935   2
  -8  -3   3-12.4151 22.9492   5
  -8  -3   2 24.5612 23.8354   5
  -8  -3   1 16.2617 20.7967   5
  -8  -3   0 65.5399 20.9405   5
  -8  -3  -1 25.6625 23.4761   5
  -8  -3  -2-8.71595 25.1284   5
  -8  -3  -3 39.1697 27.8307   5
  -8  -3  -4 570.985 38.2794   5
  -8  -3  -5 203.829 30.3924   5
  -8  -3  -6-0.20487 31.7031   5
  -8  -3  -7 450.127 38.8898   5
  -8  -3  -8 92.4571 39.4384   5
  -8  -3  -9 56.4103 30.0566   5
  -8  -3 -10 59.5054 30.8323   5
  -8  -3 -11-47.7587 28.4998   5
  -8  -3 -12-28.3576 26.2671   5
  -8  -3 -13 10.4325 34.2114   5
  -8  -3 -14-33.6871 40.6251   5
  -8  -4  16 190.434 46.4230   2
  -8  -4  15-28.0510 33.6482   2
  -8  -4  14 31.1609 43.8690   2
  -8  -4  13-11.7781 33.0305   2
  -8  -4  12 76.7660 36.3382   2
  -8  -4  11-56.3973 34.3991   2
  -8  -4  10 312.241 40.0367   2
  -8  -4  10 360.846 39.8244   4
  -8  -4   9 34.5386 29.3824   4
  -8  -4   9 17.0848 35.6335   2
  -8  -4   8 171.283 37.3196   4
  -8  -4   8 132.704 36.2370   2
  -8  -4   7 522.312 45.8695   2
  -8  -4   7 551.428 46.9316   4
  -8  -4   6 746.357 50.1015   2
  -8  -4   6 720.773 48.5103   4
  -8  -4   5 1016.21 52.8781   2
  -8  -4   5 930.806 38.1843   5
  -8  -4   5 1141.93 56.8001   4
  -8  -4   4-7.67317 35.5363   4
  -8  -4   4 35.2943 33.1732   2
  -8  -4   4 15.0121 22.2824   5
  -8  -4   3 616.501 36.5757   5
  -8  -4   2 103.989 24.8321   5
  -8  -4   1 118.345 25.4178   5
  -8  -4   0 112.843 27.9535   5
  -8  -4  -1 118.373 28.1517   5
  -8  -4  -2-3.10287 25.4508   5
  -8  -4  -3-3.71899 26.0501   5
  -8  -4  -4 54.6978 29.2768   5
  -8  -4  -5 31.9930 28.0994   5
  -8  -4  -6 0.00000 27.6424   5
  -8  -4  -7 96.7294 30.7447   5
  -8  -4  -8 13.3014 30.6700   5
  -8  -4  -9 71.8193 32.7763   5
  -8  -4 -10 368.045 42.9440   5
  -8  -4 -11 145.384 37.0726   5
  -8  -4 -13 70.0602 35.4722   5
  -8  -5  16-32.9905 36.0906   2
  -8  -5  15 137.380 46.6273   2
  -8  -5  14-35.3262 37.5662   2
  -8  -5  13 7.86063 41.1198   2
  -8  -5  12 31.8785 41.9436   2
  -8  -5  12 112.984 33.5423   4
  -8  -5  11 51.2744 39.5075   2
  -8  -5  11 62.6725 36.0581   4
  -8  -5  10 96.8934 38.5845   2
  -8  -5  10-44.9948 33.8453   4
  -8  -5   9-8.32028 35.4202   4
  -8  -5   9-0.98645 31.4456   2
  -8  -5   8 17.9550 36.8958   4
  -8  -5   8 62.7007 34.2521   2
  -8  -5   7 25.5531 37.8759   4
  -8  -5   7 43.3263 31.0864   2
  -8  -5   6 37.6475 36.8679   4
  -8  -5   6-13.4859 27.8909   2
  -8  -5   5 41.2318 31.0707   4
  -8  -5   5-3.49079 28.6501   2
  -8  -5   4 140.915 37.7218   4
  -8  -5   4 127.415 31.2516   2
  -8  -5   3 66.2633 32.8894   4
  -8  -5   3 49.3011 23.1103   5
  -8  -5   2 148.635 39.0810   4
  -8  -5   2 153.256 29.8088   5
  -8  -5   1 44.6855 21.4624   5
  -8  -5   0 65.0286 24.1153   5
  -8  -5  -1-14.7287 26.9641   5
  -8  -5  -2 24.7603 26.2504   5
  -8  -5  -3-5.76626 22.3448   5
  -8  -5  -4 2.84241 26.3331   5
  -8  -5  -5-22.9643 28.2324   5
  -8  -5  -6-10.4957 33.6955   5
  -8  -5  -7-6.98887 32.1428   5
  -8  -5  -8 30.3209 26.3670   5
  -8  -5  -9 127.300 29.7199   5
  -8  -5 -10 20.3064 32.2540   5
  -8  -5 -11 123.738 38.3449   5
  -8  -6  15 4.91788 37.0429   2
  -8  -6  14-1.44111 47.9881   2
  -8  -6  13 283.136 50.7840   2
  -8  -6  13 91.2777 34.6879   4
  -8  -6  12 86.5469 35.0268   2
  -8  -6  12 123.364 38.0439   4
  -8  -6  11 68.6168 33.8906   2
  -8  -6  11 45.2579 38.9516   4
  -8  -6  10 196.205 40.5542   2
  -8  -6  10 322.873 47.3959   4
  -8  -6   9 0.99235 32.5919   2
  -8  -6   9 42.9582 34.2566   4
  -8  -6   8-11.8050 32.8877   4
  -8  -6   8 13.9090 34.0784   2
  -8  -6   7 114.354 42.5943   4
  -8  -6   7 198.641 34.5219   2
  -8  -6   6 429.731 38.3859   2
  -8  -6   6 499.453 46.7595   4
  -8  -6   5 197.409 45.5661   4
  -8  -6   5 134.280 30.6795   2
  -8  -6   4 245.865 45.5613   4
  -8  -6   3 255.683 41.4122   4
  -8  -6   2 547.879 48.7348   4
  -8  -6   1 18.6464 30.3548   4
  -8  -6   1 11.7540 26.7435   5
  -8  -6   0 794.812 44.5466   5
  -8  -6   0 824.236 59.1099   4
  -8  -6  -1-17.6056 28.5782   5
  -8  -6  -2 84.6880 26.8694   5
  -8  -6  -3-30.2832 29.6917   5
  -8  -6  -4 4.46373 28.1671   5
  -8  -6  -5 231.085 37.1874   5
  -8  -6  -6-5.61078 33.4526   5
  -8  -6  -7 15.3164 26.2981   5
  -8  -6  -8 166.843 41.5628   5
  -8  -6  -9 165.378 33.8380   5
  -8  -7  14 16.7256 46.1953   4
  -8  -7  13-2.43125 42.7818   4
  -8  -7  12 18.5424 35.4500   4
  -8  -7  10 36.6308 33.0803   4
  -8  -7   9 80.7334 42.9436   4
  -8  -7   8-55.5725 33.3100   4
  -8  -7   6 80.4492 44.3197   4
  -8  -7   5 365.748 47.1573   4
  -8  -7   4 231.525 40.1401   4
  -8  -7   3 216.272 39.5091   4
  -8  -7   2-18.6377 32.9221   4
  -8  -7   1 139.659 43.3717   4
  -8  -7   0 128.642 45.0342   4
  -8  -7  -1 42.6780 36.3654   4
  -8  -7  -1 31.4979 32.3645   5
  -8  -7  -2 74.6135 39.4652   4
  -8  -7  -2 26.4240 29.3220   5
  -8  -7  -3 64.0774 38.7314   4
  -8  -7  -3 82.5268 28.3109   5
  -8  -7  -4 24.1756 35.2705   5
  -8  -7  -5 29.7470 32.2192   5
  -8  -7  -6 5.77795 32.1766   5
  -8  -7  -7-5.46823 38.1217   5
  -8  -8   9 173.957 42.6810   4
  -8  -8   8 70.1987 42.9606   4
  -8  -8   7-40.9489 45.1694   4
  -8  -8   6 72.5778 45.6710   4
  -8  -8   5 3.69706 43.5250   4
  -8  -8   4 4.58852 45.0047   4
  -8  -8   3 9.22223 37.7734   4
  -8  -8   2 29.8514 32.5165   4
  -8  -8   1 299.872 48.5225   4
  -8  -8   0-3.00959 39.8615   4
  -8  -8  -1 166.939 45.7697   4
  -8  -8  -2 498.442 49.7317   4
  -8  -8  -3 12.6459 44.6494   4
  -8  -8  -3 13.0348 41.1744   5
  -8  -8  -4 127.168 45.1210   4
  -8  -8  -4 145.957 39.5398   5
  -8  -8  -5 305.416 40.2056   5
   9  -8  -3-79.4551 40.7345   1
   9  -8  -2-10.8587 40.9607   1
   9  -8  -1-13.3651 38.5595   1
   9  -8   0 107.305 37.9062   1
   9  -8   1-52.2957 36.9616   1
   9  -8   2-14.2108 30.2503   1
   9  -8   3 43.5300 37.6073   1
   9  -8   4 194.910 37.4194   1
   9  -7  -8 69.7517 34.4468   1
   9  -7  -7-111.610 32.9217   1
   9  -7  -6 120.792 33.4960   1
   9  -7  -5 161.649 36.4654   1
   9  -7  -4-95.1261 35.7026   1
   9  -7  -2 267.961 44.2010   1
   9  -7  -1 222.251 42.8894   1
   9  -7   0 71.8009 33.0751   1
   9  -7   1-41.1202 34.7528   1
   9  -7   2-59.1638 31.2833   1
   9  -7   3 57.3786 27.3911   1
   9  -7   4 220.025 34.4050   1
   9  -7   5 70.0267 32.7618   1
   9  -7   6-1.15105 35.5859   1
   9  -7   7-105.105 36.4379   1
   9  -7   8-2.37810 34.6615   1
   9  -6 -10 54.3432 39.0954   1
   9  -6  -9 73.3071 39.2283   1
   9  -6  -8-17.5164 37.1174   1
   9  -6  -7 42.6026 36.9943   1
   9  -6  -6 134.803 35.8866   1
   9  -6  -5 102.745 28.1133   1
   9  -6  -4 60.4480 34.1217   1
   9  -6  -3 400.247 38.0069   1
   9  -6  -2 239.172 38.5943   1
   9  -6  -1 415.606 47.4871   1
   9  -6   0 469.889 46.1352   1
   9  -6   1-75.0231 32.0832   1
   9  -6   2 10.1775 28.8991   1
   9  -6   3 13.9017 27.9754   1
  -9   6  -4 131.281 26.5976   5
   9  -6   4 28.6454 28.2811   1
  -9   6  -5 63.6184 23.9096   5
   9  -6   5 2.61426 27.4635   1
   9  -6   6 6.96124 27.7641   1
   9  -6   7-58.8530 30.9986   1
   9  -6   8-15.8674 32.3499   1
   9  -6   9-13.3419 35.8020   1
   9  -6  10 118.488 38.3410   1
   9  -5 -12 45.0088 40.2233   1
   9  -5 -11-11.7152 38.3251   1
   9  -5 -10 175.506 31.2408   1
   9  -5  -9 111.858 27.3945   1
   9  -5  -8 85.5751 30.0584   1
   9  -5  -7-38.6855 30.7602   1
   9  -5  -6 128.420 31.7901   1
   9  -5  -5 58.0713 25.6148   1
   9  -5  -4 55.4689 32.0511   1
   9  -5  -3 102.345 35.9895   1
   9  -5  -2 58.5370 33.1686   1
   9  -5  -1-58.5600 33.0160   1
   9  -5   0 58.3581 31.5005   1
   9  -5   1 21.0164 30.0378   1
   9  -5   2 68.3671 30.3003   1
  -9   5  -3 45.3131 20.5424   5
   9  -5   3-24.8739 31.7695   1
  -9   5  -4 158.225 25.0169   5
   9  -5   4 183.880 37.6756   1
  -9   5  -5 15.4333 20.4707   5
   9  -5   5 4.61706 31.5148   1
   9  -5   6 68.6386 30.7082   1
  -9   5  -6 8.96504 20.0625   5
   9  -5   7 102.174 30.7652   1
  -9   5  -7 12.7140 23.0720   5
   9  -5   8-41.2484 28.6500   1
   9  -5   9-52.8905 31.2877   1
   9  -5  10-39.1996 33.0323   1
   9  -5  11-80.7707 36.7892   1
   9  -5  12-90.4639 37.0153   1
   9  -4 -14-96.9393 40.6473   1
   9  -4 -13 206.384 42.6073   1
   9  -4 -12 238.864 35.0006   1
   9  -4 -11 51.2238 32.7947   1
   9  -4 -10 28.1364 32.3491   1
   9  -4  -9 31.2477 30.3102   1
   9  -4  -8 4.75505 24.0516   1
   9  -4  -7 67.0425 27.6422   1
   9  -4  -6 70.1323 26.9988   1
   9  -4  -5 26.1797 29.3639   1
   9  -4  -4 266.520 35.9741   1
   9  -4  -3-29.0171 29.9999   1
   9  -4  -2 104.823 34.0762   1
   9  -4  -1-26.9329 34.8106   1
   9  -4   0-113.099 32.6572   1
   9  -4   1-15.0574 27.1668   1
  -9   4  -2 13.5997 24.7453   5
   9  -4   2-20.3575 24.4180   1
  -9   4  -3 75.6301 23.9994   5
   9  -4   3 6.44090 29.3466   1
  -9   4  -4 243.589 25.7399   5
   9  -4   4 234.046 33.9983   1
  -9   4  -5 113.129 23.5899   5
   9  -4   5 74.4753 28.6877   1
   9  -4   6 464.688 36.8139   1
  -9   4  -6 466.200 32.5038   5
   9  -4   7 125.080 32.8321   1
  -9   4  -7 42.7011 23.8121   5
   9  -4   8 327.635 31.5672   1
  -9   4  -8 238.179 30.1889   5
   9  -4   9 67.3968 29.7867   1
  -9   4  -9-51.8730 24.5605   5
   9  -4  10 27.4392 31.1426   1
   9  -4  11 15.9159 32.3208   1
   9  -4  12-51.8250 30.2477   1
  -9   3  16 17.8414 51.6053   2
   9  -3 -15-40.9357 44.8867   1
   9  -3 -14 149.677 39.4808   1
  -9   3  14 48.2774 33.6358   2
   9  -3 -13-53.8377 35.1144   1
  -9   3  13-35.8369 41.1652   2
   9  -3 -12 148.421 32.6470   1
  -9   3  12 38.8951 36.3705   2
   9  -3 -11 1.46647 33.4385   1
  -9   3  11-18.9832 32.7987   2
   9  -3 -10 162.538 33.4893   1
  -9   3  10 127.077 35.3856   2
   9  -3  -9 41.8004 27.1609   1
  -9   3   9 90.6630 34.6564   2
   9  -3  -8-91.0561 24.9558   1
  -9   3   8-9.24953 29.0433   2
   9  -3  -7 79.4718 28.8135   1
  -9   3   7 86.7321 33.1310   2
   9  -3  -6 66.6544 28.9201   1
  -9   3   6 48.0980 32.1242   2
   9  -3  -5 5.04691 24.7739   1
  -9   3   5 63.4603 32.9743   2
   9  -3  -4 75.0281 27.4156   1
  -9   3   4 94.1932 28.9003   2
   9  -3  -3 136.684 31.0778   1
   9  -3  -2 27.4521 27.8987   1
   9  -3  -1 13.0964 27.4578   1
   9  -3   0-41.3215 28.7030   1
  -9   3  -1 20.3271 22.7099   5
   9  -3   1 20.6463 23.2753   1
  -9   3  -2 19.3349 23.4602   5
   9  -3   2-11.7191 25.5016   1
  -9   3  -3 51.0117 25.1789   5
   9  -3   3 34.7672 25.1687   1
  -9   3  -4 60.5557 26.8174   5
   9  -3   4 67.2980 26.7647   1
  -9   3  -5 4.21916 24.1502   5
   9  -3   5 59.7320 24.4305   1
   9  -3   6 46.6516 22.4650   1
  -9   3  -6-15.7419 23.0562   5
   9  -3   7 102.514 29.4485   1
  -9   3  -7 32.9103 26.1247   5
   9  -3   8 23.1288 26.1384   1
  -9   3  -8 1.73059 25.8327   5
   9  -3   9-38.3894 27.1219   1
  -9   3  -9 46.4310 24.8736   5
   9  -3  10-15.0606 28.6775   1
  -9   3 -10 84.9122 22.9003   5
   9  -3  11-57.5180 30.1395   1
  -9   3 -11 75.0483 21.8763   5
   9  -3  13 110.265 34.3459   1
   9  -3  14 105.943 28.7949   1
   9  -2 -16 30.9360 32.2284   1
  -9   2  16 80.4751 43.9270   2
   9  -2 -15-95.4551 36.8805   1
  -9   2  15-137.241 34.2719   2
   9  -2 -14 25.8250 38.6327   1
  -9   2  14 82.1983 41.7679   2
   9  -2 -13 134.708 31.1273   1
  -9   2  13 76.0110 37.9472   2
  -9   2  12 513.850 52.3897   2
   9  -2 -12 545.527 41.3318   1
   9  -2 -11 183.777 32.0096   1
  -9   2  11 155.723 41.9150   2
  -9   2  10 364.272 47.8756   2
   9  -2 -10 336.175 31.0295   1
   9  -2  -9 206.135 32.0829   1
  -9   2   9 196.233 38.4559   2
   9  -2  -8 181.868 30.4924   1
  -9   2   8 150.091 33.3207   2
   9  -2  -7 303.054 35.2698   1
  -9   2   7 268.031 37.7168   2
   9  -2  -6-12.4381 27.7418   1
  -9   2   6 23.2025 31.6228   2
   9  -2  -5 184.620 31.1341   1
  -9   2   5 132.240 32.5931   2
   9  -2  -4 78.3603 26.0641   1
  -9   2   4 111.182 32.0413   2
   9  -2  -3-6.07748 27.0605   1
  -9   2   3-8.19310 25.6990   2
   9  -2  -2 2.16640 27.8327   1
   9  -2  -1 12.2144 29.0577   1
  -9   2   1 4.97993 23.8005   5
   9  -2   0 890.925 42.2261   1
  -9   2   0 976.506 44.3783   5
  -9   2  -1 101.841 27.1201   5
   9  -2   1 85.6375 25.5766   1
  -9   2  -2 21.1507 24.5748   5
   9  -2   2-2.97214 24.0262   1
  -9   2  -3 194.521 30.1725   5
   9  -2   3 130.641 25.0977   1
   9  -2   4 339.542 31.7965   1
  -9   2  -4 403.545 34.7303   5
   9  -2   5 23.5642 23.7566   1
  -9   2  -5-4.08767 23.4902   5
   9  -2   6-36.4328 22.5627   1
  -9   2  -6-20.7777 21.9692   5
   9  -2   7-5.74351 20.5784   1
  -9   2  -7-61.2260 21.5434   5
   9  -2   8-12.0573 24.5006   1
  -9   2  -8 17.7638 19.9701   5
   9  -2   9-4.92552 25.9106   1
  -9   2  -9-13.9331 19.3695   5
   9  -2  10-86.0204 27.7987   1
  -9   2 -10 92.4988 21.9188   5
   9  -2  11 23.3841 30.1488   1
  -9   2 -11 173.868 27.4817   5
   9  -2  12 102.319 31.5737   1
  -9   2 -12 170.474 26.9272   5
   9  -2  13 89.9526 31.0261   1
   9  -2  14 11.3458 30.1271   1
   9  -2  15-9.34231 38.1767   1
  -9   1  16 134.512 48.0994   2
  -9   1  15-5.47275 41.1500   2
  -9   1  14-36.2269 34.8151   2
   9  -1 -13 78.8319 32.4276   1
  -9   1  13-12.8121 38.8312   2
   9  -1 -12-5.51054 29.6972   1
  -9   1  12 10.2892 42.8581   2
  -9   1  11 414.986 48.0788   2
   9  -1 -11 557.671 41.2079   1
  -9   1  10 873.082 57.8691   2
   9  -1 -10 792.240 45.4290   1
   9  -1  -9-19.3864 25.3040   1
  -9   1   9 15.1509 36.7527   2
   9  -1  -8 31.1838 22.3622   1
  -9   1   8 51.1157 33.7865   2
   9  -1  -7 34.4399 22.8923   1
  -9   1   7 34.4695 32.0404   2
   9  -1  -6 129.897 24.1687   1
  -9   1   6 158.064 35.8604   2
   9  -1  -5 225.235 28.5408   1
  -9   1   5 188.056 34.1686   2
   9  -1  -4 150.445 24.6824   1
  -9   1   4 135.580 31.0776   2
   9  -1  -3 149.009 26.5135   1
  -9   1   3 118.668 30.4908   2
   9  -1  -2 179.079 31.2938   1
  -9   1   2 230.224 30.7258   5
   9  -1  -1 137.600 28.7914   1
  -9   1   1 128.396 27.0744   5
  -9   1   0 121.560 25.1572   5
   9  -1   0 125.962 25.6254   1
  -9   1  -1 7.50638 25.9694   5
   9  -1   1-37.9388 21.1004   1
  -9   1  -2-10.0249 24.6855   5
   9  -1   2-77.2019 19.9824   1
  -9   1  -3 114.660 27.0016   5
   9  -1   3 65.5623 22.4499   1
   9  -1   4 48.1781 21.2713   1
  -9   1  -4 41.6907 27.2630   5
  -9   1  -5 230.408 31.4324   5
   9  -1   5 225.815 26.6008   1
   9  -1   6 207.215 26.9338   1
  -9   1  -6 187.810 28.9064   5
   9  -1   7 113.262 26.6322   1
  -9   1  -7 120.243 23.7925   5
   9  -1   8 86.5143 22.6371   1
  -9   1  -8 47.2046 21.9397   5
   9  -1   9-20.0484 21.5868   1
  -9   1  -9-7.14336 24.1988   5
   9  -1  10 5.06108 23.5983   1
  -9   1 -10 120.555 28.2982   5
   9  -1  11 105.624 23.8468   1
  -9   1 -11 96.4175 28.7480   5
   9  -1  12 86.8358 23.3281   1
  -9   1 -12 112.215 27.7275   5
   9  -1  13 49.0003 30.3315   1
  -9   1 -13 3.04171 28.3501   5
   9  -1  14 50.3779 32.0027   1
  -9   1 -14-93.2725 27.4619   5
   9  -1  15-34.6318 30.1533   1
  -9   0  16 6.84392 39.7915   2
  -9   0  15-61.3038 33.8057   2
  -9   0  14 28.2010 43.7741   2
  -9   0  13 154.558 41.0305   2
  -9   0  12 186.752 46.4455   2
  -9   0  11 128.294 44.5540   2
  -9   0  10 660.147 54.5974   2
  -9   0   9 466.084 48.9363   2
  -9   0   8 187.211 37.2796   2
  -9   0   7 221.344 43.6063   2
  -9   0   6 1547.16 61.7876   2
  -9   0   5 602.975 42.7037   2
  -9   0   5 579.440 35.2756   5
  -9   0   4 88.8141 31.4384   2
  -9   0   4 139.794 25.2571   5
  -9   0   3-0.67903 30.3753   2
  -9   0   3-6.50025 21.9002   5
  -9   0   2 26.1160 24.1029   5
  -9   0   1 39.9676 26.1213   5
  -9   0   0 28.8398 22.5089   5
  -9   0  -1 27.2972 26.0802   5
  -9   0  -2 16.1566 20.8863   5
  -9   0  -3 20.7110 26.7768   5
  -9   0  -4 41.7986 23.3927   5
  -9   0  -5 208.588 31.7525   5
  -9   0  -6 145.529 31.3440   5
  -9   0  -7 450.194 34.3378   5
  -9   0  -8 6.44703 27.1482   5
  -9   0  -9 628.891 42.5862   5
  -9   0 -10 353.004 34.5296   5
  -9   0 -11 87.7782 27.6839   5
  -9   0 -12 92.6409 33.0478   5
  -9   0 -13-9.38076 31.2328   5
  -9   0 -14-121.919 33.4511   5
  -9   0 -15-26.4627 43.5938   5
  -9  -1  16 119.521 48.5268   2
  -9  -1  15-36.9463 45.4088   2
  -9  -1  14 118.653 40.4037   2
  -9  -1  13 47.9930 41.3537   2
  -9  -1  12 24.4329 41.6392   2
  -9  -1  11 157.038 36.8179   2
  -9  -1  10 214.755 40.5793   2
  -9  -1   9 200.494 43.9550   2
  -9  -1   8 670.170 49.5379   2
  -9  -1   8 575.370 35.3075   5
  -9  -1   7 55.7659 32.8470   2
  -9  -1   7 45.1665 23.7552   5
  -9  -1   6 179.990 39.1346   2
  -9  -1   6 78.3561 26.5076   5
  -9  -1   5 103.842 36.9708   2
  -9  -1   5 108.953 27.7665   5
  -9  -1   4 143.363 37.1502   2
  -9  -1   4 146.041 29.6800   5
  -9  -1   3 226.880 36.6630   2
  -9  -1   3 243.304 30.9847   5
  -9  -1   2 218.519 29.4715   5
  -9  -1   1 72.6073 23.5222   5
  -9  -1   0 33.0821 24.7446   5
  -9  -1  -1 1.57885 25.9376   5
  -9  -1  -2 88.1417 24.9828   5
  -9  -1  -3 517.500 38.7896   5
  -9  -1  -4 14.2654 25.7912   5
  -9  -1  -5 0.89019 25.7587   5
  -9  -1  -6-8.97469 24.7342   5
  -9  -1  -7 153.091 29.9368   5
  -9  -1  -8 25.4930 29.2642   5
  -9  -1  -9 136.802 31.5560   5
  -9  -1 -10 9.31826 29.1733   5
  -9  -1 -11 55.5599 32.6815   5
  -9  -1 -12-33.8706 29.3960   5
  -9  -1 -13-86.8488 38.1003   5
  -9  -1 -14-79.1988 36.1451   5
  -9  -2  15 9.08724 45.8740   2
  -9  -2  14 152.017 42.4694   2
  -9  -2  13-110.734 40.3038   2
  -9  -2  12-26.2036 35.2092   2
  -9  -2  11 107.724 40.1444   2
  -9  -2  10 4.64824 34.5044   2
  -9  -2   9-28.1065 37.7841   2
  -9  -2   9-29.0320 21.1827   5
  -9  -2   8 20.6175 36.6380   2
  -9  -2   8 85.8498 26.2712   5
  -9  -2   7 883.662 52.4156   2
  -9  -2   7 882.226 40.9935   5
  -9  -2   7 735.415 46.1057   4
  -9  -2   6 149.459 38.0507   2
  -9  -2   6 218.168 30.6273   5
  -9  -2   5 13.8046 34.8706   2
  -9  -2   5-7.19499 23.7796   5
  -9  -2   4 5.09100 33.7388   2
  -9  -2   4 33.1402 24.4613   5
  -9  -2   3-4.53899 33.1476   2
  -9  -2   3-59.1344 24.7527   5
  -9  -2   2-2.48743 26.2642   5
  -9  -2   1-12.8502 26.6076   5
  -9  -2   0 12.0119 26.5228   5
  -9  -2  -1 35.8842 21.1352   5
  -9  -2  -2 30.4693 23.1119   5
  -9  -2  -3 382.196 34.7780   5
  -9  -2  -4 3.10785 26.8013   5
  -9  -2  -5 408.842 34.8721   5
  -9  -2  -6 1234.08 53.7565   5
  -9  -2  -7-57.9432 31.3325   5
  -9  -2  -8 445.113 38.3052   5
  -9  -2  -9-7.11194 29.7487   5
  -9  -2 -11 30.2521 24.8863   5
  -9  -2 -12 143.293 35.9864   5
  -9  -2 -13-42.9850 39.8806   5
  -9  -3  15 11.2017 39.9210   2
  -9  -3  13 86.2234 35.3643   2
  -9  -3  12 21.9772 35.8920   2
  -9  -3  11 47.7438 44.7783   2
  -9  -3  10 196.811 44.9652   2
  -9  -3   9 90.4129 37.6114   2
  -9  -3   8 27.8797 32.4571   4
  -9  -3   8 52.1119 32.8495   2
  -9  -3   7-62.0818 33.2388   4
  -9  -3   7-11.6651 23.2086   5
  -9  -3   6 78.4224 35.5980   4
  -9  -3   6 27.8894 32.3707   2
  -9  -3   6 51.3205 24.2816   5
  -9  -3   5 55.1274 34.4363   4
  -9  -3   5 8.56864 27.6125   2
  -9  -3   5 5.88244 23.2871   5
  -9  -3   4 14.5086 26.8788   2
  -9  -3   4 39.2014 26.2944   5
  -9  -3   3-24.1258 24.2145   5
  -9  -3   2 27.8485 25.6261   5
  -9  -3   1 356.387 33.7242   5
  -9  -3   0 160.745 24.7995   5
  -9  -3  -1 40.4073 23.1182   5
  -9  -3  -2-3.08707 25.2056   5
  -9  -3  -3 11.5654 27.4597   5
  -9  -3  -4-28.6635 25.9639   5
  -9  -3  -5-2.43036 26.9149   5
  -9  -3  -6 12.4102 21.9662   5
  -9  -3  -7 149.686 30.3377   5
  -9  -3  -8 21.3035 29.7842   5
  -9  -3  -9 41.7240 35.7566   5
  -9  -3 -10-26.9493 33.8088   5
  -9  -3 -11-42.5770 35.4626   5
  -9  -3 -12 85.1493 33.2733   5
  -9  -4  14 60.7941 43.6006   2
  -9  -4  13 24.5218 40.7264   2
  -9  -4  12 225.689 48.0198   2
  -9  -4  11 74.7561 46.7553   2
  -9  -4  10 369.700 50.9309   2
  -9  -4   9 374.097 46.3589   2
  -9  -4   9 377.699 44.1150   4
  -9  -4   8 173.602 40.4381   4
  -9  -4   8 111.585 34.3569   2
  -9  -4   7-121.660 37.1276   4
  -9  -4   7-8.36064 38.5815   2
  -9  -4   6 46.8335 36.5633   4
  -9  -4   6 41.5832 33.3377   2
  -9  -4   5 62.2686 34.5915   4
  -9  -4   5 9.59128 31.1700   2
  -9  -4   5 20.9958 22.1304   5
  -9  -4   4 29.3488 35.5956   4
  -9  -4   4 9.18660 32.2991   2
  -9  -4   4 30.1252 25.0462   5
  -9  -4   3 109.252 23.5951   5
  -9  -4   2 100.964 27.0680   5
  -9  -4   1 16.5656 23.6878   5
  -9  -4   0 388.996 36.4500   5
  -9  -4  -1-11.2751 21.1736   5
  -9  -4  -2 26.3950 22.7498   5
  -9  -4  -3 172.182 28.9228   5
  -9  -4  -4-16.4382 30.7812   5
  -9  -4  -5 61.2302 31.1894   5
  -9  -4  -6-37.9088 28.6426   5
  -9  -4  -7 35.4190 30.3258   5
  -9  -4  -8 158.936 37.8120   5
  -9  -4  -9 481.191 45.4206   5
  -9  -4 -10 493.881 47.3133   5
  -9  -5  14 88.2058 49.9562   2
  -9  -5  13 78.2786 36.5796   2
  -9  -5  12 36.4611 41.0055   2
  -9  -5  11 187.009 45.9218   2
  -9  -5  10 75.1798 39.1998   2
  -9  -5  10 54.3218 33.5258   4
  -9  -5   9 21.1918 31.6113   4
  -9  -5   9-2.33672 32.3480   2
  -9  -5   8 56.9712 35.0113   4
  -9  -5   8-1.05756 37.9800   2
  -9  -5   7-58.6663 34.4204   4
  -9  -5   7 24.6928 34.7554   2
  -9  -5   6 126.889 39.7821   4
  -9  -5   6 99.6752 38.1943   2
  -9  -5   5 115.290 41.5562   4
  -9  -5   5 84.6262 30.0610   2
  -9  -5   4 59.6554 33.1018   4
  -9  -5   3 8.36845 39.4744   4
  -9  -5   3-94.2091 25.1361   5
  -9  -5   2 168.056 44.3333   4
  -9  -5   2 159.125 28.3309   5
  -9  -5   1-44.0302 26.1657   5
  -9  -5   0 175.280 31.1337   5
  -9  -5  -1-6.72346 27.0441   5
  -9  -5  -2 117.176 32.2920   5
  -9  -5  -3-14.8439 27.9252   5
  -9  -5  -4 225.938 34.4682   5
  -9  -5  -5 78.2092 34.0321   5
  -9  -5  -6 149.801 35.4142   5
  -9  -5  -7-76.6991 29.6296   5
  -9  -5  -8 96.9052 31.7814   5
  -9  -6  13 152.364 50.9483   2
  -9  -6  12 24.5898 46.8179   2
  -9  -6  12 151.718 45.4501   4
  -9  -6  11 68.0879 42.3598   2
  -9  -6  11-33.4311 38.9618   4
  -9  -6  10 231.797 49.1103   2
  -9  -6  10 192.204 43.2218   4
  -9  -6   9-87.4442 40.1587   2
  -9  -6   9 46.4551 42.2843   4
  -9  -6   8 354.449 42.8136   4
  -9  -6   8 174.748 33.4155   2
  -9  -6   7 30.5269 41.1899   4
  -9  -6   7 60.1033 35.2624   2
  -9  -6   6-12.3094 35.7987   4
  -9  -6   6-47.5493 26.7116   2
  -9  -6   5 245.962 46.8632   4
  -9  -6   4 189.235 49.6223   4
  -9  -6   3 513.892 53.0302   4
  -9  -6   2 347.049 51.1518   4
  -9  -6   1 354.363 50.9821   4
  -9  -6   1 390.327 35.8400   5
  -9  -6   0 77.8725 39.7871   4
  -9  -6   0-17.0431 26.7315   5
  -9  -6  -1 63.5416 30.9249   5
  -9  -6  -2 107.601 29.1973   5
  -9  -6  -3 118.763 34.1141   5
  -9  -6  -4 3.34933 26.3731   5
  -9  -6  -5 340.617 40.9232   5
  -9  -6  -6 153.361 33.3637   5
  -9  -6  -7 71.8561 37.0567   5
  -9  -7  10 6.93212 47.9851   4
  -9  -7   9-16.5959 40.3932   4
  -9  -7   8 57.3977 42.3417   4
  -9  -7   7 68.4060 50.9199   4
  -9  -7   6-5.72630 43.5857   4
  -9  -7   5 27.5967 43.1876   4
  -9  -7   4 149.402 46.0978   4
  -9  -7   3 274.198 52.8319   4
  -9  -7   2 284.982 53.5420   4
  -9  -7   1 36.5151 39.9239   4
  -9  -7   0 10.9131 35.2379   4
  -9  -7  -1 141.480 45.3322   4
  -9  -7  -1 109.046 36.6471   5
  -9  -7  -2-1.98098 39.2413   4
  -9  -7  -2 104.873 40.2803   5
  -9  -7  -3-31.7955 37.2834   5
  -9  -7  -4 65.7769 32.0392   5
  -9  -7  -5-103.631 41.0590   5
  10  -7   0-102.842 37.1669   1
  10  -7   1 37.8601 36.1660   1
  10  -6  -7 39.6150 34.9750   1
  10  -6  -6-5.90965 38.3861   1
  10  -6  -4-59.4685 37.3582   1
  10  -6  -3 151.119 34.7129   1
  10  -6  -2-53.0733 41.9636   1
  10  -6  -1-63.0699 36.4982   1
  10  -6   0 57.5045 32.0828   1
  10  -6   1 110.990 36.4499   1
  10  -6   2 66.5083 33.2401   1
 -10   6  -3 50.5063 24.3688   5
  10  -6   3-35.0893 27.9067   1
 -10   6  -4 13.8143 26.1339   5
  10  -6   4-79.3162 34.3083   1
 -10   6  -5 54.6252 29.5156   5
  10  -6   5 77.6903 37.7688   1
  10  -6   6 10.6835 37.8217   1
  10  -6   7 129.698 31.0393   1
  10  -5 -10 130.115 39.0517   1
  10  -5  -9-109.624 34.8315   1
  10  -5  -8 16.2157 31.8891   1
  10  -5  -7 79.0264 32.7699   1
  10  -5  -6-64.3185 35.6960   1
  10  -5  -5 89.0495 33.5170   1
  10  -5  -4 139.005 31.0267   1
  10  -5  -3 63.3008 33.7111   1
  10  -5  -2-85.4874 36.6492   1
  10  -5  -1 108.283 30.8181   1
  10  -5   0 22.4311 27.4581   1
  10  -5   1 86.5283 29.6834   1
 -10   5  -2 10.2786 20.3704   5
  10  -5   2 91.6263 31.0475   1
 -10   5  -3 31.7163 27.8094   5
  10  -5   3 28.7460 32.2573   1
 -10   5  -4 10.9886 22.4340   5
  10  -5   4-49.5101 33.1766   1
 -10   5  -5 66.6486 24.4652   5
  10  -5   5 60.3559 33.5071   1
  10  -5   6-60.2739 30.9254   1
 -10   5  -6-12.7817 27.2467   5
  10  -5   7-11.9957 27.9762   1
 -10   5  -7-3.23660 29.4055   5
  10  -5   8 141.470 31.7375   1
  10  -5   9 86.7801 37.5097   1
  10  -4 -12-89.5284 44.0753   1
  10  -4 -11 49.1044 44.5443   1
  10  -4 -10-13.2208 37.2268   1
  10  -4  -9-57.7405 33.8423   1
  10  -4  -8 228.272 35.5533   1
  10  -4  -7-115.575 37.4804   1
  10  -4  -6-20.4768 29.7532   1
  10  -4  -5 21.6134 32.0347   1
  10  -4  -4 79.3034 26.8582   1
  10  -4  -3 183.168 36.3122   1
  10  -4  -2-9.12314 34.9972   1
  10  -4  -1-12.8861 31.7549   1
  10  -4   0 5.65307 30.1129   1
 -10   4  -1 97.3461 27.4005   5
  10  -4   1 125.039 31.9784   1
 -10   4  -2 70.0309 29.6223   5
  10  -4   2 54.7008 29.7781   1
  10  -4   3 372.035 41.1026   1
 -10   4  -3 320.840 35.6656   5
 -10   4  -4 150.054 28.6708   5
  10  -4   4 288.093 34.5627   1
 -10   4  -5 80.9182 30.0150   5
  10  -4   5 116.501 31.5966   1
  10  -4   6-68.9168 32.6917   1
 -10   4  -6 20.2921 26.3243   5
  10  -4   7-68.5293 33.6174   1
 -10   4  -7 34.4399 25.2319   5
  10  -4   8-112.587 34.9839   1
 -10   4  -8-5.66808 24.6687   5
  10  -4   9-13.9413 35.3986   1
 -10   4  -9-30.8898 25.4816   5
  10  -4  10 36.4818 32.8554   1
  10  -4  11 167.018 31.6684   1
 -10   3  14-123.509 46.7122   2
  10  -3 -13 163.355 39.8666   1
 -10   3  13 113.765 45.3827   2
  10  -3 -12-86.1356 40.2252   1
 -10   3  12-61.5764 45.5318   2
  10  -3 -11 291.578 39.9161   1
 -10   3  11 353.586 48.9257   2
  10  -3 -10-74.2994 37.8637   1
 -10   3  10-34.3531 35.9418   2
[truncated: 31,464 more chars]
