# Supplementary material for: Crystal structure and Hirshfeld surface analysis of N,N′-bis­(2-nitro­phen­yl)glutaramide
Source: Acta Crystallogr E Crystallogr Commun. 2018 Sep 21;74(Pt 10):1455–9. doi: 10.1107/S2056989018013075 (PMC6176432; doi:10.1107/S2056989018013075)
Supplement: Supplementary file 2 [file e-74-01455-Isup2.hkl]

data_I                                                                          
_shelx_title ' GN-2N P-1'                                                       
_shelx_refln_list_code          4                                               
_shelx_F_calc_maximum      229.12                                               
_exptl_crystal_F_000       776.00                                               
_reflns_d_resolution_high  0.8300                                               
                                                                                
loop_                                                                           
 _space_group_symop_operation_xyz                                               
 'x, y, z'                                                                      
 '-x, -y, -z'                                                                   
                                                                                
_cell_length_a     9.6250                                                       
_cell_length_b     9.6730                                                       
_cell_length_c    18.5000                                                       
_cell_angle_alpha  95.370                                                       
_cell_angle_beta   93.380                                                       
_cell_angle_gamma  92.770                                                       
                                                                                
_shelx_F_squared_multiplier     1.000                                           
                                                                                
loop_                                                                           
 _refln_index_h                                                                 
 _refln_index_k                                                                 
 _refln_index_l                                                                 
 _refln_F_squared_calc                                                          
 _refln_F_squared_meas                                                          
 _refln_F_squared_sigma                                                         
 _refln_observed_status                                                         
   2   0   0       9415.85      10003.04        63.61 o                         
   3   0   0       3829.43       3870.16        16.77 o                         
   4   0   0       1715.04       1753.53        43.91 o                         
   5   0   0        160.66        168.15        14.47 o                         
   6   0   0        294.91        304.75        10.24 o                         
   7   0   0          4.75          2.19         4.55 o                         
   8   0   0         18.10         15.89         4.53 o                         
   9   0   0         18.94          9.14         7.13 o                         
  10   0   0         14.70         11.07         8.75 o                         
  11   0   0          2.05         -0.18         9.21 o                         
 -11   1   0          0.01          9.19         9.62 o                         
 -10   1   0          0.28          5.88         7.79 o                         
  -9   1   0         41.74         39.23         5.69 o                         
  -8   1   0         36.77         40.03         5.67 o                         
  -7   1   0        168.52        162.85         9.20 o                         
  -6   1   0          2.10          4.53         6.93 o                         
  -5   1   0        176.37        157.83        10.85 o                         
  -4   1   0         15.26         18.56         3.85 o                         
  -3   1   0       6261.11       5610.03       216.80 o                         
  -2   1   0       1625.17       1410.37        26.95 o                         
  -1   1   0         85.18         99.28         4.58 o                         
   1   1   0        469.17        488.89         5.64 o                         
   2   1   0       2272.08       1970.15        15.07 o                         
   3   1   0       2052.37       1835.64        45.65 o                         
   4   1   0        267.68        264.09         5.13 o                         
   5   1   0        324.82        314.34         6.53 o                         
   6   1   0         88.09         82.28         4.49 o                         
   7   1   0          1.93          2.88         3.87 o                         
   8   1   0          8.25         -1.94         7.17 o                         
   9   1   0          4.75         10.49         7.84 o                         
  10   1   0          4.33         -7.39         7.39 o                         
  11   1   0         16.26         22.42         9.26 o                         
 -11   2   0          1.47         -0.43         8.86 o                         
 -10   2   0         51.04         46.45         6.43 o                         
  -9   2   0        278.35        295.90        13.56 o                         
  -8   2   0          1.51         -1.73         8.15 o                         
  -7   2   0        566.14        622.58        18.12 o                         
  -6   2   0        736.18        867.55        18.51 o                         
  -5   2   0        465.43        459.41        13.24 o                         
  -4   2   0          0.00         -1.64         4.03 o                         
  -3   2   0       2311.49       2429.68        51.19 o                         
  -2   2   0      27502.67      28627.72       966.51 o                         
  -1   2   0        398.68        426.82         8.29 o                         
   0   2   0        218.02        183.10         3.05 o                         
   1   2   0      22534.86      22455.05       199.47 o                         
   2   2   0      16108.27      15714.76        88.54 o                         
   3   2   0         11.31          5.96         3.26 o                         
   4   2   0       2088.75       2084.42        13.65 o                         
   5   2   0       2640.64       2611.13        61.18 o                         
   6   2   0         46.70         51.57         6.74 o                         
   7   2   0         55.62         65.23         7.87 o                         
   8   2   0          2.33         -0.46         7.31 o                         
   9   2   0          5.73          3.81         8.41 o                         
  10   2   0         18.30         17.46         7.44 o                         
  11   2   0          2.55         -2.16        10.09 o                         
 -11   3   0          1.31        -16.22        16.22 o                         
 -10   3   0          2.13          1.37         5.83 o                         
  -9   3   0          3.64         -9.10         9.10 o                         
  -8   3   0         67.18         74.67        11.14 o                         
  -7   3   0         24.65         11.58         9.34 o                         
  -6   3   0          4.27         -6.22         8.43 o                         
  -5   3   0        297.59        268.91        11.86 o                         
  -4   3   0        886.90        825.66        16.85 o                         
  -3   3   0          4.38         -4.27         5.90 o                         
  -2   3   0        451.68        449.40        11.18 o                         
  -1   3   0         35.42         45.27         5.53 o                         
   0   3   0         23.51         28.08         2.25 o                         
   1   3   0          1.18          4.03         2.49 o                         
   2   3   0        187.57        180.43         7.12 o                         
   3   3   0         30.44         29.90         5.04 o                         
   4   3   0       1654.51       1641.54        19.68 o                         
   5   3   0        837.97        777.28        15.13 o                         
   6   3   0         31.21         34.42         6.50 o                         
   7   3   0          9.45          5.51         6.46 o                         
   8   3   0         25.22         20.77         6.64 o                         
   9   3   0         49.90         50.95         7.86 o                         
  10   3   0          1.13         -2.45         8.05 o                         
  11   3   0          0.70         45.49         9.37 o                         
 -11   4   0          2.13         -8.74        17.54 o                         
 -10   4   0         12.27          1.79         9.54 o                         
  -9   4   0          1.01        -10.35        10.35 o                         
  -8   4   0         36.39         31.93        11.13 o                         
  -7   4   0          8.80          8.49         9.44 o                         
  -6   4   0          0.27          0.57         9.15 o                         
  -5   4   0        963.24        976.59        20.60 o                         
  -4   4   0       1165.54       1161.01        20.37 o                         
  -3   4   0         23.90         25.14         6.93 o                         
  -2   4   0        578.43        588.71        13.14 o                         
  -1   4   0       3496.43       3758.28        26.66 o                         
   0   4   0       6729.94       7182.73        74.19 o                         
   1   4   0        594.89        507.83        18.38 o                         
   2   4   0        110.60        142.40         4.10 o                         
   3   4   0       1942.47       2229.45        17.16 o                         
   4   4   0        289.64        320.44        10.27 o                         
   5   4   0         11.57          9.58         6.12 o                         
   6   4   0        192.64        206.15        10.48 o                         
   7   4   0         36.52         33.12         7.45 o                         
   8   4   0         41.14         35.77         8.86 o                         
   9   4   0        115.22        123.30        11.55 o                         
  10   4   0         72.48         79.88        11.50 o                         
 -10   5   0          0.36          7.11         8.70 o                         
  -9   5   0         15.17         18.50         9.98 o                         
  -8   5   0          4.46        -11.33        11.33 o                         
  -7   5   0        463.02        508.99        19.59 o                         
  -6   5   0         44.63         25.77        10.50 o                         
  -5   5   0         27.65         29.65         9.09 o                         
  -4   5   0         17.87          8.51         7.62 o                         
  -3   5   0        214.89        240.09        11.36 o                         
  -2   5   0        493.59        520.91        13.85 o                         
  -1   5   0        290.61        270.21         4.69 o                         
   0   5   0          2.91          2.04         2.35 o                         
   1   5   0        271.04        222.64        21.63 o                         
   2   5   0        553.96        567.37         8.12 o                         
   3   5   0        273.47        301.44         7.80 o                         
   4   5   0          8.29          8.02         4.69 o                         
   5   5   0          5.74          9.53         6.62 o                         
   6   5   0        140.58        150.20        10.01 o                         
   7   5   0        125.27        103.78         9.02 o                         
   8   5   0         29.63         20.61         7.64 o                         
   9   5   0         59.39         55.56         9.87 o                         
  10   5   0          1.80         21.60         8.61 o                         
 -10   6   0         21.13         18.23        10.17 o                         
  -9   6   0        148.99        148.94        14.62 o                         
  -8   6   0          0.08        -11.22        11.22 o                         
  -7   6   0         16.68          9.71        12.11 o                         
  -6   6   0        176.69        117.90        13.26 o                         
  -5   6   0        110.25        109.27        11.28 o                         
  -4   6   0        207.53        196.03        11.91 o                         
  -3   6   0         20.84         23.72         7.38 o                         
  -2   6   0        218.90        222.48        10.68 o                         
  -1   6   0         49.73         68.71         3.50 o                         
   0   6   0       3135.04       3460.96        18.60 o                         
   1   6   0        381.37        392.37         7.03 o                         
   2   6   0        141.34        156.53         5.25 o                         
   3   6   0        499.52        571.69         8.63 o                         
   4   6   0        246.32        230.11        13.96 o                         
   5   6   0         17.10         13.64         5.40 o                         
   6   6   0         37.11         31.49         6.40 o                         
   7   6   0        145.78        144.68        22.04 o                         
   8   6   0        217.35        255.38        11.28 o                         
   9   6   0          3.96          6.69        15.04 o                         
  -9   7   0         47.77         22.76        10.48 o                         
  -8   7   0         22.64         40.71        13.39 o                         
  -7   7   0         60.14         55.64        13.31 o                         
  -6   7   0        157.92        155.44        14.67 o                         
  -5   7   0        121.73        135.40        12.52 o                         
  -4   7   0         58.96         41.43         9.28 o                         
  -3   7   0        108.42         97.99        10.15 o                         
  -2   7   0         15.65         24.62         5.63 o                         
  -1   7   0         25.99         30.44         3.24 o                         
   0   7   0          1.33          0.18         3.40 o                         
   1   7   0          6.06          1.98         3.60 o                         
   2   7   0          3.53          3.28         3.70 o                         
   3   7   0        152.28        149.07        14.03 o                         
   4   7   0        100.01         93.56         7.60 o                         
   5   7   0        167.87        149.83         8.12 o                         
   6   7   0         48.33         51.38         7.32 o                         
   7   7   0         14.20         16.84         7.35 o                         
   8   7   0         48.65         40.77        14.27 o                         
  -8   8   0          1.47        -12.35        12.40 o                         
  -7   8   0          5.45        -12.58        12.58 o                         
  -6   8   0        121.77        131.74        13.64 o                         
  -5   8   0         21.45         16.47        11.28 o                         
  -4   8   0         43.63         34.72         9.66 o                         
  -3   8   0         98.03         81.71         8.57 o                         
  -2   8   0          0.48          2.14         4.89 o                         
  -1   8   0         34.49         33.20         5.36 o                         
   0   8   0         34.05         19.17         4.24 o                         
   1   8   0        213.74        173.73        20.82 o                         
   2   8   0         31.24         32.55         5.59 o                         
   3   8   0        105.52        107.26         7.34 o                         
   4   8   0          0.87          3.68         5.81 o                         
   5   8   0        372.82        420.51        19.44 o                         
   6   8   0        191.29        208.73        16.84 o                         
   7   8   0        263.43        313.27        19.87 o                         
  -7   9   0          6.06         -3.13        12.50 o                         
  -6   9   0          0.00        -11.51        11.51 o                         
  -5   9   0         29.49         22.24        13.33 o                         
  -4   9   0         22.05         27.70         7.38 o                         
  -3   9   0          0.01         -3.42        10.34 o                         
  -2   9   0         26.63         18.18        10.20 o                         
  -1   9   0          0.06          0.96         8.32 o                         
   0   9   0          1.33          3.44         5.37 o                         
   1   9   0          1.65         -2.01         5.67 o                         
   2   9   0         32.82         25.04         7.32 o                         
   3   9   0         92.92         92.87         7.40 o                         
   4   9   0         17.36         16.75         6.40 o                         
   5   9   0         91.41         77.07        12.66 o                         
   6   9   0         60.83         67.49        12.67 o                         
  -6  10   0         33.92         35.21        10.42 o                         
  -5  10   0          2.76         33.01         7.96 o                         
  -4  10   0         76.59         91.39        12.71 o                         
  -3  10   0          0.00         -4.97        10.79 o                         
  -2  10   0        184.39        163.02        14.26 o                         
  -1  10   0         12.53         21.93         9.57 o                         
   0  10   0        438.33        434.21        18.33 o                         
   1  10   0         21.73         13.02         8.24 o                         
   2  10   0         28.53         42.49        14.65 o                         
   3  10   0         31.06         21.96         6.98 o                         
   4  10   0         74.27        104.99         9.51 o                         
   5  10   0         26.11         11.58        13.09 o                         
  -4  11   0          1.72         46.41        12.45 o                         
  -3  11   0          3.73        -11.38        11.38 o                         
  -2  11   0         42.67         18.69        11.19 o                         
  -1  11   0          2.74          5.66        10.49 o                         
   0  11   0          1.93         -0.17        11.14 o                         
   1  11   0          0.00        -11.05        11.45 o                         
   2  11   0         12.67         32.11        11.96 o                         
   3  11   0          0.02         10.31         6.96 o                         
  -3 -11   1          1.79         21.36         7.73 o                         
  -2 -11   1          9.30         -6.26         8.16 o                         
  -1 -11   1          6.10         17.05        10.16 o                         
   0 -11   1          0.76         -3.73        11.33 o                         
   1 -11   1          5.69         -2.15        10.34 o                         
   2 -11   1         19.33         18.75        11.42 o                         
   3 -11   1          0.03          8.79        11.03 o                         
   4 -11   1          0.37        -11.18        11.18 o                         
  -5 -10   1        180.82        199.45        15.92 o                         
  -4 -10   1         11.26         37.07        10.24 o                         
  -3 -10   1        426.72        444.58        13.40 o                         
  -2 -10   1        172.26        162.35         8.80 o                         
  -1 -10   1        292.84        266.13        12.92 o                         
   0 -10   1        109.47        125.15        19.84 o                         
   1 -10   1        212.75        217.07        14.23 o                         
   2 -10   1        245.71        251.52        16.67 o                         
   3 -10   1         16.16          5.27         8.94 o                         
   4 -10   1          0.64         -9.33         9.33 o                         
   5 -10   1         12.15          7.20         7.30 o                         
   6 -10   1          1.11          1.09         7.88 o                         
  -6  -9   1          2.18         21.63        13.43 o                         
  -5  -9   1        210.52        214.57        16.57 o                         
  -4  -9   1          1.20          7.91         9.18 o                         
  -3  -9   1         11.08          5.72         5.45 o                         
  -2  -9   1          4.69          2.12         5.93 o                         
  -1  -9   1          2.32         12.30         5.90 o                         
   0  -9   1         11.42         12.02         5.39 o                         
   1  -9   1         30.24         11.36         9.36 o                         
   2  -9   1         30.00         31.39         9.38 o                         
   3  -9   1         10.39          7.00         5.90 o                         
   4  -9   1         32.17         46.37         7.40 o                         
   5  -9   1         31.35         19.08        11.90 o                         
   6  -9   1          1.45          1.15        10.02 o                         
   7  -9   1         13.55         20.02        10.90 o                         
  -8  -8   1         78.29         95.05        15.38 o                         
  -7  -8   1         59.17         58.63        15.15 o                         
  -6  -8   1         36.23         61.51        13.25 o                         
  -5  -8   1          0.04         -5.65        10.95 o                         
  -4  -8   1        596.76        615.04        21.08 o                         
  -3  -8   1        257.44        238.07        19.80 o                         
  -2  -8   1        437.40        384.24        10.55 o                         
  -1  -8   1         15.44          7.20         6.59 o                         
   0  -8   1         11.52          3.08         4.89 o                         
   1  -8   1         22.91         25.12         9.10 o                         
   2  -8   1        409.34        394.35        44.90 o                         
   3  -8   1         72.16         54.88         7.40 o                         
   4  -8   1         10.20         -3.21         9.80 o                         
   5  -8   1         70.21         57.50        12.19 o                         
   6  -8   1         43.43         48.18        12.31 o                         
   7  -8   1         15.06          0.63        11.49 o                         
   8  -8   1          5.81         -4.93        12.04 o                         
  -8  -7   1         23.35         44.27        13.75 o                         
  -7  -7   1        177.25        204.54        16.62 o                         
  -6  -7   1         15.91          3.13        10.25 o                         
  -5  -7   1        101.16         85.48        11.72 o                         
  -4  -7   1         39.76         33.07         4.96 o                         
  -3  -7   1        314.67        297.69        38.68 o                         
  -2  -7   1         25.50         21.58         4.69 o                         
  -1  -7   1          2.47          3.33         3.40 o                         
   0  -7   1          9.89         12.09         3.52 o                         
   1  -7   1          2.01         -0.60         3.66 o                         
   2  -7   1         23.75         14.62         5.48 o                         
   3  -7   1        382.62        407.64        15.77 o                         
   4  -7   1          0.05          1.03         9.39 o                         
   5  -7   1         29.54         18.26        10.93 o                         
   6  -7   1         85.94         89.01        13.78 o                         
   7  -7   1         69.38         84.87        13.70 o                         
   8  -7   1          1.98         19.13        11.33 o                         
   9  -7   1          7.84        -11.02        11.02 o                         
  -9  -6   1        130.02        120.19         9.29 o                         
  -8  -6   1          9.05          4.75         6.36 o                         
  -7  -6   1         45.95         43.81         7.21 o                         
  -6  -6   1        346.98        375.80        10.77 o                         
  -5  -6   1         10.70         12.61         5.29 o                         
  -4  -6   1        307.13        385.28         9.79 o                         
  -3  -6   1         95.57         93.77         4.61 o                         
  -2  -6   1          0.10          9.71         3.38 o                         
  -1  -6   1        354.86        365.35         6.67 o                         
   0  -6   1       2230.69       2600.98        45.09 o                         
   1  -6   1        217.82        206.47         7.40 o                         
   2  -6   1         90.40         80.83         6.03 o                         
   3  -6   1        396.52        387.72        13.77 o                         
   4  -6   1          4.71         -0.90         7.92 o                         
   5  -6   1         17.73         13.50         9.88 o                         
   6  -6   1       1205.28       1226.16        28.61 o                         
   7  -6   1          1.94          0.04        11.03 o                         
   8  -6   1        280.45        269.60        15.77 o                         
   9  -6   1          6.60        -10.17        10.17 o                         
  10  -6   1          4.18         35.18        11.55 o                         
 -10  -5   1         12.10          2.90         9.78 o                         
  -9  -5   1          0.00         -8.29         8.29 o                         
  -8  -5   1         10.30         14.16         6.80 o                         
  -7  -5   1         80.93         78.57         9.55 o                         
  -6  -5   1        215.48        219.70        23.90 o                         
  -5  -5   1        184.23        182.29         7.55 o                         
  -4  -5   1         47.19         50.36         5.03 o                         
  -3  -5   1        109.00        117.70         5.34 o                         
  -2  -5   1        143.62        165.11         4.77 o                         
  -1  -5   1         92.47         82.30         4.51 o                         
   0  -5   1        119.25        118.19         3.46 o                         
   1  -5   1         42.41         35.14         3.58 o                         
   2  -5   1        304.86        290.68        11.14 o                         
   3  -5   1         10.91         11.32         7.41 o                         
   4  -5   1        247.73        221.09        12.08 o                         
   5  -5   1         66.77         61.96        10.24 o                         
   6  -5   1        129.77        141.33        13.66 o                         
   7  -5   1        108.56        110.60        13.95 o                         
   8  -5   1          1.47         -8.40         9.93 o                         
   9  -5   1          0.33          6.66         9.52 o                         
  10  -5   1          6.23         27.43         9.41 o                         
 -10  -4   1          7.15         10.24         6.96 o                         
  -9  -4   1          3.36          5.25         7.51 o                         
  -8  -4   1         37.30         37.51         8.06 o                         
  -7  -4   1        374.39        393.53        13.75 o                         
  -6  -4   1          0.93          5.24         6.39 o                         
  -5  -4   1        494.04        474.68        12.59 o                         
  -4  -4   1         63.93         39.83         4.33 o                         
  -3  -4   1       3709.23       4064.53       110.13 o                         
  -2  -4   1       3225.99       3494.86        28.49 o                         
  -1  -4   1       8256.49       8912.86       105.64 o                         
   0  -4   1         23.82         43.53         8.58 o                         
   1  -4   1         22.48         15.85         3.23 o                         
   2  -4   1       1663.25       1893.39        15.33 o                         
   3  -4   1       3635.74       3843.84        32.89 o                         
   4  -4   1         31.54         27.24         9.18 o                         
   5  -4   1         46.71         33.81        10.24 o                         
   6  -4   1         36.85         46.27        10.70 o                         
   7  -4   1        205.39        229.22        14.56 o                         
   8  -4   1         25.85         14.77         9.72 o                         
   9  -4   1          0.84         -4.77         8.61 o                         
  10  -4   1         26.13         35.12         6.60 o                         
  11  -4   1          9.07         13.59         6.49 o                         
 -11  -3   1         10.19          3.03         9.69 o                         
 -10  -3   1         20.10         41.49         9.54 o                         
  -9  -3   1        114.11        112.96        10.69 o                         
  -8  -3   1          5.00          5.15         6.59 o                         
  -7  -3   1         17.93          9.84         6.69 o                         
  -6  -3   1          0.79         -1.16         5.52 o                         
  -5  -3   1        838.05        795.71        61.38 o                         
  -4  -3   1       1606.03       1596.24        52.05 o                         
  -3  -3   1         27.81         17.44         3.34 o                         
  -2  -3   1       1017.60        977.27        23.62 o                         
  -1  -3   1         11.63         16.05         1.79 o                         
   0  -3   1         33.51         33.75         2.12 o                         
   1  -3   1         38.50         26.36         3.90 o                         
   2  -3   1       1047.50        943.22        16.53 o                         
   3  -3   1        100.17         80.24         6.04 o                         
   4  -3   1       1169.07       1220.08        19.77 o                         
   5  -3   1        372.36        376.06        13.80 o                         
   6  -3   1         15.95          3.88         9.26 o                         
   7  -3   1          9.42          5.69         8.59 o                         
   8  -3   1         19.43         23.28         8.24 o                         
   9  -3   1          7.15          6.49         5.15 o                         
  10  -3   1          0.00         -2.19         6.11 o                         
  11  -3   1          0.18         -7.96        18.46 o                         
 -11  -2   1         71.90         96.99        11.92 o                         
 -10  -2   1          0.75         -7.82         7.82 o                         
  -9  -2   1          4.45         -4.07         8.43 o                         
  -8  -2   1          0.56          4.19         6.71 o                         
  -7  -2   1         43.58         30.03         6.84 o                         
  -6  -2   1        561.36        620.04        10.49 o                         
  -5  -2   1          1.92          6.70         2.53 o                         
  -4  -2   1       6810.73       7121.96        47.46 o                         
  -3  -2   1         60.56         58.08         2.86 o                         
  -2  -2   1       3859.94       4150.78        22.28 o                         
  -1  -2   1       4367.84       4430.88        41.31 o                         
   0  -2   1      14712.71      15221.39        99.00 o                         
   1  -2   1       4573.05       4655.96       145.83 o                         
   2  -2   1      52497.77      56124.20       243.61 o                         
   3  -2   1        829.76       1012.73        33.46 o                         
   4  -2   1       3365.20       3857.85        31.70 o                         
   5  -2   1       1154.67       1329.06        21.73 o                         
   6  -2   1        453.92        533.29        15.77 o                         
   7  -2   1        110.50        125.99        10.88 o                         
   8  -2   1          8.58         -0.32         5.38 o                         
   9  -2   1         29.68         29.78         5.90 o                         
  10  -2   1         23.56         26.68         6.18 o                         
  11  -2   1          0.22          5.70         7.48 o                         
 -11  -1   1          0.00         -7.75         7.75 o                         
 -10  -1   1          5.04          4.13         7.59 o                         
  -9  -1   1         34.50         23.01         7.46 o                         
  -8  -1   1         24.29         23.06         6.97 o                         
  -7  -1   1         41.57         47.63         4.72 o                         
  -6  -1   1         13.76         11.47         3.53 o                         
  -5  -1   1          0.05          0.03         2.86 o                         
  -4  -1   1         77.59         84.67         3.48 o                         
  -3  -1   1       8010.46       7195.03        95.26 o                         
  -2  -1   1       1637.26       1401.20        13.93 o                         
  -1  -1   1         18.01         18.47         3.90 o                         
   1  -1   1        423.63        500.24         7.66 o                         
   2  -1   1       3023.67       2862.78        20.20 o                         
   3  -1   1      10170.53      10131.69        43.37 o                         
   4  -1   1         17.38         10.87         6.11 o                         
   5  -1   1         34.14         24.83         6.53 o                         
   6  -1   1        188.80        200.54        11.11 o                         
   7  -1   1         75.07         64.11        11.34 o                         
   8  -1   1          0.72          3.79         4.64 o                         
   9  -1   1          6.45         -5.57         7.20 o                         
  10  -1   1          3.73         -6.00         6.00 o                         
  11  -1   1          0.34          0.36        10.03 o                         
 -11   0   1          0.98          2.35        10.25 o                         
 -10   0   1          1.36         -4.22         7.53 o                         
  -9   0   1         12.42         12.67         8.28 o                         
  -8   0   1          3.68          5.84         5.95 o                         
  -7   0   1        798.37        810.91        53.62 o                         
  -6   0   1        237.60        285.07         6.61 o                         
  -5   0   1        903.38       1012.93        11.54 o                         
  -4   0   1       3816.89       4022.44        61.36 o                         
  -3   0   1       7637.75       7799.82        23.33 o                         
  -2   0   1       5742.33       6001.41       146.74 o                         
   2   0   1      20181.82      19645.91        70.56 o                         
   3   0   1      17594.12      18244.49        70.97 o                         
   4   0   1       1896.21       1935.72        12.87 o                         
   5   0   1         53.15         44.07         4.03 o                         
   6   0   1       4262.56       4105.05        22.85 o                         
   7   0   1         95.21         89.13         5.83 o                         
   8   0   1        282.33        291.74         8.28 o                         
   9   0   1          1.71          8.65         8.27 o                         
  10   0   1          0.24         -6.16         8.86 o                         
  11   0   1          0.72         -9.70         9.70 o                         
 -11   1   1          0.11         -3.22         9.58 o                         
 -10   1   1         20.95         27.19         9.31 o                         
  -9   1   1         46.67         42.12         6.25 o                         
  -8   1   1         27.62         26.66         5.54 o                         
  -7   1   1        108.52        103.10        11.96 o                         
  -6   1   1         44.89         43.27         5.46 o                         
  -5   1   1         34.51         33.39         4.78 o                         
  -4   1   1         86.80         94.77         4.97 o                         
  -3   1   1       5053.33       4735.52       121.10 o                         
  -2   1   1       2883.63       2623.18        18.28 o                         
  -1   1   1       2566.49       1947.07        12.69 o                         
   1   1   1       2651.14       2386.54        13.47 o                         
   2   1   1       2113.60       2002.43        14.85 o                         
   3   1   1        501.14        423.28         5.42 o                         
   4   1   1        819.75        720.87        11.71 o                         
   5   1   1        620.65        563.09         7.94 o                         
   6   1   1        198.49        218.42         6.17 o                         
   7   1   1         73.55         72.88         4.95 o                         
   8   1   1         54.56         38.94         7.76 o                         
   9   1   1          2.25          0.50         8.22 o                         
  10   1   1          0.08          0.72         7.35 o                         
  11   1   1          3.09         -8.00         8.00 o                         
 -11   2   1         12.60         22.85        10.13 o                         
 -10   2   1         31.04         31.97         5.94 o                         
  -9   2   1          0.54          2.61         5.84 o                         
  -8   2   1         31.28         31.84         8.78 o                         
  -7   2   1          0.51         -8.50         8.50 o                         
  -6   2   1       1778.32       1738.76        38.63 o                         
  -5   2   1       1226.64       1253.64        13.53 o                         
  -4   2   1       1840.00       1807.45        18.05 o                         
  -3   2   1       2516.75       2680.95        51.87 o                         
  -2   2   1      26778.48      26265.89       937.72 o                         
  -1   2   1       5261.14       5480.26        24.75 o                         
   0   2   1         54.07         49.47         1.98 o                         
   1   2   1       4237.51       3947.06        18.94 o                         
   2   2   1       1952.78       2030.92        23.05 o                         
   3   2   1       3216.15       3610.79        43.20 o                         
   4   2   1        507.74        545.90         8.10 o                         
   5   2   1        453.61        469.45        13.16 o                         
   6   2   1         29.58         22.99         6.12 o                         
   7   2   1         24.97         23.87         7.08 o                         
   8   2   1         32.43         39.36         7.96 o                         
   9   2   1         15.47         11.37         6.70 o                         
  10   2   1         13.01         12.99         7.87 o                         
  11   2   1          3.61         21.25         9.20 o                         
 -11   3   1         11.83         14.15        13.46 o                         
 -10   3   1          8.15          6.45         9.01 o                         
  -9   3   1          6.89          4.15         8.70 o                         
  -8   3   1         46.72         54.25         9.72 o                         
  -7   3   1         63.75         66.41         9.92 o                         
  -6   3   1          0.04         -1.32         4.66 o                         
  -5   3   1        464.41        387.43        14.87 o                         
  -4   3   1       1431.56       1428.36        16.63 o                         
  -3   3   1        183.59        161.20         4.78 o                         
  -2   3   1        552.74        522.87        18.68 o                         
  -1   3   1         18.00         21.04         2.46 o                         
   0   3   1          1.23          0.86         1.92 o                         
   1   3   1         21.59         21.94         1.83 o                         
   2   3   1         88.45         99.78         4.11 o                         
   3   3   1        270.30        272.01         8.93 o                         
   4   3   1        872.41        957.17         7.25 o                         
   5   3   1        555.28        516.17        13.25 o                         
   6   3   1        271.36        237.21        10.78 o                         
   7   3   1         23.33         15.78         7.51 o                         
   8   3   1         13.75          8.13         7.44 o                         
   9   3   1          1.36         12.81         7.33 o                         
  10   3   1          9.85         17.53         7.63 o                         
 -11   4   1         16.75          3.46         7.77 o                         
 -10   4   1          6.41         -4.08        10.07 o                         
  -9   4   1          0.00         -8.54        11.03 o                         
  -8   4   1        135.39        130.78        12.33 o                         
  -7   4   1         64.61         65.04        10.34 o                         
  -6   4   1        203.19        230.15        12.83 o                         
  -5   4   1        192.09        191.47         6.65 o                         
  -4   4   1       5024.60       5203.83        24.09 o                         
  -3   4   1          6.63          4.09         2.74 o                         
  -2   4   1        356.57        382.41        10.79 o                         
  -1   4   1         92.32        104.67         4.45 o                         
   0   4   1         44.19         56.49         2.70 o                         
   1   4   1       1998.91       2110.91        28.69 o                         
   2   4   1        334.77        336.06         5.52 o                         
   3   4   1          1.95          2.48         3.44 o                         
   4   4   1        187.06        194.64         9.28 o                         
   5   4   1        286.79        342.19        11.80 o                         
   6   4   1         21.24         19.50         6.59 o                         
   7   4   1          1.94          1.94         7.05 o                         
   8   4   1         36.95         37.52         8.92 o                         
   9   4   1          0.92         -3.57         6.71 o                         
  10   4   1          0.99          0.78         8.43 o                         
 -10   5   1         33.12         34.32         9.77 o                         
  -9   5   1          0.11        -10.46        10.46 o                         
  -8   5   1         36.04         39.62        11.15 o                         
  -7   5   1        124.66        116.21        13.15 o                         
  -6   5   1         22.86          6.16         9.53 o                         
  -5   5   1          4.66          8.83         8.21 o                         
  -4   5   1         25.78         27.27         8.26 o                         
  -3   5   1        387.10        398.26        13.43 o                         
  -2   5   1        428.49        420.92        12.64 o                         
  -1   5   1        218.67        211.16         4.33 o                         
   0   5   1        128.30        125.68         3.60 o                         
   1   5   1        379.20        352.36        27.04 o                         
   2   5   1        618.65        636.04        10.68 o                         
   3   5   1         55.20         59.24         3.92 o                         
   4   5   1         87.71         80.70         8.20 o                         
   5   5   1        174.94        170.88        10.28 o                         
   6   5   1         46.94         39.73         7.50 o                         
   7   5   1         11.36         14.15         7.50 o                         
   8   5   1          0.00         -4.67         8.55 o                         
   9   5   1          5.44         -2.13         8.57 o                         
  10   5   1          1.27        -10.05        10.05 o                         
 -10   6   1          3.47        -11.57        11.57 o                         
  -9   6   1        128.17        131.73        15.05 o                         
  -8   6   1          4.89          6.08        10.72 o                         
  -7   6   1         41.23         17.58        10.71 o                         
  -6   6   1         82.79         63.52        12.13 o                         
  -5   6   1         34.27         48.25         9.53 o                         
  -4   6   1        476.76        479.97        15.86 o                         
  -3   6   1        465.98        429.60        14.26 o                         
  -2   6   1          4.11          4.98         6.47 o                         
  -1   6   1        411.07        476.02         6.39 o                         
   0   6   1        171.88        192.80         4.52 o                         
   1   6   1         16.91         22.50         3.55 o                         
   2   6   1          0.66         -1.17         3.64 o                         
   3   6   1          2.42          1.17         3.51 o                         
   4   6   1          7.91          9.74         5.18 o                         
   5   6   1         94.65        110.67        10.18 o                         
   6   6   1        279.04        300.29        22.59 o                         
   7   6   1        197.03        217.52        13.41 o                         
   8   6   1          0.46         -5.58         9.06 o                         
   9   6   1          4.24         20.14         9.80 o                         
  -9   7   1         79.08         70.45        13.59 o                         
  -8   7   1         27.09         40.97        12.34 o                         
  -7   7   1         61.70         46.18        11.97 o                         
  -6   7   1         10.23         -0.31        10.00 o                         
  -5   7   1        104.62         92.59        11.47 o                         
  -4   7   1        119.24        108.62        10.00 o                         
  -3   7   1         79.75         75.36         9.41 o                         
  -2   7   1          4.84          4.59         4.92 o                         
  -1   7   1          7.48          9.91         2.75 o                         
   0   7   1          0.25          3.58         3.31 o                         
   1   7   1          0.91          3.86         3.77 o                         
   2   7   1         73.25         68.35         5.06 o                         
   3   7   1          4.05          6.24         3.86 o                         
   4   7   1          5.45          3.01         4.29 o                         
   5   7   1         24.94         29.06         6.49 o                         
   6   7   1          2.55         -1.09         5.92 o                         
   7   7   1         22.61         39.95        11.52 o                         
   8   7   1          1.13         11.65         7.66 o                         
  -8   8   1         16.90        -10.71        10.71 o                         
  -7   8   1         63.91         71.23        12.60 o                         
  -6   8   1         51.56         30.16        10.33 o                         
  -5   8   1         82.30         81.16        11.13 o                         
  -4   8   1         42.26         38.67        10.59 o                         
  -3   8   1         75.08         76.92         7.32 o                         
  -2   8   1        132.15        112.84        26.59 o                         
  -1   8   1         84.43         76.10         5.23 o                         
   0   8   1          1.32         -0.33         3.47 o                         
   1   8   1          5.87          9.44         3.82 o                         
   2   8   1        504.08        554.06        12.35 o                         
   3   8   1        104.62         79.82         5.25 o                         
   4   8   1         19.26         12.71         4.46 o                         
   5   8   1        181.04        153.24        33.67 o                         
   6   8   1        412.85        512.28        22.34 o                         
   7   8   1         74.30         85.36        13.67 o                         
  -7   9   1          1.20          2.18        13.50 o                         
  -6   9   1          7.47          9.50         9.59 o                         
  -5   9   1        143.80        145.94        14.43 o                         
  -4   9   1         16.81         14.01         7.03 o                         
  -3   9   1         13.42         17.72         6.30 o                         
  -2   9   1         12.60         15.18        10.14 o                         
  -1   9   1         63.58         54.74         9.88 o                         
   0   9   1          4.52          1.79         5.13 o                         
   1   9   1         74.10         69.73         8.43 o                         
   2   9   1          6.99          9.87         5.77 o                         
   3   9   1        176.12        180.15         9.48 o                         
   4   9   1         18.39         18.73         7.14 o                         
   5   9   1          0.67          7.42        12.02 o                         
   6   9   1          0.60          2.81        11.90 o                         
  -6  10   1         10.80         -0.90        11.58 o                         
  -5  10   1         46.01         70.46        15.35 o                         
  -4  10   1         17.54         49.83        12.31 o                         
  -3  10   1        123.18        134.21        14.69 o                         
  -2  10   1          0.48          1.10         9.52 o                         
  -1  10   1        771.35        786.43        23.63 o                         
   0  10   1        137.50        170.79        13.86 o                         
   1  10   1        508.35        466.85        19.94 o                         
   2  10   1         39.16         23.56         6.71 o                         
   3  10   1          8.32         14.67         6.26 o                         
   4  10   1         21.35         35.60         6.08 o                         
   5  10   1         28.01         27.91         9.92 o                         
  -4  11   1          0.01         28.75        13.42 o                         
  -3  11   1          1.26         25.13        11.35 o                         
  -2  11   1         33.86         43.06        12.31 o                         
  -1  11   1          1.18        -10.61        10.61 o                         
   0  11   1          5.61         16.90        11.93 o                         
   1  11   1         15.60         -0.13        10.83 o                         
   2  11   1         10.15         21.01        11.77 o                         
  -3 -11   2          0.01         -0.23         9.52 o                         
  -2 -11   2          6.28         11.48        12.55 o                         
  -1 -11   2          8.23         -6.48         7.22 o                         
   0 -11   2          1.54         16.62        11.25 o                         
   1 -11   2         15.60         13.95         9.20 o                         
   2 -11   2          0.12          9.69        10.38 o                         
   3 -11   2          2.49         21.17        12.12 o                         
   4 -11   2          1.72         24.41        11.63 o                         
  -5 -10   2          6.98        -12.16        12.16 o                         
  -4 -10   2        146.07        119.01        14.28 o                         
  -3 -10   2         18.77         18.00         6.91 o                         
  -2 -10   2        459.25        465.28        13.48 o                         
  -1 -10   2        392.87        381.81        23.05 o                         
   0 -10   2        135.19        143.62         8.93 o                         
   1 -10   2        161.85        157.16        13.46 o                         
   2 -10   2         42.50         49.05        11.83 o                         
   3 -10   2        226.13        258.64        16.60 o                         
   4 -10   2        124.51        133.80        14.09 o                         
   5 -10   2          2.46          6.51         6.49 o                         
   6 -10   2          0.01          4.69         9.82 o                         
  -6  -9   2         17.45         -6.62        10.26 o                         
  -5  -9   2         32.23         17.95        12.85 o                         
  -4  -9   2          1.59         -1.21        10.54 o                         
  -3  -9   2          4.07          0.44         6.18 o                         
  -2  -9   2          0.75          2.41         6.09 o                         
  -1  -9   2         17.21          9.57         5.75 o                         
   0  -9   2         10.82          4.74         5.87 o                         
   1  -9   2         22.03         25.06         9.19 o                         
   2  -9   2          9.01          3.26         9.80 o                         
   3  -9   2         29.82         26.74         5.75 o                         
   4  -9   2          0.21         -6.01         7.04 o                         
   5  -9   2          1.22         -4.06         7.08 o                         
   6  -9   2          1.74         -8.35         8.91 o                         
   7  -9   2         11.99         12.82         9.20 o                         
  -8  -8   2         39.89          9.46        10.31 o                         
  -7  -8   2          0.56         18.59        13.36 o                         
  -6  -8   2          2.60         -4.86         9.94 o                         
  -5  -8   2        124.81        133.99        15.07 o                         
  -4  -8   2        215.25        219.87        14.83 o                         
  -3  -8   2        179.19        174.49         8.12 o                         
  -2  -8   2         35.38         32.54         6.19 o                         
  -1  -8   2        151.09        131.94         7.10 o                         
   0  -8   2        371.22        291.34         9.24 o                         
   1  -8   2          6.44          1.86         8.49 o                         
   2  -8   2        109.53         83.68        18.86 o                         
   3  -8   2         93.29        102.21         7.79 o                         
   4  -8   2         82.12         94.38        17.78 o                         
   5  -8   2         22.26          6.49        11.23 o                         
   6  -8   2          6.29          5.24        11.29 o                         
   7  -8   2          2.64        -10.78        10.78 o                         
   8  -8   2        372.50        330.98        18.17 o                         
  -8  -7   2          7.96         -5.91        10.44 o                         
  -7  -7   2        138.78        165.86        15.57 o                         
  -6  -7   2         45.24         35.22        10.46 o                         
  -5  -7   2        257.64        287.68        16.70 o                         
  -4  -7   2          0.05         -3.26         9.26 o                         
  -3  -7   2        315.72        331.94        15.71 o                         
  -2  -7   2          5.76          6.20         5.38 o                         
  -1  -7   2         10.47         14.74         5.45 o                         
   0  -7   2         28.21         17.80         3.11 o                         
   1  -7   2         23.97         25.98         5.07 o                         
   2  -7   2         25.86         28.72         5.42 o                         
   3  -7   2        374.38        409.65        13.33 o                         
   4  -7   2         21.41         11.92        10.48 o                         
   5  -7   2          2.90         -6.39         9.87 o                         
   6  -7   2         15.10         16.48        11.80 o                         
   7  -7   2         32.21         35.61        11.50 o                         
   8  -7   2          4.10         -3.49        10.49 o                         
   9  -7   2          0.92         -9.92         9.92 o                         
  -9  -6   2         90.70        110.00        16.21 o                         
  -8  -6   2        141.57        173.66        15.45 o                         
  -7  -6   2          0.00         -4.85         4.85 o                         
  -6  -6   2          0.10          7.28        14.28 o                         
  -5  -6   2         47.61         32.36         9.15 o                         
  -4  -6   2          0.24         -2.97         4.65 o                         
  -3  -6   2        174.20        142.92         8.15 o                         
  -2  -6   2        171.85        201.60         5.37 o                         
  -1  -6   2        624.36        761.01         8.88 o                         
   0  -6   2         26.77         29.58         2.84 o                         
   1  -6   2       1781.93       2088.37        92.81 o                         
   2  -6   2       1398.91       1760.91       117.47 o                         
   3  -6   2         29.30         46.91         9.38 o                         
   4  -6   2        538.53        694.24        20.09 o                         
   5  -6   2        114.23        118.07        12.90 o                         
   6  -6   2         13.90         -2.29        12.12 o                         
   7  -6   2         92.01         92.17        12.85 o                         
   8  -6   2          0.03         -9.18         9.18 o                         
   9  -6   2         16.75          3.23         9.16 o                         
  10  -6   2         20.28         21.08        10.54 o                         
 -10  -5   2         15.40         31.05        10.18 o                         
  -9  -5   2         46.53         51.29         7.57 o                         
  -8  -5   2         40.70         48.05         7.51 o                         
  -7  -5   2        165.27        163.40        14.42 o                         
  -6  -5   2         40.98         45.65         6.01 o                         
  -5  -5   2        182.96        187.18         5.89 o                         
  -4  -5   2        124.36        123.35         4.89 o                         
  -3  -5   2         41.86         46.59         3.02 o                         
  -2  -5   2          3.85          1.07         2.06 o                         
  -1  -5   2         91.36         71.02         9.56 o                         
   0  -5   2         13.19          9.75         2.15 o                         
   1  -5   2        406.79        417.74         9.98 o                         
   2  -5   2        218.70        229.83        13.79 o                         
   3  -5   2         43.91         52.08         6.20 o                         
   4  -5   2          7.78          5.19         8.95 o                         
   5  -5   2         75.80         86.23        11.27 o                         
   6  -5   2         61.78         59.50        11.96 o                         
   7  -5   2          1.24        -10.47        10.47 o                         
   8  -5   2          2.49         -9.27         9.27 o                         
   9  -5   2          4.35         21.67         9.60 o                         
  10  -5   2          3.19         13.47        12.89 o                         
 -10  -4   2         21.08         23.56         9.03 o                         
  -9  -4   2         26.62         32.00         8.58 o                         
  -8  -4   2         29.81         32.96         7.87 o                         
  -7  -4   2         64.20         61.70         7.67 o                         
  -6  -4   2        220.71        208.36        15.18 o                         
  -5  -4   2         31.46         47.77         4.81 o                         
  -4  -4   2        863.60        921.84         9.43 o                         
  -3  -4   2         21.08         20.14         2.88 o                         
  -2  -4   2       2151.45       2202.14        11.22 o                         
  -1  -4   2          8.90          5.93         1.32 o                         
   0  -4   2        359.88        361.31         7.27 o                         
   1  -4   2        491.92        565.68        20.10 o                         
   2  -4   2         12.33         22.76         4.40 o                         
   3  -4   2         30.67         35.41        10.39 o                         
   4  -4   2       7004.83       8107.85       399.01 o                         
   5  -4   2        910.87       1018.50        22.33 o                         
   6  -4   2        394.89        452.54        16.66 o                         
   7  -4   2        196.52        211.89        13.51 o                         
   8  -4   2          1.36         -3.74         8.54 o                         
   9  -4   2          0.28         -1.11         5.51 o                         
  10  -4   2          5.98         19.77         6.66 o                         
 -11  -3   2         10.87         11.64         7.44 o                         
 -10  -3   2          0.13         10.95         8.21 o                         
  -9  -3   2          3.72          8.83         8.12 o                         
  -8  -3   2          7.18          7.78         7.55 o                         
  -7  -3   2        141.35        130.32         8.03 o                         
  -6  -3   2          6.32          5.99         4.56 o                         
  -5  -3   2        389.15        362.39         8.04 o                         
  -4  -3   2       1438.07       1496.11        47.08 o                         
  -3  -3   2          1.46          1.91         2.21 o                         
  -2  -3   2       1633.26       1493.46        18.03 o                         
  -1  -3   2         74.86         75.01         2.07 o                         
   0  -3   2         32.70         30.93         1.89 o                         
   1  -3   2         16.79         12.20         2.73 o                         
   2  -3   2        664.39        626.35        41.08 o                         
   3  -3   2        138.25        134.97         5.46 o                         
   4  -3   2        272.67        326.79        30.27 o                         
   5  -3   2         78.82         91.41         9.76 o                         
   6  -3   2        334.74        346.04        13.76 o                         
   7  -3   2          1.79         -4.84         7.87 o                         
   8  -3   2         10.28         17.42         6.19 o                         
   9  -3   2          0.01          1.41         5.47 o                         
  10  -3   2          3.58         -5.07         8.44 o                         
  11  -3   2          1.84          6.22        11.82 o                         
 -11  -2   2          0.34         -7.47         7.47 o                         
 -10  -2   2          0.75         -1.15         7.95 o                         
  -9  -2   2          5.42         -0.79         8.32 o                         
  -8  -2   2         44.19         34.65         7.11 o                         
  -7  -2   2        143.10        146.13         9.60 o                         
  -6  -2   2       1050.03       1004.15        16.87 o                         
  -5  -2   2         83.34         94.29         3.59 o                         
  -4  -2   2         43.08         64.05         2.26 o                         
  -3  -2   2         18.53         20.11         2.38 o                         
  -2  -2   2        139.90        177.08        18.70 o                         
  -1  -2   2        156.87        155.12         4.83 o                         
   0  -2   2        706.28        787.92         4.76 o                         
   1  -2   2       1543.56       1650.25        14.75 o                         
   2  -2   2      39717.59      41775.30       289.23 o                         
   3  -2   2        396.86        396.89         6.54 o                         
   4  -2   2       9032.45       9912.57       187.48 o                         
   5  -2   2        441.36        370.92        84.36 o                         
   6  -2   2        420.37        404.17        13.57 o                         
   7  -2   2         49.42         54.62         6.50 o                         
   8  -2   2       1160.58       1131.14        35.94 o                         
   9  -2   2         10.71          2.84         5.45 o                         
  10  -2   2          4.25         12.82         8.69 o                         
  11  -2   2          1.04         24.23         9.04 o                         
 -11  -1   2          0.45          6.77         9.03 o                         
 -10  -1   2         12.57          5.97         7.07 o                         
  -9  -1   2         81.82         69.26         9.34 o                         
  -8  -1   2         51.26         52.93         8.82 o                         
  -7  -1   2        105.29        104.79         5.18 o                         
  -6  -1   2          4.99         13.08         4.57 o                         
  -5  -1   2         19.65         18.80         2.99 o                         
  -4  -1   2         66.10         66.48         2.26 o                         
  -3  -1   2       7423.65       6600.15        80.69 o                         
  -2  -1   2       1855.52       1621.49        24.31 o                         
  -1  -1   2        670.98        552.54         9.94 o                         
   0  -1   2         15.91         29.10         3.76 o                         
   1  -1   2       1408.02       1143.78        10.12 o                         
   2  -1   2       3049.89       2714.35        18.41 o                         
   3  -1   2       2134.87       1524.70       276.83 o                         
   4  -1   2         26.62         32.68         3.61 o                         
   5  -1   2        498.23        484.11        12.01 o                         
   6  -1   2        381.00        353.04        14.29 o                         
   7  -1   2          4.37          5.61         4.45 o                         
   8  -1   2          6.39          8.62         4.79 o                         
   9  -1   2          2.21        -10.65        10.65 o                         
  10  -1   2          0.82         -0.87         8.88 o                         
  11  -1   2          0.66          1.28         9.23 o                         
 -11   0   2          2.02          0.92         8.66 o                         
 -10   0   2         21.49         17.22         8.15 o                         
  -9   0   2          0.82          8.28         7.64 o                         
  -8   0   2         14.07         17.95         4.46 o                         
  -7   0   2        400.17        368.97        14.99 o                         
  -6   0   2        711.86        684.39        18.30 o                         
  -5   0   2        597.42        644.57         9.56 o                         
  -4   0   2       1627.62       1664.04        28.33 o                         
  -3   0   2        585.80        676.61         7.82 o                         
  -2   0   2         59.46         69.45         3.48 o                         
  -1   0   2       9884.95       9955.08        25.64 o                         
   1   0   2       5333.03       5631.49        13.05 o                         
   2   0   2        217.00        212.90         3.81 o                         
   3   0   2       5505.28       5552.80        21.16 o                         
   4   0   2          3.92         -0.03         3.27 o                         
   5   0   2        139.51        124.54         4.85 o                         
   6   0   2        411.27        428.23        11.55 o                         
   7   0   2         10.14          6.90         4.51 o                         
   8   0   2          0.07         -1.64         4.77 o                         
   9   0   2          2.17          5.12         6.62 o                         
  10   0   2         11.01          0.80         9.30 o                         
  11   0   2          0.19          8.64         9.78 o                         
 -11   1   2          0.16         -8.51         9.11 o                         
 -10   1   2          2.39          4.32         9.06 o                         
  -9   1   2         74.25         66.03         8.11 o                         
  -8   1   2          3.05         -3.38         5.36 o                         
  -7   1   2          0.67         -5.23         5.23 o                         
  -6   1   2         14.39         19.59         4.83 o                         
  -5   1   2        101.39         79.39         5.26 o                         
  -4   1   2        366.17        338.28        16.97 o                         
  -3   1   2       1073.70        970.78        67.75 o                         
  -2   1   2       1246.56       1082.30        13.98 o                         
  -1   1   2       3483.54       2837.83        19.08 o                         
   0   1   2         77.33         68.61         3.93 o                         
   1   1   2       2629.62       2460.42        15.55 o                         
   2   1   2        758.75        756.79         6.26 o                         
   3   1   2        435.52        378.33         5.42 o                         
   4   1   2       1456.39       1356.84        34.58 o                         
   5   1   2         56.71         54.59         3.88 o                         
   6   1   2        147.43        139.47         5.45 o                         
   7   1   2        306.18        286.82        15.11 o                         
   8   1   2          9.19          7.45         6.91 o                         
   9   1   2         30.21         27.94         7.92 o                         
  10   1   2          0.19         -7.32         7.32 o                         
  11   1   2          0.31         14.77         9.45 o                         
 -11   2   2         10.50          2.37         7.98 o                         
 -10   2   2         43.53         39.13         7.23 o                         
  -9   2   2          5.65          0.69         8.82 o                         
  -8   2   2         56.55         51.25         6.13 o                         
  -7   2   2        121.84        111.29         6.54 o                         
  -6   2   2          0.01         -2.04         4.87 o                         
  -5   2   2        215.24        239.48        13.85 o                         
  -4   2   2         43.47         59.23         4.77 o                         
  -3   2   2        601.56        621.13         9.03 o                         
  -2   2   2        297.29        306.00        11.63 o                         
  -1   2   2        698.01        747.18        52.74 o                         
   0   2   2       1435.73       1416.45        20.95 o                         
   1   2   2       1713.00       1737.64        12.46 o                         
   2   2   2       4185.08       4415.96        61.09 o                         
   3   2   2        872.86        931.45         8.66 o                         
   4   2   2        370.53        374.91         6.83 o                         
   5   2   2        322.48        316.13         5.91 o                         
   6   2   2        251.03        244.54        10.52 o                         
   7   2   2          1.89          1.19         6.84 o                         
   8   2   2         10.35          7.99         8.15 o                         
   9   2   2          8.32          9.66         7.33 o                         
  10   2   2         13.89          8.52         7.25 o                         
  11   2   2         13.77         14.82         8.63 o                         
 -11   3   2         23.88         32.03         7.69 o                         
 -10   3   2          2.02         -6.95         9.63 o                         
  -9   3   2          4.35          8.70         8.84 o                         
  -8   3   2          6.46         10.12         7.60 o                         
  -7   3   2         58.81         64.42         6.22 o                         
  -6   3   2         47.67         36.18         6.41 o                         
  -5   3   2       1273.95       1217.24        21.49 o                         
  -4   3   2       1220.56       1271.95        29.94 o                         
  -3   3   2        175.69        175.35        11.72 o                         
  -2   3   2          1.58         -1.12         2.45 o                         
  -1   3   2        160.76        162.22         8.11 o                         
   0   3   2          1.77          3.45         1.50 o                         
   1   3   2         94.89         99.95         3.81 o                         
   2   3   2        450.03        428.64         6.73 o                         
   3   3   2         64.56         59.32         6.14 o                         
   4   3   2        227.06        239.99         9.62 o                         
   5   3   2         40.62         50.73         7.07 o                         
   6   3   2        181.66        173.49        10.07 o                         
   7   3   2         56.13         40.42         7.67 o                         
   8   3   2          0.63         -2.76         7.96 o                         
   9   3   2         16.39         -0.98         7.99 o                         
  10   3   2          0.29         -1.85         6.82 o                         
 -11   4   2          1.04        -10.73        10.73 o                         
 -10   4   2          0.02         -2.89        11.09 o                         
  -9   4   2         35.47         33.23        10.80 o                         
  -8   4   2        166.51        151.81        12.13 o                         
  -7   4   2        350.74        345.48         9.65 o                         
  -6   4   2         11.58         16.97         4.99 o                         
  -5   4   2         40.00         39.79         4.93 o                         
  -4   4   2        200.79        211.22         6.26 o                         
  -3   4   2        123.71        111.34         6.43 o                         
  -2   4   2        349.69        343.83        18.23 o                         
  -1   4   2        950.07        967.47         7.81 o                         
   0   4   2        123.66        116.43         2.62 o                         
   1   4   2        397.71        436.67         5.46 o                         
   2   4   2         27.44         35.52         4.70 o                         
   3   4   2         31.26         35.87         3.54 o                         
   4   4   2        106.22         79.02         7.50 o                         
   5   4   2         59.94         68.76         7.73 o                         
   6   4   2         67.27         58.65         8.37 o                         
   7   4   2         94.73         97.20         9.63 o                         
   8   4   2          5.16         -0.98         8.07 o                         
   9   4   2          3.67          8.37         7.21 o                         
  10   4   2          0.37         -1.72         6.97 o                         
 -10   5   2         16.99        -11.62        11.62 o                         
  -9   5   2         14.38         18.55        10.51 o                         
  -8   5   2         59.04         48.42        10.31 o                         
  -7   5   2         99.34         90.18        12.67 o                         
  -6   5   2         88.58         75.60        10.32 o                         
  -5   5   2          0.66          1.44         7.97 o                         
  -4   5   2          1.25         -2.14         7.90 o                         
  -3   5   2        136.67        125.48         9.51 o                         
  -2   5   2        595.04        613.32        14.81 o                         
  -1   5   2        157.23        161.95         4.39 o                         
   0   5   2          8.13          8.22         1.37 o                         
   1   5   2         92.25         95.85         3.31 o                         
   2   5   2        255.51        290.09         6.44 o                         
   3   5   2          2.83          4.32         3.21 o                         
   4   5   2         54.50         56.73         7.63 o                         
   5   5   2         43.89         44.57         8.69 o                         
   6   5   2          5.40          6.00         7.39 o                         
   7   5   2          4.95         -4.54         7.76 o                         
   8   5   2          0.13          7.85         8.32 o                         
   9   5   2         24.55         37.14        10.24 o                         
 -10   6   2         36.39        -13.30        13.30 o                         
  -9   6   2         76.26         75.81        12.23 o                         
  -8   6   2        162.65        159.09        13.70 o                         
  -7   6   2          8.56         -3.54         9.53 o                         
  -6   6   2         27.59         37.55         9.75 o                         
  -5   6   2          1.01         -3.01         9.03 o                         
  -4   6   2         32.70         29.33         8.46 o                         
  -3   6   2         82.15         80.30         8.75 o                         
  -2   6   2        861.35        937.18        18.44 o                         
  -1   6   2        680.84        705.15        11.52 o                         
   0   6   2          0.05         -0.71         2.70 o                         
   1   6   2        505.82        510.26         7.92 o                         
   2   6   2        689.89        706.82         9.58 o                         
   3   6   2          0.52         -1.24         3.57 o                         
   4   6   2        866.37        877.11        46.36 o                         
   5   6   2         45.56         41.96         9.25 o                         
   6   6   2         39.74         37.59         9.62 o                         
   7   6   2         50.33         48.84         8.62 o                         
   8   6   2          7.95         26.84         8.52 o                         
   9   6   2         59.32         34.11         9.25 o                         
  -9   7   2         62.75         84.93        14.01 o                         
  -8   7   2         17.25         -1.38         9.01 o                         
  -7   7   2         10.63          0.19        10.84 o                         
  -6   7   2          0.19         -1.44         8.03 o                         
  -5   7   2        184.06        174.95        13.03 o                         
  -4   7   2        134.33        140.18        11.59 o                         
  -3   7   2          7.28          5.90         7.43 o                         
  -2   7   2         36.90         40.95         5.93 o                         
  -1   7   2          1.65          4.71         2.87 o                         
   0   7   2          7.07         10.35         3.68 o                         
   1   7   2         23.00         24.53         4.03 o                         
   2   7   2         23.51         24.20         4.44 o                         
   3   7   2         99.89        106.12         5.55 o                         
   4   7   2          3.95          6.89         4.23 o                         
   5   7   2          2.66          7.28         8.09 o                         
   6   7   2         10.96         15.09         6.52 o                         
   7   7   2         29.03         22.36         6.89 o                         
   8   7   2         15.98         14.89         7.64 o                         
  -8   8   2         15.27         14.94        12.07 o                         
  -7   8   2        211.00        199.31        14.98 o                         
  -6   8   2         73.35         77.52        11.98 o                         
  -5   8   2        110.78        112.30        11.43 o                         
  -4   8   2          9.56         19.48         8.14 o                         
  -3   8   2          6.96          5.02         8.20 o                         
  -2   8   2        330.18        300.58        66.85 o                         
  -1   8   2         34.50         34.19         8.58 o                         
   0   8   2         73.22         66.41         5.07 o                         
   1   8   2       1211.25       1251.76        23.03 o                         
   2   8   2         88.86         96.00         6.48 o                         
   3   8   2         47.19         47.30         5.13 o                         
   4   8   2         28.32         29.24         9.05 o                         
   5   8   2         64.14         84.33        13.89 o                         
   6   8   2         10.85          6.55         9.11 o                         
   7   8   2          4.71         24.96         8.01 o                         
  -7   9   2         37.64         29.13        10.12 o                         
  -6   9   2         13.39         11.55         8.52 o                         
  -5   9   2         93.66         81.62        12.13 o                         
  -4   9   2         26.52         30.91         9.05 o                         
  -3   9   2        124.42        104.46         8.41 o                         
  -2   9   2          4.02         -2.24        10.51 o                         
  -1   9   2         37.47         37.61         7.75 o                         
   0   9   2          8.28          1.26        11.53 o                         
   1   9   2         40.40         30.37         7.12 o                         
   2   9   2         76.37         84.19         7.56 o                         
   3   9   2        137.16        129.46        19.14 o                         
   4   9   2         52.46         50.89         7.69 o                         
   5   9   2          5.43         -9.86         9.86 o                         
   6   9   2          1.31          8.76        10.36 o                         
  -6  10   2         70.09         84.95        13.21 o                         
  -5  10   2          8.76         -8.85         8.85 o                         
  -4  10   2          2.12         -3.20        10.26 o                         
  -3  10   2          6.86          9.54        10.44 o                         
  -2  10   2         86.70        110.51        13.59 o                         
  -1  10   2        355.84        347.43        17.17 o                         
   0  10   2         43.01         48.95        12.77 o                         
   1  10   2        159.46        151.00        13.26 o                         
   2  10   2         80.59         86.89        12.62 o                         
   3  10   2         15.14         17.30         7.32 o                         
   4  10   2          1.17        -14.62        14.62 o                         
  -3  11   2          0.27         12.83        12.99 o                         
  -2  11   2         36.41         51.00        13.36 o                         
  -1  11   2         39.70         37.16        10.36 o                         
   0  11   2          8.78          3.11         9.70 o                         
   1  11   2         32.25         22.66        10.48 o                         
   2  11   2          8.18          7.49         8.31 o                         
  -3 -11   3          8.41          3.23        20.61 o                         
  -2 -11   3          1.40          4.04        11.75 o                         
  -1 -11   3          3.97         -7.08         7.14 o                         
   0 -11   3         13.37          0.87        10.57 o                         
   1 -11   3          4.57          5.13         9.80 o                         
   2 -11   3         12.16         -2.79         9.78 o                         
   3 -11   3          0.08          2.55         9.76 o                         
   4 -11   3          0.07         -1.76        10.90 o                         
  -5 -10   3         10.50         28.50        10.01 o                         
  -4 -10   3          3.68          3.74         8.67 o                         
  -3 -10   3         72.83         81.64         8.29 o                         
  -2 -10   3         75.16         72.99         9.28 o                         
  -1 -10   3         73.17         74.92         7.20 o                         
   0 -10   3        128.23        122.76        11.73 o                         
   1 -10   3          0.96          6.90         9.43 o                         
   2 -10   3        409.21        433.86        18.08 o                         
   3 -10   3          3.40         -5.35        10.28 o                         
   4 -10   3        120.56        134.50        14.49 o                         
   5 -10   3          0.67          8.40         7.49 o                         
   6 -10   3         20.99         38.68        17.20 o                         
  -6  -9   3         32.33         32.10        12.15 o                         
  -5  -9   3         32.30         44.45        12.81 o                         
  -4  -9   3          9.83         22.81        11.28 o                         
  -3  -9   3         59.88         53.85         7.28 o                         
  -2  -9   3          9.34          9.44         6.23 o                         
  -1  -9   3         54.08         46.78         6.90 o                         
   0  -9   3          1.65          6.67         5.36 o                         
   1  -9   3         24.01          9.94         9.26 o                         
   2  -9   3          0.43          5.88         9.19 o                         
   3  -9   3          2.06         -2.64         5.14 o                         
   4  -9   3         24.08         30.98         7.17 o                         
   5  -9   3         25.62         28.55        11.68 o                         
   6  -9   3          3.68         -0.70         8.11 o                         
   7  -9   3          2.99         -9.53         9.53 o                         
  -8  -8   3          0.07          2.92        11.97 o                         
  -7  -8   3         29.33         25.63        11.97 o                         
  -6  -8   3        358.82        406.03        19.87 o                         
  -5  -8   3          7.80          9.73        11.31 o                         
  -4  -8   3         11.65          3.02         8.93 o                         
  -3  -8   3         60.03         61.57         6.43 o                         
  -2  -8   3         11.93          1.32         5.24 o                         
  -1  -8   3         95.33         89.15         6.69 o                         
   0  -8   3        170.19        176.86         7.67 o                         
   1  -8   3         41.84         46.79         8.52 o                         
   2  -8   3        128.15         94.08        19.70 o                         
   3  -8   3        142.36        137.28         8.11 o                         
   4  -8   3        492.33        488.28        17.25 o                         
   5  -8   3        209.21        215.18        14.04 o                         
   6  -8   3         48.56         44.92        10.99 o                         
   7  -8   3         36.15         38.51        10.92 o                         
   8  -8   3          0.50         -4.39         8.62 o                         
  -8  -7   3         51.51         68.55        12.52 o                         
  -7  -7   3         63.87         68.40        13.58 o                         
  -6  -7   3         59.09         72.39        12.32 o                         
  -5  -7   3         26.12         18.98        10.47 o                         
  -4  -7   3         12.61          5.06         7.61 o                         
  -3  -7   3        275.87        271.10        21.35 o                         
  -2  -7   3          0.00         -1.78         5.01 o                         
  -1  -7   3         24.87         33.18         4.50 o                         
   0  -7   3          0.70          5.10         4.19 o                         
   1  -7   3         13.71         19.48         4.06 o                         
   2  -7   3         12.18         13.21         4.81 o                         
   3  -7   3          2.00         -0.58         5.30 o                         
   4  -7   3         42.86         27.05         9.15 o                         
   5  -7   3          1.76         -8.74         8.74 o                         
   6  -7   3          5.81          8.16         9.42 o                         
   7  -7   3          9.12          7.76         8.98 o                         
   8  -7   3          4.37          1.66        10.29 o                         
   9  -7   3          0.59         18.19         8.68 o                         
  -9  -6   3        137.93        162.88        16.81 o                         
  -8  -6   3         76.83         81.04        13.13 o                         
  -7  -6   3         11.21         32.28        10.94 o                         
  -6  -6   3         53.31         32.06         9.40 o                         
  -5  -6   3         74.81         60.85        15.85 o                         
  -4  -6   3          0.03          2.81         4.53 o                         
  -3  -6   3       1129.63       1107.51        13.51 o                         
  -2  -6   3         64.99         63.33         6.16 o                         
  -1  -6   3        405.96        425.50        37.90 o                         
   0  -6   3       1611.27       1619.58        48.79 o                         
   1  -6   3        258.50        280.59        10.79 o                         
   2  -6   3        111.17        135.26         5.56 o                         
   3  -6   3         63.38         56.50         6.22 o                         
   4  -6   3          4.17          9.47         5.52 o                         
   5  -6   3        806.56        799.61        20.99 o                         
   6  -6   3       1240.49       1146.63        26.41 o                         
   7  -6   3        230.25        229.87        14.69 o                         
   9  -6   3          6.81          4.41         8.87 o                         
  10  -6   3         14.04          3.36        13.57 o                         
 -10  -5   3         27.48         17.96        12.44 o                         
  -9  -5   3          0.04        -16.26        16.26 o                         
  -8  -5   3         20.91         17.85         5.99 o                         
  -7  -5   3        379.50        345.65        17.59 o                         
  -6  -5   3         69.19         55.56         6.08 o                         
  -5  -5   3          1.99         -0.33         3.48 o                         
  -4  -5   3        143.02        123.77         5.20 o                         
  -3  -5   3         10.38          4.29         2.58 o                         
  -2  -5   3          3.63          3.33         2.05 o                         
  -1  -5   3        462.95        450.60         5.63 o                         
   0  -5   3         15.92         10.92         1.31 o                         
   1  -5   3        554.75        532.50         7.56 o                         
   2  -5   3          6.00          7.96         3.57 o                         
   3  -5   3        172.14        116.35         6.34 o                         
   4  -5   3        222.94        268.82        13.54 o                         
   5  -5   3         23.91         14.89         7.53 o                         
   6  -5   3        145.24        125.88        12.25 o                         
   7  -5   3         10.91         10.14         9.01 o                         
   8  -5   3          4.60          4.93         8.61 o                         
   9  -5   3          1.69          5.63        11.12 o                         
  10  -5   3          2.16          9.62         6.68 o                         
 -10  -4   3         20.40          9.41         8.33 o                         
  -9  -4   3         53.07         34.63         7.48 o                         
  -8  -4   3        225.68        195.41        11.59 o                         
  -7  -4   3         41.46         55.86        12.40 o                         
  -6  -4   3         79.28         86.24         4.99 o                         
  -5  -4   3         32.94         33.09         3.18 o                         
  -4  -4   3          6.38          6.57         2.60 o                         
  -3  -4   3        694.25        634.93         9.31 o                         
  -2  -4   3       4462.01       4753.21        31.39 o                         
  -1  -4   3        190.18        184.14         3.17 o                         
   0  -4   3        278.59        295.66         3.64 o                         
   1  -4   3       1064.30       1097.66        20.49 o                         
   2  -4   3        176.74        243.52         6.59 o                         
   3  -4   3          0.49         -2.38         4.19 o                         
   4  -4   3       6348.25       6734.30       120.19 o                         
   5  -4   3          0.51          1.35         4.09 o                         
   6  -4   3        991.83       1094.02        22.59 o                         
   7  -4   3         26.06         12.97         8.65 o                         
   8  -4   3        193.23        169.52        12.57 o                         
   9  -4   3          8.71         14.37        10.97 o                         
  10  -4   3        109.84        109.26         8.54 o                         
 -11  -3   3         24.77         13.36         9.96 o                         
 -10  -3   3          0.02         -4.90         7.66 o                         
  -9  -3   3          0.10         -7.65         7.68 o                         
  -8  -3   3          5.11         -5.21         5.39 o                         
  -7  -3   3          9.76         13.64         5.00 o                         
  -6  -3   3          6.39          8.21         4.37 o                         
  -5  -3   3         54.37         49.51         5.57 o                         
  -4  -3   3        417.12        389.38        13.62 o                         
  -3  -3   3          2.17          4.85         2.25 o                         
  -2  -3   3         24.60         21.37         2.40 o                         
  -1  -3   3         48.01         49.47         2.57 o                         
   0  -3   3         14.07         14.53         1.70 o                         
   1  -3   3          4.03          2.79         1.64 o                         
   2  -3   3        226.08        218.05         5.86 o                         
   3  -3   3         26.20         17.51         3.87 o                         
   4  -3   3         11.59          9.96         4.05 o                         
   5  -3   3         10.80          8.62         5.42 o                         
   6  -3   3        248.05        229.06        11.51 o                         
   7  -3   3        283.48        275.37         8.36 o                         
   8  -3   3         29.95         27.60         6.43 o                         
   9  -3   3          7.61         13.59         5.64 o                         
  10  -3   3          5.03         -6.95        11.68 o                         
  11  -3   3          7.10         -3.06         6.41 o                         
 -11  -2   3         23.46          8.57        10.14 o                         
 -10  -2   3        145.46        131.55        11.40 o                         
  -9  -2   3          0.03         -8.65         8.65 o                         
  -8  -2   3          0.34         -2.14         5.45 o                         
  -7  -2   3         96.94         72.91         5.87 o                         
  -6  -2   3        499.66        528.73        39.56 o                         
  -5  -2   3        993.25       1044.78        19.97 o                         
  -4  -2   3        892.90        849.73         5.98 o                         
  -3  -2   3       8509.92       8893.17        47.25 o                         
  -2  -2   3        391.93        435.03         7.78 o                         
  -1  -2   3       3156.10       3041.36        31.29 o                         
   0  -2   3       1175.16       1303.35         8.30 o                         
   1  -2   3       3616.29       3913.08        20.59 o                         
   2  -2   3       1995.14       1939.41        23.80 o                         
   3  -2   3       3367.72       3327.31        16.17 o                         
   4  -2   3        115.96        126.00         4.51 o                         
   5  -2   3       2234.94       2198.80        36.94 o                         
   6  -2   3         97.69         92.78         5.76 o                         
   7  -2   3        329.52        347.62        12.78 o                         
   8  -2   3        255.26        244.61         8.70 o                         
   9  -2   3         55.43         51.68        10.12 o                         
  10  -2   3        185.60        205.75         8.91 o                         
  11  -2   3          3.49         -1.85         9.20 o                         
 -11  -1   3          0.42         -3.62        10.21 o                         
 -10  -1   3          4.48         12.49         7.90 o                         
  -9  -1   3         80.60         75.04         7.50 o                         
  -8  -1   3          6.51          0.12         6.52 o                         
  -7  -1   3         91.94         80.14         4.75 o                         
  -6  -1   3        168.33        178.55         5.13 o                         
  -5  -1   3          0.44         -0.04         1.75 o                         
  -4  -1   3         25.61         20.79         2.22 o                         
  -3  -1   3       3286.42       2969.87        60.09 o                         
  -2  -1   3       2816.41       2412.81        12.43 o                         
  -1  -1   3        814.69        676.27         6.19 o                         
   0  -1   3         81.81         75.60         3.53 o                         
   1  -1   3        216.41        185.40         5.89 o                         
   2  -1   3         34.94         33.62         2.73 o                         
   3  -1   3         32.04         28.96         3.50 o                         
   4  -1   3        599.69        573.24         8.13 o                         
   5  -1   3         12.60         11.49         3.95 o                         
   6  -1   3         30.71         28.26         4.48 o                         
   7  -1   3         23.39         24.07         4.72 o                         
   8  -1   3         57.45         59.19         5.75 o                         
   9  -1   3         39.37         29.19         7.78 o                         
  10  -1   3          2.01          2.14         8.04 o                         
  11  -1   3          0.34         -7.48         7.48 o                         
 -11   0   3          0.47          0.36         7.98 o                         
 -10   0   3          5.06          1.20         7.51 o                         
  -9   0   3          1.10         -1.29         5.63 o                         
  -8   0   3         12.42          9.08         4.05 o                         
  -7   0   3         28.94         26.02         5.20 o                         
  -6   0   3         93.00         90.89         7.30 o                         
  -5   0   3         10.06          8.50         4.17 o                         
  -4   0   3       2062.14       2136.38        14.91 o                         
  -3   0   3       2033.87       2101.72        14.80 o                         
  -2   0   3       8211.37       8168.14       122.19 o                         
  -1   0   3        340.28        367.92         6.99 o                         
   0   0   3       2499.92       2419.47        13.57 o                         
   1   0   3        100.12         93.13         6.11 o                         
   2   0   3        336.18        349.03         5.05 o                         
   3   0   3        998.80        998.43        18.94 o                         
   4   0   3       1133.51       1171.37        36.15 o                         
   5   0   3         49.26         46.84         4.18 o                         
   6   0   3        344.33        370.52         9.40 o                         
   7   0   3        177.33        181.87         6.73 o                         
   8   0   3         16.49         20.60         4.60 o                         
   9   0   3         19.50          6.56         8.49 o                         
  10   0   3         67.03         57.66         8.83 o                         
  11   0   3         39.24         36.91        10.34 o                         
 -11   1   3          4.80         18.14         9.57 o                         
 -10   1   3          1.00          6.12         9.03 o                         
  -9   1   3         57.54         43.62         6.34 o                         
  -8   1   3         61.32         73.39        20.14 o                         
  -7   1   3          0.01         -2.53         4.84 o                         
  -6   1   3         16.78         18.12         5.15 o                         
  -5   1   3        371.60        344.83         8.10 o                         
  -4   1   3        861.42        798.97        18.27 o                         
  -3   1   3         35.75         24.02         3.97 o                         
  -2   1   3       1095.83       1048.22        29.76 o                         
  -1   1   3       1665.51       1647.49        42.83 o                         
   0   1   3          0.04          2.63         2.35 o                         
   1   1   3        546.48        500.50         8.08 o                         
   2   1   3        419.62        418.63        17.64 o                         
   3   1   3        621.19        568.95         7.68 o                         
   4   1   3         75.30         73.84         5.63 o                         
   5   1   3        104.50        100.43         4.66 o                         
   6   1   3        264.20        247.66         6.65 o                         
   7   1   3         12.37          6.90         4.00 o                         
   8   1   3         18.75         23.01         8.18 o                         
   9   1   3        161.21        164.03        12.29 o                         
  10   1   3          1.39         -8.98         8.98 o                         
  11   1   3          0.85         14.07         7.82 o                         
 -11   2   3         18.60         24.67         8.83 o                         
 -10   2   3          1.25         -9.28         9.28 o                         
  -9   2   3          0.00         -2.27         5.91 o                         
  -8   2   3         89.85         93.10         7.01 o                         
  -7   2   3          7.92          2.41         5.33 o                         
  -6   2   3          2.02          3.47         4.81 o                         
  -5   2   3         49.07         42.48         5.04 o                         
  -4   2   3         57.97         61.07         4.58 o                         
  -3   2   3        212.61        226.40        12.15 o                         
  -2   2   3       8948.18       9125.31        51.09 o                         
  -1   2   3       1614.83       1608.92        18.17 o                         
   0   2   3          3.76          2.15         2.28 o                         
   1   2   3        110.02         94.77         3.59 o                         
   2   2   3        188.77        252.95         4.61 o                         
   3   2   3          2.44          2.25         2.37 o                         
   4   2   3        104.28        100.66         3.77 o                         
   5   2   3         52.79         53.64         3.58 o                         
   6   2   3          0.21         -0.42         6.13 o                         
   7   2   3        359.75        353.76        13.39 o                         
   8   2   3          0.00         -0.73         7.15 o                         
   9   2   3        124.18        121.14        11.02 o                         
  10   2   3         12.81         30.40         7.93 o                         
  11   2   3          0.01          6.56         8.23 o                         
 -11   3   3          1.87         25.90        10.32 o                         
 -10   3   3          6.24         20.81         9.33 o                         
  -9   3   3         32.10         43.32         9.85 o                         
  -8   3   3         12.50         16.36        13.98 o                         
  -7   3   3          3.03          3.44         5.43 o                         
  -6   3   3        144.86        121.39         6.75 o                         
  -5   3   3        551.31        535.40         9.98 o                         
  -4   3   3        739.20        730.78        16.98 o                         
  -3   3   3          4.52          6.91         3.46 o                         
  -2   3   3        674.51        650.86        16.79 o                         
  -1   3   3        423.57        453.07         6.36 o                         
   0   3   3         12.39          8.57         1.67 o                         
   1   3   3        548.11        538.93         7.36 o                         
   2   3   3        514.15        495.43        10.72 o                         
   3   3   3        215.40        191.52         8.59 o                         
   4   3   3          0.52         -0.84         6.00 o                         
   5   3   3        212.55        219.77        10.60 o                         
   6   3   3          4.25          9.17         6.81 o                         
   7   3   3          0.86         -7.95         7.95 o                         
   8   3   3         12.36         12.42         8.82 o                         
   9   3   3          0.02          3.67         8.70 o                         
  10   3   3          0.88          1.64         8.30 o                         
 -10   4   3         62.20         58.06        11.51 o                         
  -9   4   3          1.21         -9.20         9.51 o                         
  -8   4   3         23.11         21.27        11.35 o                         
  -7   4   3        172.51        148.77         7.46 o                         
  -6   4   3        147.66        155.01         6.97 o                         
  -5   4   3         77.14         87.79         5.48 o                         
  -4   4   3          2.48          0.83         3.74 o                         
  -3   4   3         25.23         17.01         3.34 o                         
  -2   4   3        426.03        379.03         9.68 o                         
  -1   4   3        979.05        973.32         8.74 o                         
   0   4   3       3021.33       3243.05        30.25 o                         
   1   4   3         34.62         39.78         2.40 o                         
   2   4   3        116.12        148.88         7.23 o                         
   3   4   3         45.65         37.49         3.92 o                         
   4   4   3        651.40        719.33        16.14 o                         
   5   4   3        123.13        145.50        10.02 o                         
   6   4   3        343.47        313.95        13.32 o                         
   7   4   3         17.72          8.75         7.90 o                         
   8   4   3          0.08         -1.18         8.26 o                         
   9   4   3         36.07         54.58         9.17 o                         
  10   4   3         24.21         31.53         9.73 o                         
 -10   5   3          3.57         20.06        10.69 o                         
  -9   5   3         23.65         32.44        11.41 o                         
  -8   5   3          9.03          1.23         7.87 o                         
  -7   5   3         49.03         46.61        11.32 o                         
  -6   5   3        155.35        151.23        12.13 o                         
  -5   5   3          6.10          3.11         7.70 o                         
  -4   5   3         45.04         39.59         8.58 o                         
  -3   5   3         17.47         17.10         7.33 o                         
  -2   5   3        192.84        203.11        10.12 o                         
  -1   5   3          4.09          6.67         2.73 o                         
   0   5   3         20.49         23.25         1.86 o                         
   1   5   3         47.62         45.59         2.85 o                         
   2   5   3         57.55         66.58         3.95 o                         
   3   5   3          7.42          9.01         4.01 o                         
   4   5   3          1.99         -2.34         6.61 o                         
   5   5   3          2.07          0.31         7.99 o                         
   6   5   3        220.65        224.36        13.10 o                         
   7   5   3          4.15          9.03         8.86 o                         
   8   5   3          1.86         -1.83         7.08 o                         
   9   5   3          0.27         -4.70         8.85 o                         
 -10   6   3         16.53         47.90        11.00 o                         
  -9   6   3        135.83        126.86        12.05 o                         
  -8   6   3         59.22         75.24        11.49 o                         
  -7   6   3          1.97          4.49         8.06 o                         
  -6   6   3         52.70         45.56         9.84 o                         
  -5   6   3        243.84        234.08        13.13 o                         
  -4   6   3         60.34         61.29         8.91 o                         
  -3   6   3        273.20        310.63        12.92 o                         
  -2   6   3         80.23         90.41         8.72 o                         
  -1   6   3          1.23         -1.36         2.84 o                         
   0   6   3        315.37        321.35         5.58 o                         
   1   6   3        278.35        266.30         6.48 o                         
   2   6   3         69.18         57.49         4.31 o                         
   3   6   3         27.85         17.15         3.86 o                         
   4   6   3          8.52          6.69         4.27 o                         
   5   6   3         29.27         23.89         8.98 o                         
   6   6   3          8.39          8.16         7.97 o                         
   7   6   3          6.83         22.10        10.02 o                         
   8   6   3          0.77         -9.41         9.41 o                         
   9   6   3          2.94         37.64        10.81 o                         
  -8   7   3          4.98         14.56        10.35 o                         
  -7   7   3         15.25         22.69        10.49 o                         
  -6   7   3          4.80         -8.31         8.31 o                         
  -5   7   3         13.16          4.35         8.58 o                         
  -4   7   3         85.19         92.47        10.94 o                         
  -3   7   3          0.12         -2.82         7.00 o                         
  -2   7   3         59.57         61.71         7.87 o                         
  -1   7   3          2.78          6.79         3.60 o                         
   0   7   3          3.01          3.14         3.57 o                         
   1   7   3         11.38         10.75         4.09 o                         
   2   7   3          5.75          4.99         4.18 o                         
   3   7   3          2.69          2.96         4.40 o                         
   4   7   3         24.78         22.56         4.62 o                         
   5   7   3         74.46         76.89        16.64 o                         
   6   7   3          0.48         -3.68         6.24 o                         
   7   7   3         97.45        104.55        11.48 o                         
   8   7   3          3.67         23.69         7.24 o                         
  -8   8   3         21.73        -10.77        10.77 o                         
  -7   8   3         75.00         78.62        13.49 o                         
  -6   8   3          0.42         -7.25         7.73 o                         
  -5   8   3          6.96          5.89         9.56 o                         
  -4   8   3        317.77        397.19        17.05 o                         
  -3   8   3         83.27         70.82         9.84 o                         
  -2   8   3         49.60         40.67         6.11 o                         
  -1   8   3         10.74          6.72         6.16 o                         
   0   8   3        425.52        418.12        21.24 o                         
   1   8   3       1469.44       1498.41        29.60 o                         
   2   8   3          0.03          1.74         4.90 o                         
   3   8   3       1344.12       1359.36        50.97 o                         
   4   8   3         14.12         17.87         5.17 o                         
   5   8   3        185.94        167.65         9.19 o                         
   6   8   3          2.89         13.00         7.69 o                         
   7   8   3         55.19         54.85         8.44 o                         
  -6   9   3         20.39         34.63        10.26 o                         
  -5   9   3        125.84        115.23        12.80 o                         
  -4   9   3         10.82         24.04         9.11 o                         
  -3   9   3        107.67         88.53         9.21 o                         
  -2   9   3          0.87         -3.73         9.96 o                         
  -1   9   3         34.77         25.96         6.18 o                         
   0   9   3          4.79          2.97         6.13 o                         
   1   9   3         15.65         18.85         5.86 o                         
   2   9   3         33.04         30.29         5.37 o                         
   3   9   3         18.38         15.69         5.09 o                         
   4   9   3         12.29         17.17         7.52 o                         
   5   9   3          4.83         29.31        11.03 o                         
   6   9   3          9.04        -13.00        13.00 o                         
  -6  10   3        141.13        131.45        12.10 o                         
  -5  10   3         45.30         73.76        11.83 o                         
  -4  10   3         59.46         54.01        11.25 o                         
  -3  10   3         42.93         38.73        10.52 o                         
  -2  10   3        289.00        303.18        18.73 o                         
  -1  10   3          0.95         13.39        10.44 o                         
   0  10   3        500.17        544.93        21.00 o                         
   1  10   3         28.65         16.43         9.45 o                         
   2  10   3          1.51          4.32         8.53 o                         
   3  10   3          3.86         13.51         8.56 o                         
   4  10   3         33.71         31.20         6.87 o                         
  -3  11   3          2.65        -12.01        12.01 o                         
  -2  11   3         31.62         25.82        10.45 o                         
  -1  11   3         27.31         38.44        12.43 o                         
   0  11   3          3.50         -0.21        10.09 o                         
   1  11   3         31.29         27.79        10.69 o                         
   2  11   3          9.00         -6.21        10.30 o                         
  -3 -11   4          1.89         -8.46        27.37 o                         
  -2 -11   4          3.63         -9.03        17.78 o                         
  -1 -11   4          3.65         24.57        12.60 o                         
   0 -11   4          6.67         -5.84         8.34 o                         
   1 -11   4          5.89         -9.57        11.20 o                         
   2 -11   4          0.33          8.65        10.39 o                         
   3 -11   4          0.23         -2.14        10.11 o                         
   4 -11   4         40.45         28.95        11.19 o                         
  -5 -10   4         28.44         -5.89        11.73 o                         
  -4 -10   4         28.77         10.22        11.28 o                         
  -3 -10   4          0.70         -7.52         9.92 o                         
  -2 -10   4          0.97         -0.71         6.55 o                         
  -1 -10   4          0.13         -5.39         6.86 o                         
   0 -10   4         35.12         51.71        10.98 o                         
   1 -10   4         45.04         32.42        10.87 o                         
   2 -10   4         65.93         61.05        11.43 o                         
   3 -10   4         18.25         21.96        11.29 o                         
   4 -10   4          3.53          4.60        11.22 o                         
   5 -10   4          4.44          0.72         7.18 o                         
   6 -10   4          0.19         10.70         7.86 o                         
  -6  -9   4         28.81         23.92        13.31 o                         
  -5  -9   4          0.24        -11.77        11.77 o                         
  -4  -9   4         12.34        -10.22        10.22 o                         
  -3  -9   4         29.86         21.57         6.51 o                         
  -2  -9   4          3.77          9.10         5.58 o                         
  -1  -9   4        111.59        107.87         7.76 o                         
   0  -9   4          0.00         -6.41         6.41 o                         
   1  -9   4         39.24         34.50         9.47 o                         
   2  -9   4         63.23         68.20         9.80 o                         
   3  -9   4         15.21          5.34        19.77 o                         
   4  -9   4          8.54          0.86         6.04 o                         
   5  -9   4         27.28         19.72         6.79 o                         
   6  -9   4         55.21         55.99         7.04 o                         
   7  -9   4          4.34         -7.86        10.46 o                         
  -7  -8   4         29.10         52.93        12.27 o                         
  -6  -8   4          9.30         -9.95         9.95 o                         
  -5  -8   4          0.20        -11.31        11.31 o                         
  -4  -8   4        616.64        595.09        20.91 o                         
  -3  -8   4        202.36        218.75         8.82 o                         
  -2  -8   4         80.24         72.64         6.49 o                         
  -1  -8   4        181.02        200.11         8.53 o                         
   0  -8   4          0.05          1.66         4.55 o                         
   1  -8   4        135.75        127.55         7.96 o                         
   2  -8   4        297.18        251.40        31.36 o                         
   3  -8   4        148.86        171.15         8.65 o                         
   4  -8   4          0.37         -0.67         5.89 o                         
   5  -8   4        219.24        200.39        13.77 o                         
   6  -8   4         70.46         76.12        11.14 o                         
   7  -8   4        139.01        104.80        12.64 o                         
   8  -8   4         47.98         28.14        10.19 o                         
  -8  -7   4         86.14         73.38        12.72 o                         
  -7  -7   4         35.39         35.24        13.85 o                         
  -6  -7   4          0.45        -11.60        11.60 o                         
  -5  -7   4         16.01          7.66         9.18 o                         
  -4  -7   4          8.54         10.48         9.74 o                         
  -3  -7   4         25.38         23.54         4.50 o                         
  -2  -7   4        155.64        142.58         6.13 o                         
  -1  -7   4          1.11          4.38         4.13 o                         
   0  -7   4          8.23          4.60         4.18 o                         
   1  -7   4         20.69         16.78         3.93 o                         
   2  -7   4          9.55          8.31         4.08 o                         
   3  -7   4        126.97        124.21         9.88 o                         
   4  -7   4         29.74         21.63         6.04 o                         
   5  -7   4          0.85          0.54         8.45 o                         
   6  -7   4          9.90          5.27         9.89 o                         
   7  -7   4         41.20         47.00        11.03 o                         
   8  -7   4          0.09          6.58         9.66 o                         
   9  -7   4         41.64         69.74        10.91 o                         
  -9  -6   4         66.67         59.98        15.73 o                         
  -8  -6   4         99.26         77.93        14.44 o                         
  -7  -6   4        272.90        247.59        24.91 o                         
  -6  -6   4         76.71         58.62         7.26 o                         
  -5  -6   4        139.69        106.91        24.67 o                         
  -4  -6   4        338.50        351.20         9.96 o                         
  -3  -6   4          3.31          3.49         8.69 o                         
  -2  -6   4        532.03        557.49         8.87 o                         
  -1  -6   4        265.29        268.67         7.63 o                         
   0  -6   4       3681.06       3580.96        94.19 o                         
   1  -6   4          5.29         12.27         3.73 o                         
   2  -6   4         39.51         27.49         4.30 o                         
   3  -6   4         31.46         31.56         4.59 o                         
   4  -6   4         78.89         79.93         7.10 o                         
   5  -6   4          3.38         -2.94         5.14 o                         
   6  -6   4        129.33         85.37        12.49 o                         
   7  -6   4         84.32         73.25        10.86 o                         
   8  -6   4        101.94        -10.09        10.09 o                         
   9  -6   4          2.81         29.78        16.27 o                         
 -10  -5   4         17.27          8.25        11.45 o                         
  -9  -5   4         15.67         18.91        10.49 o                         
  -8  -5   4         46.05         42.23         7.63 o                         
  -7  -5   4        165.86        129.31        16.85 o                         
  -6  -5   4        168.00        132.72        12.95 o                         
  -5  -5   4         22.92         18.50         2.96 o                         
  -4  -5   4          0.03          1.00         2.41 o                         
  -3  -5   4         10.38          3.17         2.39 o                         
  -2  -5   4        115.13        106.46         8.73 o                         
  -1  -5   4        367.26        278.09        28.35 o                         
   0  -5   4          0.03          0.58         1.48 o                         
   1  -5   4        138.39         93.08        13.79 o                         
   2  -5   4          3.20          0.57         1.78 o                         
   3  -5   4         73.42         61.30         5.54 o                         
   4  -5   4         32.44         34.10         5.29 o                         
   5  -5   4         47.06         40.22         5.34 o                         
   6  -5   4        135.62        125.13        11.69 o                         
   7  -5   4         51.96         46.90        10.36 o                         
   8  -5   4          2.10         -7.19         7.19 o                         
   9  -5   4         56.57         52.91         6.61 o                         
  10  -5   4          1.80         -4.25         9.59 o                         
 -10  -4   4         30.10         30.13         6.92 o                         
  -9  -4   4          9.58          7.40         5.48 o                         
  -8  -4   4          0.11          4.68         5.20 o                         
  -7  -4   4         67.76         66.36         5.24 o                         
  -6  -4   4         18.68         22.73         4.26 o                         
  -5  -4   4        734.14        773.17         7.98 o                         
  -4  -4   4        193.80        189.71         5.11 o                         
  -3  -4   4        424.01        513.37         6.05 o                         
  -2  -4   4        454.87        478.14         6.82 o                         
  -1  -4   4          2.72          5.33         1.21 o                         
   0  -4   4        445.06        427.10         5.16 o                         
   1  -4   4       1722.10       1800.47        16.84 o                         
   2  -4   4          4.10          4.45         2.14 o                         
   3  -4   4        290.98        277.20         7.36 o                         
   4  -4   4        639.93        644.30        17.93 o                         
   5  -4   4        873.54        773.58       107.81 o                         
   6  -4   4         94.69        102.74        10.82 o                         
   7  -4   4         82.39         66.28         5.94 o                         
   8  -4   4          0.09          6.18         5.14 o                         
   9  -4   4         79.94         76.13         6.50 o                         
  10  -4   4         68.01         72.46        21.88 o                         
 -10  -3   4         27.38         15.53         8.73 o                         
  -9  -3   4         10.00          8.56         5.96 o                         
  -8  -3   4          3.37         -5.58         5.58 o                         
  -7  -3   4         30.93         21.51         7.27 o                         
  -6  -3   4        187.20        190.92         6.80 o                         
  -5  -3   4          0.45         -0.33         2.49 o                         
  -4  -3   4        441.17        418.76         8.86 o                         
  -3  -3   4          3.65          2.92         2.03 o                         
  -2  -3   4        419.29        417.72         8.13 o                         
  -1  -3   4        175.98        171.66         2.66 o                         
   0  -3   4          9.20          7.81         1.79 o                         
   1  -3   4        400.94        372.36         9.01 o                         
   2  -3   4        541.19        557.23        14.47 o                         
   3  -3   4        277.81        256.25         7.34 o                         
   4  -3   4         83.37         76.66         7.48 o                         
   5  -3   4         23.19         14.58         3.69 o                         
   6  -3   4         17.76          8.53         4.39 o                         
   7  -3   4         97.19        108.01         6.73 o                         
   8  -3   4        237.94        220.87        17.69 o                         
   9  -3   4         14.93         20.26         6.00 o                         
  10  -3   4         25.84          9.24         6.00 o                         
  11  -3   4         47.94         63.78        27.39 o                         
 -11  -2   4          8.24         -8.78         8.78 o                         
 -10  -2   4          0.00          0.87        10.26 o                         
  -9  -2   4          5.54          6.77         6.28 o                         
  -8  -2   4         61.05         60.96         6.46 o                         
  -7  -2   4         90.52         94.62         6.43 o                         
  -6  -2   4        116.00        127.52         6.14 o                         
  -5  -2   4         16.05         13.80         2.19 o                         
  -4  -2   4          5.58          3.29         1.81 o                         
  -3  -2   4        229.32        203.57         3.79 o                         
  -2  -2   4        551.03        569.83         8.58 o                         
  -1  -2   4         50.92         72.26         3.43 o                         
   0  -2   4      11011.92      11183.15        35.41 o                         
   1  -2   4       2011.49       2099.80        25.25 o                         
   2  -2   4        734.39        718.15        14.55 o                         
   3  -2   4       1642.87       1793.88        23.08 o                         
   4  -2   4        362.12        371.85         5.25 o                         
   5  -2   4        131.17        106.17        12.19 o                         
   6  -2   4         70.51         65.38         5.43 o                         
   7  -2   4         35.67         41.84         9.39 o                         
   8  -2   4         15.47         15.80         5.26 o                         
   9  -2   4        108.69        117.75        10.14 o                         
  10  -2   4         87.04         74.77        18.06 o                         
  11  -2   4         40.37         57.77        10.38 o                         
 -11  -1   4          6.36         21.75         9.48 o                         
 -10  -1   4          0.03         -3.66         6.06 o                         
  -9  -1   4         58.17         45.96         7.35 o                         
  -8  -1   4         16.73         16.58         5.60 o                         
  -7  -1   4         46.73         46.79         5.56 o                         
  -6  -1   4         99.46         92.21         5.47 o                         
  -5  -1   4        140.03        139.25         4.57 o                         
  -4  -1   4        390.06        385.64         6.83 o                         
  -3  -1   4         71.20         73.58         3.03 o                         
  -2  -1   4       1312.31       1178.25        31.62 o                         
  -1  -1   4         42.58         45.82         3.04 o                         
   0  -1   4         40.18         38.78         2.88 o                         
   1  -1   4        288.16        238.61         3.84 o                         
   2  -1   4         70.68         71.64         3.52 o                         
   3  -1   4       1828.66       1794.83        12.16 o                         
   4  -1   4        198.54        193.57         7.45 o                         
   5  -1   4        297.83        280.07         7.01 o                         
   6  -1   4         21.08         16.49         4.49 o                         
   7  -1   4          9.20          6.38         4.66 o                         
   8  -1   4          5.86          5.02         4.87 o                         
   9  -1   4         22.39         14.37         5.32 o                         
  10  -1   4         28.92         32.29         9.05 o                         
  11  -1   4         35.80         32.10         9.53 o                         
 -11   0   4          0.20         -0.82         8.81 o                         
 -10   0   4          0.42         -3.87         9.52 o                         
  -9   0   4         37.91         39.41         8.08 o                         
  -8   0   4         33.03         31.21         5.55 o                         
  -7   0   4         18.90         19.97         5.27 o                         
  -6   0   4         26.11         28.76         5.20 o                         
  -5   0   4        148.12        148.62         5.91 o                         
  -4   0   4         24.59         31.14         4.06 o                         
  -3   0   4        333.35        289.39         7.90 o                         
  -2   0   4        858.48        879.33        33.68 o                         
  -1   0   4       3521.28       3761.94        21.02 o                         
   0   0   4       8765.41       8751.30        63.52 o                         
   1   0   4       7916.46       8396.40        81.74 o                         
   2   0   4       2088.03       2106.17        44.47 o                         
   3   0   4       5746.07       6111.68        55.74 o                         
   4   0   4         26.80         25.98         3.41 o                         
   5   0   4          0.11         -2.65         3.69 o                         
   6   0   4        127.70        136.72         5.91 o                         
   7   0   4         37.42         45.37         5.25 o                         
   8   0   4         29.78         23.30         4.90 o                         
   9   0   4         26.26         13.25         7.41 o                         
  10   0   4          3.89         -7.10         9.52 o                         
  11   0   4         16.32         18.95         8.18 o                         
 -11   1   4         31.18         28.14         8.79 o                         
 -10   1   4          3.04          1.69         6.62 o                         
  -9   1   4         47.77         45.98         6.13 o                         
  -8   1   4         17.85         16.36         5.66 o                         
  -7   1   4         99.95         94.40         6.51 o                         
  -6   1   4        192.47        202.45        13.62 o                         
  -5   1   4        147.26        154.07         6.30 o                         
  -4   1   4       1051.96       1028.47        19.72 o                         
  -3   1   4        574.45        486.41         7.35 o                         
  -2   1   4        219.84        225.37         5.15 o                         
  -1   1   4         86.80         81.28         3.86 o                         
   0   1   4          3.81          9.34         3.08 o                         
   1   1   4         13.25         12.69         4.66 o                         
   2   1   4          6.56          5.33         2.87 o                         
   3   1   4        277.65        306.71        15.44 o                         
   4   1   4        363.78        349.28        10.08 o                         
   5   1   4          5.19          4.60         3.35 o                         
   6   1   4         60.30         54.21         4.41 o                         
   7   1   4         25.90         24.81         6.99 o                         
   8   1   4         48.00         37.16         8.50 o                         
   9   1   4          0.62          4.52         8.17 o                         
  10   1   4          0.28          9.65         7.93 o                         
  11   1   4          2.42          1.08         7.89 o                         
 -11   2   4        157.21        178.89        13.74 o                         
 -10   2   4         39.65         10.41        15.20 o                         
  -9   2   4         34.73         29.87         6.41 o                         
  -8   2   4         63.26         54.55         6.72 o                         
  -7   2   4         55.52         53.59         6.29 o                         
  -6   2   4        177.58        147.92         7.09 o                         
  -5   2   4          0.79          4.13         4.63 o                         
  -4   2   4        579.92        614.92         9.25 o                         
  -3   2   4         38.66         44.49         3.79 o                         
  -2   2   4        107.30        111.71         5.71 o                         
  -1   2   4         96.34        105.02         3.70 o                         
   0   2   4        234.14        236.30         4.56 o                         
   1   2   4       1420.97       1412.37         9.64 o                         
   2   2   4        692.73        736.08        17.42 o                         
   3   2   4        996.29       1037.90        14.40 o                         
   4   2   4        232.32        227.42         5.22 o                         
   5   2   4          0.36          4.90         3.14 o                         
   6   2   4         39.84         36.79         7.62 o                         
   7   2   4         57.82         60.70         8.30 o                         
   8   2   4        284.33        281.44        13.89 o                         
   9   2   4          0.00          0.99         8.50 o                         
  10   2   4          6.72          5.28         9.03 o                         
 -11   3   4         13.98         19.36        11.56 o                         
 -10   3   4          0.01         -9.11         9.11 o                         
  -9   3   4         20.36         26.86         6.30 o                         
  -8   3   4          8.95          4.23         5.26 o                         
  -7   3   4          0.45          3.58         5.37 o                         
  -6   3   4        421.79        407.33        11.99 o                         
  -5   3   4         43.29         40.29         5.10 o                         
  -4   3   4         63.59         60.10         7.39 o                         
  -3   3   4         66.05         59.88         4.13 o                         
  -2   3   4        266.95        253.38         5.37 o                         
  -1   3   4        519.13        518.26         8.42 o                         
   0   3   4          0.37          0.70         2.51 o                         
   1   3   4        521.99        517.03         7.36 o                         
   2   3   4         69.91         68.40         3.91 o                         
   3   3   4        132.27        133.99         8.36 o                         
   4   3   4         67.89         68.62         7.74 o                         
   5   3   4        157.31        159.58         9.86 o                         
   6   3   4        223.16        224.87        11.88 o                         
   7   3   4          0.84          4.61         7.36 o                         
   8   3   4        200.89        180.98        12.13 o                         
   9   3   4          4.45         -8.23         8.23 o                         
  10   3   4          2.04         15.75         8.40 o                         
 -10   4   4         21.21         25.14         8.51 o                         
  -9   4   4         72.99         84.48        11.40 o                         
  -8   4   4         12.76         -2.65         6.11 o                         
  -7   4   4         87.64         89.76         7.33 o                         
  -6   4   4        130.61        137.29         9.16 o                         
  -5   4   4         27.63         36.03         4.69 o                         
  -4   4   4        283.09        307.08         7.34 o                         
  -3   4   4        166.68        157.65         5.41 o                         
  -2   4   4          5.97          8.18         2.67 o                         
  -1   4   4       1183.29       1195.76         7.35 o                         
   0   4   4        878.48        943.41        11.97 o                         
   1   4   4          7.00         15.90         5.89 o                         
   2   4   4          7.36         16.72         3.69 o                         
   3   4   4        355.75        352.67         7.25 o                         
   4   4   4        343.07        338.94        12.46 o                         
   5   4   4          2.77         -1.17         6.85 o                         
   6   4   4        775.94        700.33        18.81 o                         
   7   4   4         21.21         21.32         8.78 o                         
   8   4   4         34.06         17.34         9.28 o                         
   9   4   4          1.03         -5.21         9.76 o                         
  10   4   4         25.93         28.20         9.70 o                         
 -10   5   4          1.86         44.06         9.83 o                         
  -9   5   4          0.67         17.58        10.16 o                         
  -8   5   4         23.13         30.08         9.03 o                         
  -7   5   4         33.69         17.02         9.56 o                         
  -6   5   4         97.91         91.54        10.46 o                         
  -5   5   4        105.17        103.27        10.72 o                         
  -4   5   4          9.08         15.37         7.97 o                         
  -3   5   4        158.20        162.80         9.76 o                         
  -2   5   4          0.00          0.11         4.66 o                         
  -1   5   4        161.98        144.48         4.27 o                         
   0   5   4          1.99          3.79         1.81 o                         
   1   5   4        116.71        113.02         3.60 o                         
   2   5   4        101.80         88.87         4.39 o                         
   3   5   4          3.53          5.27         4.11 o                         
   4   5   4         46.51         42.80         8.23 o                         
   5   5   4          9.75         -0.82         8.06 o                         
   6   5   4         80.97         95.77        11.14 o                         
   7   5   4          1.55          0.98         9.12 o                         
   8   5   4          0.41          0.90         8.35 o                         
   9   5   4         63.12         71.61        10.93 o                         
 -10   6   4          0.49        -11.84        11.84 o                         
  -9   6   4          2.47         19.16        10.82 o                         
  -8   6   4         13.78         26.67         9.78 o                         
  -7   6   4          0.43          8.44         8.60 o                         
  -6   6   4          4.31          0.45         9.08 o                         
  -5   6   4          3.02         14.30         9.27 o                         
  -4   6   4          7.51          6.05         7.58 o                         
  -3   6   4        841.14        948.57        20.41 o                         
  -2   6   4        127.98        151.90         9.28 o                         
  -1   6   4         76.65         85.61         4.82 o                         
   0   6   4         37.11         32.33         2.94 o                         
   1   6   4          8.97         10.27         3.68 o                         
   2   6   4        308.85        299.57         6.81 o                         
   3   6   4       1850.13       1828.06        22.08 o                         
   4   6   4          6.45          8.98         4.51 o                         
   5   6   4       1415.20       1369.18        26.35 o                         
   6   6   4         86.61        100.17        11.19 o                         
   7   6   4          4.95          6.74         7.54 o                         
   8   6   4          2.12          1.41         8.93 o                         
   9   6   4         16.94          1.06         8.36 o                         
  -9   7   4          1.33        -11.32        11.32 o                         
  -8   7   4         35.98         33.43        10.93 o                         
  -7   7   4          8.91         11.40         9.63 o                         
  -6   7   4          3.91         -1.65         8.36 o                         
  -5   7   4          8.83          9.19         8.31 o                         
  -4   7   4          1.85          7.78         8.33 o                         
  -3   7   4         65.19         72.13         9.28 o                         
  -2   7   4          2.49         -4.36         7.21 o                         
  -1   7   4         41.59         28.69         4.18 o                         
   0   7   4          4.02          3.00         5.49 o                         
   1   7   4         73.24         76.19         5.02 o                         
   2   7   4          5.86          3.26         4.29 o                         
   3   7   4         26.62         31.72         5.02 o                         
   4   7   4        150.19        152.41         8.44 o                         
   5   7   4         44.45         47.62         9.29 o                         
   6   7   4         37.47         51.33         7.29 o                         
   7   7   4          7.88          9.33         9.68 o                         
   8   7   4          3.18          7.66        11.18 o                         
  -8   8   4          0.04        -11.70        11.70 o                         
  -7   8   4         40.04         30.29        11.30 o                         
  -6   8   4        527.51        559.04        20.66 o                         
  -5   8   4          0.68          0.11         9.54 o                         
  -4   8   4        361.39        355.85        16.43 o                         
  -3   8   4          2.29         -0.57         8.02 o                         
  -2   8   4        755.26        639.16        70.86 o                         
  -1   8   4         27.23         24.97         6.88 o                         
   0   8   4        170.22        184.70         8.92 o                         
   1   8   4        135.39        127.46         8.14 o                         
   2   8   4        746.52        802.76        15.89 o                         
   3   8   4        371.56        347.59         9.14 o                         
   4   8   4        172.70        188.01        10.92 o                         
   5   8   4          6.04         13.24         6.40 o                         
   6   8   4        243.76        246.42        11.69 o                         
   7   8   4        172.87        206.75        13.49 o                         
  -7   9   4          6.65         11.12         9.28 o                         
  -6   9   4         50.73         49.26        10.61 o                         
  -5   9   4          0.81         -3.31        10.69 o                         
  -4   9   4         33.55         41.55        10.26 o                         
  -3   9   4        129.92        125.16        26.27 o                         
  -2   9   4          2.71          0.86         8.88 o                         
  -1   9   4          0.66          2.73         6.55 o                         
   0   9   4         38.07         27.17         6.74 o                         
   1   9   4         10.45          9.91         6.95 o                         
   2   9   4         86.91         70.95        10.34 o                         
   3   9   4         19.00          7.42         4.93 o                         
   4   9   4          6.20          2.26         6.58 o                         
   5   9   4          8.00         22.82         8.80 o                         
   6   9   4         11.55         37.27        20.65 o                         
  -5  10   4        137.90        122.57        12.35 o                         
  -4  10   4         59.06         79.12        14.03 o                         
  -3  10   4        281.80        330.61        19.29 o                         
  -2  10   4         26.20         17.53        11.53 o                         
  -1  10   4         77.83         63.45         8.01 o                         
   0  10   4        416.48        424.09        20.01 o                         
   1  10   4         49.15         51.57         8.27 o                         
   2  10   4          8.11          4.53         9.95 o                         
   3  10   4          0.54         -6.49        10.71 o                         
   4  10   4         19.30         22.97         9.33 o                         
  -2  11   4          0.05         -2.16        11.29 o                         
  -1  11   4         21.75         21.75        12.59 o                         
   0  11   4          0.14          7.03        10.69 o                         
   1  11   4         11.08         23.82        10.59 o                         
  -3 -11   5         11.67         22.35         7.66 o                         
  -2 -11   5          1.48         14.48         6.34 o                         
  -1 -11   5          4.03        -11.04        12.83 o                         
   0 -11   5          4.41          4.28        11.56 o                         
   1 -11   5          1.15         -2.79         8.65 o                         
   2 -11   5          2.67          2.88         8.89 o                         
   3 -11   5         18.99         19.99        10.74 o                         
  -5 -10   5          5.67         11.39        11.49 o                         
  -4 -10   5         32.12         34.98        12.41 o                         
  -3 -10   5         21.89         33.28         6.61 o                         
  -2 -10   5        513.49        488.22        15.01 o                         
  -1 -10   5         30.24         35.48         7.64 o                         
   0 -10   5         11.39         -3.82         8.68 o                         
   1 -10   5         27.58         38.40         9.26 o                         
   2 -10   5         83.97         95.98        12.58 o                         
   3 -10   5         28.72         10.62         7.62 o                         
   4 -10   5         20.01         14.82         9.01 o                         
   5 -10   5          0.13         -7.93        28.92 o                         
   6 -10   5          8.75         13.68        24.47 o                         
  -6  -9   5         14.62          5.04        12.22 o                         
  -5  -9   5         27.00         21.42        11.09 o                         
  -4  -9   5         13.45         12.14        10.85 o                         
  -3  -9   5         25.68         30.22         6.20 o                         
  -2  -9   5         21.64         20.38         6.41 o                         
  -1  -9   5         70.53         67.85         6.63 o                         
   0  -9   5          5.82         11.04         9.75 o                         
   1  -9   5         17.21          6.51         7.64 o                         
   2  -9   5        241.94        243.34        14.01 o                         
   3  -9   5          1.75         -5.12         5.12 o                         
   4  -9   5          3.12          1.89         6.66 o                         
   5  -9   5         19.07         18.34         9.87 o                         
   6  -9   5         47.72         64.03         7.48 o                         
   7  -9   5          1.86         -3.36        11.27 o                         
  -7  -8   5         12.28          6.21        10.84 o                         
  -6  -8   5         17.25         15.26        13.22 o                         
  -5  -8   5         70.76         70.73        11.87 o                         
  -4  -8   5          3.82         14.85        10.26 o                         
  -3  -8   5         43.56         41.67         5.45 o                         
  -2  -8   5         19.91         10.01         5.21 o                         
  -1  -8   5        137.25        135.61         6.61 o                         
   0  -8   5          9.08          7.76         4.92 o                         
   1  -8   5        353.12        343.80        10.73 o                         
   2  -8   5        227.71        189.92        13.55 o                         
   3  -8   5          7.19          5.04         4.83 o                         
   4  -8   5          4.76          7.36         5.20 o                         
   5  -8   5         47.22         67.64         7.04 o                         
   6  -8   5         18.22         27.28        10.86 o                         
   7  -8   5          0.94          1.75         9.46 o                         
   8  -8   5        111.22         67.79        11.44 o                         
  -8  -7   5         93.65        115.93        14.95 o                         
  -7  -7   5         12.43          1.37        12.12 o                         
  -6  -7   5         13.93          0.37        10.91 o                         
  -5  -7   5         87.59        102.18        12.60 o                         
  -4  -7   5         89.46         88.44        26.38 o                         
  -3  -7   5        210.28        175.45        10.54 o                         
  -2  -7   5        151.50        147.21         6.14 o                         
  -1  -7   5          0.03         -2.01         4.27 o                         
   0  -7   5          6.76          4.83         4.41 o                         
   1  -7   5          0.61         -1.58         3.83 o                         
   2  -7   5          0.32          0.33         4.09 o                         
   3  -7   5        600.65        598.89        17.83 o                         
   4  -7   5        223.89        238.05        21.12 o                         
   5  -7   5          1.83          4.16         7.27 o                         
   6  -7   5         71.81         68.75        10.91 o                         
   7  -7   5          7.35         15.67        10.26 o                         
   8  -7   5          0.15         -6.61         9.75 o                         
   9  -7   5          8.54         22.20        10.38 o                         
  -9  -6   5         50.65         77.96        14.85 o                         
  -8  -6   5         40.77         50.56        10.00 o                         
  -7  -6   5          4.93         -2.42         6.14 o                         
  -6  -6   5         29.96         19.45         6.28 o                         
  -5  -6   5        211.29        186.77        20.37 o                         
  -4  -6   5          2.81          6.01         3.69 o                         
  -3  -6   5        241.43        237.08        28.66 o                         
  -2  -6   5         58.79         61.98         4.65 o                         
  -1  -6   5         74.99         66.99         4.68 o                         
   0  -6   5         55.52         46.70         3.32 o                         
   1  -6   5         46.66         46.93         5.00 o                         
   2  -6   5        124.17        132.64         6.56 o                         
   3  -6   5        344.74        365.47        10.49 o                         
   4  -6   5          9.84          8.12         5.53 o                         
   5  -6   5         94.71         70.70        10.50 o                         
   6  -6   5       1082.74       1080.06        25.36 o                         
   7  -6   5        103.16         84.96        12.18 o                         
   8  -6   5         90.62         96.13        24.34 o                         
   9  -6   5          1.05         11.17         9.67 o                         
 -10  -5   5          0.13         16.72        12.09 o                         
  -9  -5   5         23.41         30.90         7.72 o                         
  -8  -5   5          0.07          5.69         7.09 o                         
  -7  -5   5         46.98         39.53         7.68 o                         
  -6  -5   5        401.94        405.85        30.99 o                         
  -5  -5   5          0.03         -4.62         4.62 o                         
  -4  -5   5         84.97         91.16         5.12 o                         
  -3  -5   5         21.44         19.63         3.64 o                         
  -2  -5   5          9.13          8.51         2.68 o                         
  -1  -5   5         22.62         15.08         2.03 o                         
   0  -5   5         46.26         38.49         3.06 o                         
   1  -5   5          8.40          6.72         2.02 o                         
   2  -5   5          6.74          5.55         1.98 o                         
   3  -5   5        165.32        180.48         5.64 o                         
   4  -5   5        236.03        228.39         7.99 o                         
   5  -5   5        305.27        285.56        16.62 o                         
   6  -5   5          0.01         -2.05         9.66 o                         
   7  -5   5         51.68         52.38         5.52 o                         
   8  -5   5          0.79         -1.78         4.93 o                         
   9  -5   5          0.94          3.54         5.44 o                         
  10  -5   5         35.85         20.28         6.26 o                         
 -10  -4   5         27.02         35.92        12.30 o                         
  -9  -4   5          4.20          9.12         5.07 o                         
  -8  -4   5        334.85        319.76        16.33 o                         
  -7  -4   5         13.47         23.06         4.36 o                         
  -6  -4   5        119.46        112.70         8.56 o                         
  -5  -4   5          6.49         10.07         2.71 o                         
  -4  -4   5        300.71        328.96         5.24 o                         
  -3  -4   5          1.69          5.26         1.98 o                         
  -2  -4   5        741.05        728.78         8.05 o                         
  -1  -4   5        288.46        337.22         5.49 o                         
   0  -4   5        454.43        522.59         8.51 o                         
   1  -4   5        268.51        307.55         4.43 o                         
   2  -4   5          6.13          6.03         2.30 o                         
   3  -4   5       1576.37       1627.41        25.25 o                         
   4  -4   5         61.73         53.72         5.24 o                         
   5  -4   5         32.53         32.66         4.69 o                         
   6  -4   5         89.50         77.92         5.51 o                         
   7  -4   5         74.09         67.71         6.15 o                         
   8  -4   5         57.63         67.01         6.69 o                         
   9  -4   5         38.03         31.70         6.13 o                         
  10  -4   5         14.73         31.72         6.90 o                         
 -10  -3   5         39.94         53.24         9.24 o                         
  -9  -3   5          8.90          6.34         5.01 o                         
  -8  -3   5          2.16         -2.32         4.99 o                         
  -7  -3   5        150.50        142.76         6.67 o                         
  -6  -3   5        340.89        336.29         7.22 o                         
  -5  -3   5         13.49         10.43         2.63 o                         
  -4  -3   5        254.66        250.85         3.52 o                         
  -3  -3   5        208.15        187.93         4.89 o                         
  -2  -3   5        436.33        371.21        30.59 o                         
  -1  -3   5        323.95        303.25         3.49 o                         
   0  -3   5          0.77          0.54         1.95 o                         
   1  -3   5        276.09        245.81         4.68 o                         
   2  -3   5        515.48        559.18        11.11 o                         
   3  -3   5       1083.38       1093.19        14.17 o                         
   4  -3   5         22.05         16.47         3.02 o                         
   5  -3   5          1.85          4.98         2.75 o                         
   6  -3   5          1.02          2.29         4.23 o                         
   7  -3   5        159.18        160.75         7.34 o                         
   8  -3   5         28.01         29.12        10.19 o                         
   9  -3   5          0.01         10.08         8.80 o                         
  10  -3   5          7.88         -7.33        10.23 o                         
 -11  -2   5          0.15          3.22         8.51 o                         
 -10  -2   5        194.65        211.51        10.04 o                         
  -9  -2   5          1.55          0.42         6.23 o                         
  -8  -2   5         36.85         44.04         6.10 o                         
  -7  -2   5         88.59         87.23         6.23 o                         
  -6  -2   5         68.82         61.17         5.07 o                         
  -5  -2   5          9.15          6.43         2.05 o                         
  -4  -2   5        252.70        285.56         5.32 o                         
  -3  -2   5          1.20          3.29         3.88 o                         
  -2  -2   5          8.44          3.65         3.42 o                         
  -1  -2   5       2706.66       2772.51        14.68 o                         
   0  -2   5        573.18        636.49         6.27 o                         
   1  -2   5        106.36        119.38         2.34 o                         
   2  -2   5          0.36          2.88         2.38 o                         
   3  -2   5       1758.28       1975.53        42.35 o                         
   4  -2   5        869.71        857.06        20.55 o                         
   5  -2   5       1023.80       1092.63        12.43 o                         
   6  -2   5         57.70         60.57         5.21 o                         
   7  -2   5         23.01         29.70         5.23 o                         
   8  -2   5         90.88         93.86         6.55 o                         
   9  -2   5          8.21          3.06         5.29 o                         
  10  -2   5         64.36         69.98         6.65 o                         
  11  -2   5          8.88         26.59         9.05 o                         
 -11  -1   5         12.17         13.42        13.94 o                         
 -10  -1   5          2.41          8.03        13.13 o                         
  -9  -1   5         25.05         33.94         7.04 o                         
  -8  -1   5         42.67         57.54         7.32 o                         
  -7  -1   5         38.14         43.37         5.49 o                         
  -6  -1   5        295.40        292.45         7.99 o                         
  -5  -1   5         20.73         19.28         4.11 o                         
  -4  -1   5        344.08        316.65         5.40 o                         
  -3  -1   5        561.98        535.79        17.68 o                         
  -2  -1   5          0.10          5.44         3.30 o                         
  -1  -1   5        687.91        644.76         7.05 o                         
   0  -1   5        107.84        107.78         5.35 o                         
   1  -1   5       1543.14       1429.29         8.99 o                         
   2  -1   5        534.50        524.80         8.07 o                         
   3  -1   5       1880.42       1774.99        25.75 o                         
   4  -1   5         32.84         29.42         3.89 o                         
   5  -1   5       1253.94       1251.05        13.13 o                         
   6  -1   5         68.77         53.69         5.10 o                         
   7  -1   5          0.02          4.18         4.73 o                         
   8  -1   5          1.71         -4.26         5.02 o                         
   9  -1   5         70.39         72.19         6.44 o                         
  10  -1   5         17.10          9.43         8.68 o                         
  11  -1   5          6.17         44.94        10.59 o                         
 -11   0   5         46.79         52.48        13.39 o                         
 -10   0   5          0.03         -0.87         6.47 o                         
  -9   0   5        181.92        186.76         8.62 o                         
  -8   0   5        155.24        165.64         9.24 o                         
  -7   0   5         19.01         14.27         5.18 o                         
  -6   0   5        803.31        825.32        12.35 o                         
  -5   0   5        173.72        176.76         6.30 o                         
  -4   0   5        866.29        879.10        10.31 o                         
  -3   0   5       1554.62       1536.68        29.18 o                         
  -2   0   5       1145.67       1142.02         8.41 o                         
  -1   0   5         55.15         55.35         3.48 o                         
   0   0   5       2559.64       2351.21        18.31 o                         
   1   0   5         27.34         30.02         2.92 o                         
   2   0   5        477.47        525.78         8.91 o                         
   3   0   5        105.67        109.09         9.21 o                         
   4   0   5         25.35         27.71         4.22 o                         
   5   0   5         19.68         21.79         4.03 o                         
   6   0   5        562.06        544.06        12.67 o                         
   7   0   5        142.13        146.30         6.61 o                         
   8   0   5         62.51         74.88         5.90 o                         
   9   0   5         64.94         66.11        10.06 o                         
  10   0   5         74.69         76.90        10.60 o                         
  11   0   5        205.92        249.75        14.81 o                         
 -11   1   5          1.97          5.22         7.90 o                         
 -10   1   5          0.54          4.67         9.27 o                         
  -9   1   5         68.81         67.05         6.94 o                         
  -8   1   5          0.38          2.93         5.50 o                         
  -7   1   5         80.24         71.36         6.25 o                         
  -6   1   5        216.22        214.85         7.76 o                         
  -5   1   5        415.04        412.28        11.83 o                         
  -4   1   5         34.44         35.13         5.78 o                         
  -3   1   5        470.91        406.14        10.54 o                         
  -2   1   5         33.14         32.00         5.29 o                         
  -1   1   5        107.83        109.83         4.23 o                         
   0   1   5         20.91         18.65         3.23 o                         
   1   1   5        186.41        185.01         6.27 o                         
   2   1   5        175.15        164.05         4.56 o                         
   3   1   5          0.36          0.97         3.08 o                         
   4   1   5        473.46        470.51        19.05 o                         
   5   1   5          4.56         -1.15         3.33 o                         
   6   1   5          1.27          3.95         4.10 o                         
   7   1   5        190.84        187.08         6.87 o                         
   8   1   5          0.53         -7.61         7.61 o                         
   9   1   5         15.02          0.28         8.16 o                         
  10   1   5          6.08          9.57         7.88 o                         
 -10   2   5          7.91          6.69        15.07 o                         
  -9   2   5         57.29         51.96         8.30 o                         
  -8   2   5         23.34         16.97         5.62 o                         
  -7   2   5        206.57        240.35         8.78 o                         
  -6   2   5         72.33         64.90         6.17 o                         
  -5   2   5       1024.59       1044.56        13.12 o                         
  -4   2   5         10.43         11.93         6.31 o                         
  -3   2   5        705.92        694.61        29.54 o                         
  -2   2   5        427.85        484.33        14.88 o                         
  -1   2   5         62.16         63.64         4.39 o                         
   0   2   5         57.04         64.16         3.69 o                         
   1   2   5        603.84        520.83         8.95 o                         
   2   2   5       3933.83       4194.90        97.66 o                         
   3   2   5        345.78        364.84        10.80 o                         
   4   2   5        240.83        294.26         6.16 o                         
   5   2   5        149.87        144.53         5.18 o                         
   6   2   5        454.11        408.00        14.00 o                         
   7   2   5         62.92         72.20         9.29 o                         
   8   2   5        446.97        438.81        16.25 o                         
   9   2   5        124.93        129.59        11.05 o                         
  10   2   5         40.33         43.21        10.54 o                         
 -10   3   5          4.06          6.07         7.00 o                         
  -9   3   5          6.11          9.54         9.26 o                         
  -8   3   5          0.75          0.28         5.76 o                         
  -7   3   5          1.07         -4.99        10.98 o                         
  -6   3   5        221.33        230.84         8.32 o                         
  -5   3   5        130.45        121.44         6.24 o                         
  -4   3   5         18.74         12.68         4.26 o                         
  -3   3   5        400.77        403.04         8.64 o                         
  -2   3   5          0.07         -0.99         3.25 o                         
  -1   3   5          2.84          7.00         3.19 o                         
   0   3   5          0.48          1.24         2.64 o                         
   1   3   5          1.29          2.33         2.81 o                         
   2   3   5        392.86        366.98         7.69 o                         
   3   3   5         20.94         21.33         4.45 o                         
   4   3   5         20.20         20.96         6.71 o                         
   5   3   5         11.43          9.13         7.13 o                         
   6   3   5        434.73        419.28        14.99 o                         
   7   3   5         48.47         62.56         9.99 o                         
   8   3   5         83.15         64.61         9.63 o                         
   9   3   5          4.81         -0.77         8.53 o                         
  10   3   5         19.76          7.41         8.18 o                         
 -10   4   5          0.11          6.85        10.15 o                         
  -9   4   5         14.57          8.30         9.31 o                         
  -8   4   5         15.82         10.23         5.86 o                         
  -7   4   5          1.88         -5.72         5.72 o                         
  -6   4   5          9.39         14.42         5.46 o                         
  -5   4   5          3.12          1.69         4.56 o                         
  -4   4   5        173.34        186.98        10.07 o                         
  -3   4   5        635.16        605.02         8.74 o                         
  -2   4   5        197.12        181.44         4.52 o                         
  -1   4   5       2891.68       3193.18        33.60 o                         
   0   4   5        450.84        419.56         8.75 o                         
   1   4   5        544.02        638.22         9.53 o                         
   2   4   5        116.47         90.43         4.64 o                         
   3   4   5       1022.71        943.82        11.15 o                         
   4   4   5          4.11          2.52         7.19 o                         
   5   4   5        655.92        654.08        17.91 o                         
   6   4   5        456.34        441.59        16.16 o                         
   7   4   5         58.92         61.73         9.83 o                         
   8   4   5          3.50         10.14         8.91 o                         
   9   4   5         12.67         19.41         9.89 o                         
  10   4   5         10.13         31.82        10.72 o                         
 -10   5   5         11.61         28.23        10.62 o                         
  -9   5   5         12.12         18.41         8.12 o                         
  -8   5   5          0.04         20.39         9.58 o                         
  -7   5   5          6.14         10.64         8.90 o                         
  -6   5   5         53.86         40.23         9.66 o                         
  -5   5   5         34.05         23.01         8.63 o                         
  -4   5   5         16.00         12.23         8.63 o                         
  -3   5   5         32.56         25.97         7.47 o                         
  -2   5   5        115.43        100.04         6.06 o                         
  -1   5   5        232.50        217.78         6.95 o                         
   0   5   5         15.30         17.98         2.12 o                         
   1   5   5        222.35        202.08         5.35 o                         
   2   5   5        104.43         84.92         6.31 o                         
   3   5   5         32.21         26.87         4.12 o                         
   4   5   5        622.14        598.63        17.44 o                         
   5   5   5         53.97         49.01         9.33 o                         
   6   5   5         26.45         21.88        10.31 o                         
   7   5   5         16.39         23.39         8.89 o                         
   8   5   5          8.61         -7.28         8.95 o                         
   9   5   5         43.07         24.79        10.79 o                         
  -9   6   5         26.32         32.57         8.91 o                         
  -8   6   5         58.23         43.11        11.08 o                         
  -7   6   5         15.52          1.85         9.72 o                         
  -6   6   5          0.04         -0.26         8.84 o                         
  -5   6   5         24.90         34.97         9.29 o                         
  -4   6   5        378.82        428.35        15.93 o                         
  -3   6   5          0.25          5.73         7.37 o                         
  -2   6   5        730.99        758.26        12.76 o                         
  -1   6   5          3.28          3.17         4.38 o                         
   0   6   5        318.00        304.30         5.50 o                         
   1   6   5        158.06        143.22        11.62 o                         
   2   6   5          1.43          5.27         3.81 o                         
   3   6   5       1278.19       1301.63        45.06 o                         
   4   6   5        983.19        971.04        30.71 o                         
   5   6   5        106.43         90.66        11.11 o                         
   6   6   5         37.80         35.18         9.42 o                         
   7   6   5          0.93         -6.09         9.97 o                         
   8   6   5         87.18         73.25        11.79 o                         
  -9   7   5         12.78         51.24        11.56 o                         
  -8   7   5          0.91          0.65         9.68 o                         
  -7   7   5         59.95         72.74        11.43 o                         
  -6   7   5          1.33         -1.33         7.50 o                         
  -5   7   5         19.88         28.41         9.75 o                         
  -4   7   5         93.59         87.21        10.83 o                         
  -3   7   5          2.30         -1.88         6.96 o                         
  -2   7   5          3.67          4.83         5.22 o                         
  -1   7   5        191.71        158.63        12.59 o                         
   0   7   5          6.39          9.19         5.75 o                         
   1   7   5         72.90         81.33         6.93 o                         
   2   7   5         10.64          7.72         4.33 o                         
   3   7   5         14.62         18.64         4.82 o                         
   4   7   5          1.16         -0.65         4.67 o                         
   5   7   5         54.72         62.66         7.44 o                         
   6   7   5         15.60         25.80        10.14 o                         
   7   7   5          0.68         -9.32         9.32 o                         
   8   7   5          6.13          9.43        10.21 o                         
  -8   8   5         10.14         -9.68         9.68 o                         
  -7   8   5         30.41         18.84         9.87 o                         
  -6   8   5         60.47         49.79        11.54 o                         
  -5   8   5         91.61         91.95        10.94 o                         
  -4   8   5        318.71        306.06        15.94 o                         
  -3   8   5        525.19        573.75        18.50 o                         
  -2   8   5        109.17         99.76        19.67 o                         
  -1   8   5        867.26        924.43        16.48 o                         
   0   8   5        664.78        758.29        14.97 o                         
   1   8   5        414.55        402.41        12.47 o                         
   2   8   5       1719.53       1729.04        21.30 o                         
   3   8   5         46.86         55.47         5.71 o                         
   4   8   5          2.98          0.22         5.20 o                         
   5   8   5         28.43         26.06         6.75 o                         
   6   8   5          4.77         16.23        10.79 o                         
   7   8   5          2.52         12.22         7.42 o                         
  -7   9   5         14.40          2.24        11.61 o                         
  -6   9   5          1.84         -9.53        10.56 o                         
  -5   9   5         30.75         42.60         9.73 o                         
  -4   9   5         14.11         -3.94         8.91 o                         
  -3   9   5          2.37         -0.72         6.40 o                         
  -2   9   5         80.28         78.52        12.89 o                         
  -1   9   5          0.40          0.85         6.36 o                         
   0   9   5          0.87         -0.33         6.94 o                         
   1   9   5         12.72         25.18        18.47 o                         
   2   9   5         56.52         70.20        10.64 o                         
   3   9   5         99.95        102.77         7.83 o                         
   4   9   5          2.96          0.81         5.02 o                         
   5   9   5          0.01          1.80         7.19 o                         
  -5  10   5          2.67         12.20        11.73 o                         
  -4  10   5        104.60        120.39        14.60 o                         
  -3  10   5        174.12        195.03        15.64 o                         
  -2  10   5         19.12         18.05        10.30 o                         
  -1  10   5          9.23         10.86         9.30 o                         
   0  10   5         59.51         47.85         7.88 o                         
   1  10   5         57.47         52.14         6.91 o                         
   2  10   5         21.48         34.62         7.16 o                         
   3  10   5        261.33        305.14        13.86 o                         
   4  10   5         10.69          3.60         7.29 o                         
  -1  11   5          4.40        -11.08        11.18 o                         
   0  11   5          0.04         -9.91         9.91 o                         
  -2 -11   6          9.87         10.22         7.95 o                         
  -1 -11   6          1.50          2.72        10.50 o                         
   0 -11   6          0.25         -7.81         7.81 o                         
   1 -11   6          1.24         17.31         9.92 o                         
   2 -11   6         11.54         16.31        11.68 o                         
   3 -11   6         31.48         22.46        11.18 o                         
  -5 -10   6          3.25        -10.31        10.31 o                         
  -4 -10   6         67.87         53.66        11.20 o                         
  -3 -10   6         12.63          0.80         9.52 o                         
  -2 -10   6          5.92          8.66         6.27 o                         
  -1 -10   6        147.28        147.58         9.35 o                         
   0 -10   6        247.16        266.98        16.11 o                         
   1 -10   6        272.02        263.07        16.17 o                         
   2 -10   6         13.43         31.47         9.13 o                         
   3 -10   6         81.94        109.53        11.63 o                         
   4 -10   6         27.20         34.48         9.03 o                         
   5 -10   6         41.96         45.89        33.77 o                         
  -6  -9   6         14.01         28.72        13.48 o                         
  -5  -9   6         78.62         67.17        11.46 o                         
  -4  -9   6          2.06          6.52        11.07 o                         
  -3  -9   6          0.49         -0.35         8.68 o                         
  -2  -9   6         60.47         69.59         6.06 o                         
  -1  -9   6         29.75         26.10         5.93 o                         
   0  -9   6          0.11         -4.55         6.84 o                         
   1  -9   6          1.24          3.91         9.58 o                         
   2  -9   6        440.12        420.33        12.73 o                         
   3  -9   6          0.15         -4.07         6.10 o                         
   4  -9   6          3.55          0.40        18.91 o                         
   5  -9   6          0.52          3.02         7.74 o                         
   6  -9   6         29.12         35.57         9.02 o                         
   7  -9   6          0.26        -11.94        11.94 o                         
  -7  -8   6          1.86         11.38        12.64 o                         
  -6  -8   6         46.60         48.47        13.33 o                         
  -5  -8   6         90.43         57.86        10.76 o                         
  -4  -8   6          1.73         -2.14         6.12 o                         
  -3  -8   6         87.19         91.10        10.21 o                         
  -2  -8   6         25.67         19.64         7.02 o                         
  -1  -8   6        147.64        154.33         7.69 o                         
   0  -8   6       1044.63       1088.05        46.86 o                         
   1  -8   6         38.26         37.61         6.90 o                         
   2  -8   6        233.14        240.80        14.14 o                         
   3  -8   6         11.35          4.47         5.09 o                         
   4  -8   6        238.90        266.84         8.54 o                         
   5  -8   6         39.77         40.74         7.45 o                         
   6  -8   6          6.54          6.12        15.70 o                         
   7  -8   6          1.88         22.91         8.97 o                         
   8  -8   6         87.21         71.18        12.01 o                         
  -8  -7   6         30.25         25.50        14.05 o                         
  -7  -7   6         10.06          4.69         9.95 o                         
  -6  -7   6         99.34         72.87        11.50 o                         
  -5  -7   6         44.52         49.87         6.88 o                         
  -4  -7   6         90.99         91.80         7.88 o                         
  -3  -7   6        610.08        559.69        13.09 o                         
  -2  -7   6        119.75        124.96         6.09 o                         
  -1  -7   6          0.92          0.07         4.35 o                         
   0  -7   6          2.15          2.02         5.14 o                         
   1  -7   6         10.53          9.47         3.74 o                         
   2  -7   6          0.51         -1.23         4.33 o                         
   3  -7   6        681.02        738.88        18.08 o                         
   4  -7   6        496.80        540.66        15.57 o                         
   5  -7   6         37.45         34.74         9.06 o                         
   6  -7   6          1.38          4.77         9.88 o                         
   7  -7   6          1.10         19.62         8.76 o                         
   8  -7   6         11.23         -4.09        10.01 o                         
   9  -7   6          8.75         -0.36        11.28 o                         
  -9  -6   6          3.45         -6.79         6.79 o                         
  -8  -6   6        128.72        145.92        11.05 o                         
  -7  -6   6         19.18         28.16         7.61 o                         
  -6  -6   6         78.08         55.81        14.32 o                         
  -5  -6   6        196.58        186.41        21.22 o                         
  -4  -6   6          9.09          5.31         4.16 o                         
  -3  -6   6        440.25        369.06        44.57 o                         
  -2  -6   6          2.92          2.04         3.80 o                         
  -1  -6   6         88.60         89.74         5.11 o                         
   0  -6   6         14.36          8.90         3.17 o                         
   1  -6   6          3.31          5.29         3.43 o                         
   2  -6   6          0.02         -1.85         3.86 o                         
   3  -6   6        125.52        141.74         5.99 o                         
   4  -6   6         59.97         71.57         5.18 o                         
   5  -6   6          0.20          1.12         5.08 o                         
   6  -6   6        105.39        117.29        12.64 o                         
   7  -6   6          0.28         11.26         8.76 o                         
   8  -6   6         18.95         19.74         9.74 o                         
   9  -6   6         11.01          2.21         8.80 o                         
 -10  -5   6         15.62         18.08         9.61 o                         
  -9  -5   6         26.40         35.95         8.73 o                         
  -8  -5   6          1.69          2.71         8.10 o                         
  -7  -5   6         64.35         68.87         8.03 o                         
  -6  -5   6        255.06        220.33        12.21 o                         
  -5  -5   6          3.61          0.42         4.26 o                         
  -4  -5   6        197.67        189.46         6.12 o                         
  -3  -5   6         84.10         82.03         4.69 o                         
  -2  -5   6          9.72         10.06         3.34 o                         
  -1  -5   6          6.13          7.44         1.96 o                         
   0  -5   6         93.42         76.43         5.17 o                         
   1  -5   6        135.64        119.15         9.35 o                         
   2  -5   6         21.79         21.93         3.96 o                         
   3  -5   6         56.21         48.94         4.33 o                         
   4  -5   6        118.87        116.40         6.99 o                         
   5  -5   6        206.27        180.84        24.83 o                         
   6  -5   6         32.95         35.82         8.99 o                         
   7  -5   6         24.02         28.13         5.93 o                         
   8  -5   6         35.94         34.97         6.43 o                         
   9  -5   6          0.22         10.32         9.46 o                         
  10  -5   6          0.15         -7.53         7.53 o                         
 -10  -4   6         35.23         15.37         8.35 o                         
  -9  -4   6         11.81         13.97         7.81 o                         
  -8  -4   6        198.83        232.45        11.05 o                         
  -7  -4   6          1.02         -3.71         4.06 o                         
  -6  -4   6         10.12          8.23         3.62 o                         
  -5  -4   6        196.75        184.54        14.37 o                         
  -4  -4   6        246.89        207.44        15.68 o                         
  -3  -4   6        264.75        233.49        22.53 o                         
  -2  -4   6         15.65         15.31         1.56 o                         
  -1  -4   6         40.21         40.54         2.24 o                         
   0  -4   6        730.30        879.99        11.28 o                         
   1  -4   6         29.75         28.86         2.48 o                         
   2  -4   6        338.41        341.13         4.79 o                         
   3  -4   6         58.67         65.85         5.38 o                         
   4  -4   6         69.72         51.22         3.51 o                         
   5  -4   6        246.79        230.65        22.94 o                         
   6  -4   6          3.09         -1.84         4.44 o                         
   7  -4   6         20.85         16.59         5.38 o                         
   8  -4   6          4.55         18.23         5.29 o                         
   9  -4   6        142.47        147.56         7.72 o                         
  10  -4   6          0.13         -6.18        14.14 o                         
 -10  -3   6          0.35         -8.51         8.51 o                         
  -9  -3   6         23.87         16.39         5.40 o                         
  -8  -3   6        155.12        166.97         7.97 o                         
  -7  -3   6         10.89          9.80         4.32 o                         
  -6  -3   6         37.98         36.10         4.26 o                         
  -5  -3   6         16.53         15.89         2.70 o                         
  -4  -3   6         24.23         23.67         2.04 o                         
  -3  -3   6        369.86        373.16         5.40 o                         
  -2  -3   6        629.65        647.04        24.94 o                         
  -1  -3   6          0.86          1.61         2.80 o                         
   0  -3   6         60.41         55.35         2.44 o                         
   1  -3   6          3.12          3.79         2.06 o                         
   2  -3   6        686.40        699.60        11.54 o                         
   3  -3   6        477.09        493.27         7.77 o                         
   4  -3   6          3.73          0.89         2.70 o                         
   5  -3   6          8.87         12.69         2.93 o                         
   6  -3   6         26.91         21.10         4.74 o                         
   7  -3   6         32.71         33.35         5.33 o                         
   8  -3   6         22.93         22.67         9.05 o                         
   9  -3   6          4.54          5.03         9.89 o                         
  10  -3   6          2.96          2.21         6.76 o                         
 -11  -2   6          9.26          1.98         7.39 o                         
 -10  -2   6          2.22          4.34        11.07 o                         
  -9  -2   6         65.09         62.46        10.89 o                         
  -8  -2   6          0.77          2.05         4.49 o                         
  -7  -2   6         73.80         74.31         5.43 o                         
  -6  -2   6        314.66        321.31         7.56 o                         
  -5  -2   6        125.61        127.59         4.81 o                         
  -4  -2   6       1615.41       1597.27        11.02 o                         
  -3  -2   6       4582.23       4588.78        55.80 o                         
  -2  -2   6        765.26        871.25         9.61 o                         
  -1  -2   6          0.74         -0.68         3.27 o                         
   0  -2   6        595.27        666.37         7.40 o                         
   1  -2   6        306.25        323.35         3.81 o                         
   2  -2   6       1583.29       1626.22        25.53 o                         
   3  -2   6        323.75        304.57        10.73 o                         
   4  -2   6         47.76         66.57         4.51 o                         
   5  -2   6        463.72        494.22         9.01 o                         
   6  -2   6        250.64        271.04        18.49 o                         
   7  -2   6        387.85        384.39         9.67 o                         
   8  -2   6        129.22        137.02         7.65 o                         
   9  -2   6          0.30         -4.99         4.99 o                         
  10  -2   6         16.73         32.47         7.44 o                         
 -11  -1   6          0.87         15.71         7.40 o                         
 -10  -1   6         20.96         29.46         7.47 o                         
  -9  -1   6         36.68         41.25        16.11 o                         
  -8  -1   6         14.96         14.16         5.77 o                         
  -7  -1   6         57.43         57.83        10.41 o                         
  -6  -1   6         23.51         33.13         5.61 o                         
  -5  -1   6          8.36          8.54         3.29 o                         
  -4  -1   6        436.07        407.78         6.02 o                         
  -3  -1   6       2395.46       2252.95        51.59 o                         
  -2  -1   6        741.06        716.17        12.44 o                         
  -1  -1   6        767.05        741.87        11.85 o                         
   0  -1   6         21.32         19.68         2.37 o                         
   1  -1   6       1223.57       1147.95        17.30 o                         
   2  -1   6        241.89        210.20         6.69 o                         
   3  -1   6       1033.45        988.30        12.52 o                         
   4  -1   6          4.86          5.52         3.48 o                         
   5  -1   6       1294.22       1242.73        13.41 o                         
   6  -1   6         11.83          6.95         4.71 o                         
   7  -1   6         21.39         21.17         5.17 o                         
   8  -1   6          5.64          1.16         5.04 o                         
   9  -1   6         59.69         62.97         6.25 o                         
  10  -1   6          1.04          1.37         8.83 o                         
 -11   0   6         22.26         22.83         6.74 o                         
 -10   0   6         15.34         22.39         7.65 o                         
  -9   0   6        516.03        490.39        19.58 o                         
  -8   0   6          1.40          5.45         8.80 o                         
  -7   0   6        169.96        186.07         7.82 o                         
  -6   0   6        795.64        813.33        12.54 o                         
  -5   0   6        214.67        210.70        12.28 o                         
  -4   0   6        873.46        859.33        15.45 o                         
  -3   0   6       9419.94       9859.74       128.34 o                         
  -2   0   6       4335.66       4654.17        17.23 o                         
  -1   0   6         77.50         62.82         3.51 o                         
   0   0   6        230.40        230.58         7.60 o                         
   1   0   6         84.13         71.82         3.58 o                         
   2   0   6        800.71        800.49         9.83 o                         
   3   0   6          1.56          0.89         3.32 o                         
   4   0   6       2773.32       3076.07        37.12 o                         
   5   0   6         11.86          4.79         3.78 o                         
   6   0   6          0.30          3.88         4.12 o                         
   7   0   6        386.48        412.73         9.36 o                         
   8   0   6          0.42          5.12         4.37 o                         
   9   0   6         37.40         46.13         9.93 o                         
  10   0   6          3.64         24.12         8.64 o                         
 -11   1   6          0.00          3.31         6.65 o                         
 -10   1   6          0.17         10.07        11.35 o                         
  -9   1   6         34.77         44.35         6.35 o                         
  -8   1   6         23.48         23.34         6.00 o                         
  -7   1   6        145.36        155.91         9.86 o                         
  -6   1   6         58.67         56.89         7.47 o                         
  -5   1   6         15.88         11.98         5.00 o                         
  -4   1   6        223.36        171.49        25.57 o                         
  -3   1   6         56.38         46.12        10.13 o                         
  -2   1   6        258.71        262.17         8.52 o                         
  -1   1   6         12.84         10.48         3.36 o                         
   0   1   6          4.16          7.86         3.31 o                         
   1   1   6         91.85         68.62        12.01 o                         
   2   1   6       1289.77       1318.84        16.98 o                         
   3   1   6        573.09        610.12         9.69 o                         
   4   1   6        300.60        290.23         6.61 o                         
   5   1   6         35.71         33.93         4.31 o                         
   6   1   6          6.47          3.36         3.93 o                         
   7   1   6        271.10        272.77         7.88 o                         
   8   1   6          1.23          2.81         8.33 o                         
   9   1   6         14.22         -2.84         7.84 o                         
  10   1   6         29.78         27.24         9.18 o                         
 -11   2   6         12.05          1.34        11.37 o                         
 -10   2   6         24.58          8.42        19.86 o                         
  -9   2   6          1.37          1.34         6.61 o                         
  -8   2   6         33.18         27.66         6.06 o                         
  -7   2   6          1.50         11.75         5.72 o                         
  -6   2   6        157.32        165.32         7.57 o                         
  -5   2   6        858.19        926.73        50.80 o                         
  -4   2   6         68.14         74.29         5.00 o                         
  -3   2   6         14.93         21.26         4.17 o                         
  -2   2   6       5617.43       6004.93        32.83 o                         
  -1   2   6         25.21         27.24         3.61 o                         
   0   2   6       1383.88       1538.79        11.84 o                         
   1   2   6       2009.26       2034.53        23.54 o                         
   2   2   6        110.04         79.72         3.24 o                         
   3   2   6         10.98          8.78         6.46 o                         
   4   2   6         35.56         23.08         3.82 o                         
   5   2   6        636.97        642.74         9.50 o                         
   6   2   6         70.44         65.23         3.75 o                         
   7   2   6          7.09         16.84         8.57 o                         
   8   2   6        299.54        251.17        14.52 o                         
   9   2   6        346.55        391.16        17.04 o                         
  10   2   6          8.12          2.27        10.21 o                         
 -11   3   6         25.01          3.83         7.73 o                         
 -10   3   6          7.72         -6.67         6.67 o                         
  -9   3   6         13.33         18.34         6.81 o                         
  -8   3   6          0.14         -3.81        13.66 o                         
  -7   3   6          0.67          1.54         5.36 o                         
  -6   3   6         35.62         30.31         5.65 o                         
  -5   3   6        209.14        234.91         7.74 o                         
  -4   3   6          7.40          1.36         4.42 o                         
  -3   3   6         10.64          8.48         3.95 o                         
  -2   3   6        895.08        962.04        11.59 o                         
  -1   3   6         95.92         93.77         6.34 o                         
   0   3   6         31.39         35.94         3.74 o                         
   1   3   6         22.19         22.59         3.48 o                         
   2   3   6        321.00        346.35         6.99 o                         
   3   3   6        852.20        919.29        28.80 o                         
   4   3   6         66.99         57.55         7.90 o                         
   5   3   6         78.77         83.03         9.64 o                         
   6   3   6          0.09          0.95         8.17 o                         
   7   3   6          3.58         -2.78         8.76 o                         
   8   3   6          7.58         -0.06        10.05 o                         
   9   3   6          3.34          3.93         6.96 o                         
  10   3   6          7.60         25.44         8.80 o                         
 -10   4   6          3.85         -6.49         9.43 o                         
  -9   4   6          2.29         22.23         8.56 o                         
  -8   4   6         48.35         36.26         6.84 o                         
  -7   4   6         37.84         34.45        10.05 o                         
  -6   4   6        100.83        100.36         7.04 o                         
  -5   4   6         29.20         27.45         5.11 o                         
  -4   4   6          9.31         11.09         4.24 o                         
  -3   4   6        227.13        228.83         6.39 o                         
  -2   4   6          6.42         11.77         3.07 o                         
  -1   4   6       1958.78       2012.73        27.84 o                         
   0   4   6        963.23       1040.83        11.72 o                         
   1   4   6         44.46         61.18         5.16 o                         
   2   4   6         55.20         60.82         5.43 o                         
   3   4   6        114.65         99.40         4.89 o                         
   4   4   6         14.60         12.81         7.46 o                         
   5   4   6        298.49        326.71        14.72 o                         
   6   4   6       1143.76       1251.22        25.79 o                         
   7   4   6        681.25        706.33        20.94 o                         
   8   4   6          0.02          0.00         8.76 o                         
   9   4   6          1.91         -9.08         9.08 o                         
 -10   5   6          3.49        -11.31        11.31 o                         
  -9   5   6         32.58         40.70        10.08 o                         
  -8   5   6          1.19         -2.92         8.83 o                         
  -7   5   6          1.23         11.81         8.31 o                         
  -6   5   6        125.75        122.17        11.92 o                         
  -5   5   6         35.65         36.99         9.71 o                         
  -4   5   6        182.42        185.36        11.55 o                         
  -3   5   6          6.78         -1.04         7.53 o                         
  -2   5   6         21.26         16.24         6.47 o                         
  -1   5   6         35.24         35.30         3.34 o                         
   0   5   6          9.15          8.89         2.12 o                         
   1   5   6         29.86         27.64         2.77 o                         
   2   5   6          0.99          0.46         3.96 o                         
   3   5   6        104.58         83.07         5.55 o                         
   4   5   6        647.88        640.32        18.15 o                         
   5   5   6         27.73         24.81         9.42 o                         
   6   5   6          0.01         -4.52         9.68 o                         
   7   5   6          8.11         19.10         9.21 o                         
   8   5   6          4.45         -3.33        10.68 o                         
   9   5   6         26.54         47.48        11.22 o                         
  -9   6   6         58.13         42.73        11.37 o                         
  -8   6   6         52.94         32.44        10.05 o                         
  -7   6   6         55.26         74.38        11.63 o                         
  -6   6   6         20.88         19.77         9.10 o                         
  -5   6   6        268.46        261.57        14.60 o                         
  -4   6   6         64.35         62.58        10.19 o                         
  -3   6   6         69.26         67.91         9.57 o                         
  -2   6   6       1978.97       2014.60        20.26 o                         
  -1   6   6        120.35        105.61         7.91 o                         
   0   6   6         64.52         58.75         4.59 o                         
   1   6   6        378.07        333.23        23.80 o                         
   2   6   6       2829.28       2881.61        51.89 o                         
   3   6   6          1.01          4.54         5.20 o                         
   4   6   6       2718.27       2227.22       314.89 o                         
   5   6   6        134.89        136.66        11.26 o                         
   6   6   6         15.24          9.73         8.48 o                         
   7   6   6         16.43          8.81         8.57 o                         
   8   6   6          2.49         -1.78        10.60 o                         
  -9   7   6         23.50         38.29        10.62 o                         
  -8   7   6          4.57         22.06         9.22 o                         
  -7   7   6         23.16          0.57         9.21 o                         
  -6   7   6          8.48         11.09         9.62 o                         
  -5   7   6        106.56        104.76        11.98 o                         
  -4   7   6         59.01         55.02        10.03 o                         
  -3   7   6         13.99          6.53         8.50 o                         
  -2   7   6        302.60        274.86        12.36 o                         
  -1   7   6         39.31         38.47         4.84 o                         
   0   7   6         44.06         43.76         6.25 o                         
   1   7   6         24.18         22.17         5.96 o                         
   2   7   6        302.78        296.19         9.99 o                         
   3   7   6         26.40         28.21         5.03 o                         
   4   7   6         71.81         50.93         6.39 o                         
   5   7   6         13.42         16.60         7.41 o                         
   6   7   6         40.44         46.60         9.91 o                         
   7   7   6          1.17         12.88         8.50 o                         
  -8   8   6          7.42        -10.35        10.35 o                         
  -7   8   6         40.69         27.62         9.03 o                         
  -6   8   6         73.60         65.79        11.02 o                         
  -5   8   6         74.09         62.41        11.31 o                         
  -4   8   6        291.34        305.71        16.53 o                         
  -3   8   6        176.65        219.98        13.86 o                         
  -2   8   6        271.19        281.09        10.51 o                         
  -1   8   6       1164.24       1223.96        18.84 o                         
   0   8   6        281.67        328.90        11.13 o                         
   1   8   6         47.16         42.25        12.56 o                         
   2   8   6          5.13         10.39         6.08 o                         
   3   8   6        256.37        268.58         9.89 o                         
   4   8   6         15.90         21.03         5.05 o                         
   5   8   6        373.61        413.42        23.98 o                         
   6   8   6          2.50         21.24         7.28 o                         
  -6   9   6         15.62         21.76         9.15 o                         
  -5   9   6          6.85          9.95        10.75 o                         
  -4   9   6          0.01         -8.66         8.66 o                         
  -3   9   6        118.06        118.01         9.03 o                         
  -2   9   6         14.27         19.07        10.20 o                         
  -1   9   6         16.58         12.54         7.21 o                         
   0   9   6          2.30         -5.27         6.29 o                         
   1   9   6         22.17         33.64         7.30 o                         
   2   9   6          0.84         -5.25         5.82 o                         
   3   9   6        208.52        197.53         9.99 o                         
   4   9   6         23.58         19.06        10.77 o                         
   5   9   6          0.49        -10.66        17.26 o                         
  -5  10   6          1.71          4.34        11.26 o                         
  -4  10   6          7.70         -5.67        12.61 o                         
  -3  10   6         41.55         61.83        15.02 o                         
  -2  10   6         43.84         40.29        12.76 o                         
  -1  10   6         12.53         -6.32         7.16 o                         
   0  10   6         79.02         99.03        14.38 o                         
   1  10   6         21.84         52.82        16.08 o                         
   2  10   6         57.52         70.77        11.25 o                         
   3  10   6          2.16         -2.44        16.96 o                         
  -2 -11   7          5.03         12.09         6.29 o                         
  -1 -11   7          3.49         -2.12         7.80 o                         
   0 -11   7          0.99          9.87        10.58 o                         
   1 -11   7         14.44          3.75        10.30 o                         
   2 -11   7          0.79        -10.79        10.79 o                         
   3 -11   7         44.84         49.81        11.39 o                         
  -4 -10   7         17.17         16.85         9.56 o                         
  -3 -10   7        115.28        124.84        13.20 o                         
  -2 -10   7        131.59        140.82        13.97 o                         
  -1 -10   7        179.73        199.13        10.01 o                         
   0 -10   7         81.61         66.11         8.81 o                         
   1 -10   7         24.62         23.47         7.55 o                         
   2 -10   7          3.68          3.26        10.10 o                         
   3 -10   7         24.29          9.86         8.51 o                         
   4 -10   7         31.67         26.08         7.83 o                         
   5 -10   7        125.70        138.25         9.84 o                         
  -6  -9   7          6.71        -13.15        13.15 o                         
  -5  -9   7          6.64          0.37         9.13 o                         
  -4  -9   7         14.22         14.24        11.17 o                         
  -3  -9   7          0.88        -12.26        12.26 o                         
  -2  -9   7        169.14        163.57         7.50 o                         
  -1  -9   7          0.93          0.53         5.42 o                         
   0  -9   7         24.40         27.25         8.01 o                         
   1  -9   7          3.15         -6.87         6.87 o                         
   2  -9   7        407.09        380.29        23.74 o                         
   3  -9   7          2.37          2.66         7.61 o                         
   4  -9   7          0.49         -5.40         5.40 o                         
   5  -9   7         22.16         10.88         5.88 o                         
   6  -9   7          5.25         43.95        10.61 o                         
   7  -9   7         16.46         63.98        12.23 o                         
  -7  -8   7        113.18        146.60        16.59 o                         
  -6  -8   7         71.97         92.51        13.80 o                         
  -5  -8   7         18.65         17.88         6.81 o                         
  -4  -8   7          9.93          8.40         6.33 o                         
  -3  -8   7        272.94        273.77        10.40 o                         
  -2  -8   7         66.81         65.49         5.77 o                         
  -1  -8   7         48.62         67.80         6.09 o                         
   0  -8   7       1125.47       1221.01        89.10 o                         
   1  -8   7        101.69         97.30         7.87 o                         
   2  -8   7          0.81          3.80         4.34 o                         
   3  -8   7         38.44         40.36         9.81 o                         
   4  -8   7         11.38          5.68         4.47 o                         
   5  -8   7         53.39         62.74         6.16 o                         
   6  -8   7         37.82         42.16        10.56 o                         
   7  -8   7         37.55         45.38         9.67 o                         
   8  -8   7         24.64         34.22        12.04 o                         
  -7  -7   7         69.91         80.55        13.95 o                         
  -6  -7   7         24.39         12.51        11.66 o                         
  -5  -7   7          3.48         14.28         6.36 o                         
  -4  -7   7        330.81        343.22        11.24 o                         
  -3  -7   7        516.51        491.19        15.44 o                         
  -2  -7   7          4.27          6.95         4.45 o                         
  -1  -7   7          0.02          2.12         4.12 o                         
   0  -7   7         56.98         57.58         8.87 o                         
   1  -7   7         40.12         37.90         4.24 o                         
   2  -7   7         36.50         40.93         4.95 o                         
   3  -7   7        246.33        252.44        10.98 o                         
   4  -7   7        458.19        464.93        17.99 o                         
   5  -7   7          5.94          3.75         4.31 o                         
   6  -7   7          0.40         12.30         9.57 o                         
   7  -7   7          4.93         26.58         8.42 o                         
   8  -7   7          4.56          1.33        10.54 o                         
  -9  -6   7          7.78         14.73         8.49 o                         
  -8  -6   7         67.43         55.03        13.36 o                         
  -7  -6   7          7.25          7.31         7.63 o                         
  -6  -6   7       1366.94       1383.38        19.91 o                         
  -5  -6   7         31.07         32.74         6.43 o                         
  -4  -6   7        874.09        898.28        15.81 o                         
  -3  -6   7         38.30         40.28         9.59 o                         
  -2  -6   7          5.43         -1.82         5.92 o                         
  -1  -6   7        170.85        169.13         8.68 o                         
   0  -6   7         18.30         22.12         3.44 o                         
   1  -6   7          3.10          6.12         3.74 o                         
   2  -6   7        792.87        865.37        11.17 o                         
   3  -6   7         69.45         74.37         5.25 o                         
   4  -6   7         46.96         58.44         5.14 o                         
   5  -6   7         49.92         49.61        11.25 o                         
   6  -6   7          0.73         20.10         9.58 o                         
   7  -6   7         75.96        100.96        12.16 o                         
   8  -6   7          8.53          9.59         7.85 o                         
   9  -6   7         12.50         -9.83         9.83 o                         
  -9  -5   7          1.42         -5.45        13.21 o                         
  -8  -5   7          5.82         11.19         7.62 o                         
  -7  -5   7          0.18         -3.31         7.15 o                         
  -6  -5   7          5.65          5.95         6.63 o                         
  -5  -5   7        246.10        257.64        10.71 o                         
  -4  -5   7        442.62        440.41         8.39 o                         
  -3  -5   7        469.60        466.57         8.09 o                         
  -2  -5   7          2.03          2.86         3.53 o                         
  -1  -5   7        131.05        125.87         3.20 o                         
   0  -5   7         12.36         10.37         2.43 o                         
   1  -5   7        292.92        292.22        14.73 o                         
   2  -5   7         79.86         74.92         6.64 o                         
   3  -5   7         32.36         30.86         2.80 o                         
   4  -5   7          6.13          4.22         4.00 o                         
   5  -5   7        162.82        144.32        26.15 o                         
   6  -5   7         26.67         16.85         4.47 o                         
   7  -5   7          1.42          0.52         4.40 o                         
   8  -5   7         32.86         50.27        15.75 o                         
   9  -5   7         10.65         16.89        14.18 o                         
 -10  -4   7          0.10         -7.52         7.52 o                         
  -9  -4   7          0.27        -17.96        17.96 o                         
  -8  -4   7        166.21        170.19        10.40 o                         
  -7  -4   7        281.79        276.59        10.72 o                         
  -6  -4   7         32.53         41.78        15.33 o                         
  -5  -4   7       1644.15       1637.01        22.63 o                         
  -4  -4   7          3.48          4.57         3.64 o                         
  -3  -4   7        136.13        141.62         5.70 o                         
  -2  -4   7        693.09        696.72         8.50 o                         
  -1  -4   7        262.08        262.56         4.36 o                         
   0  -4   7       2575.89       2889.05        30.42 o                         
   1  -4   7        669.73        674.16         6.33 o                         
   2  -4   7          1.89          2.29         1.69 o                         
   3  -4   7         36.76         48.38         2.70 o                         
   4  -4   7          0.01          1.62         2.89 o                         
   5  -4   7        338.26        304.00        32.02 o                         
   6  -4   7         65.87         62.78         5.29 o                         
   7  -4   7        251.32        243.02         8.44 o                         
   8  -4   7         90.78        108.25         7.45 o                         
   9  -4   7         16.97         26.05        13.06 o                         
  10  -4   7          0.82         -3.08        16.32 o                         
 -10  -3   7          6.73          3.36         7.41 o                         
  -9  -3   7          2.85         -7.99         7.99 o                         
  -8  -3   7         19.79         20.45         4.99 o                         
  -7  -3   7        375.37        318.33        27.02 o                         
  -6  -3   7         15.00         17.96         4.05 o                         
  -5  -3   7         94.38         86.69         3.73 o                         
  -4  -3   7         57.55         42.26         4.78 o                         
  -3  -3   7        188.16        163.00        17.40 o                         
  -2  -3   7         70.17         50.11         9.58 o                         
  -1  -3   7        306.96        313.82         6.92 o                         
   0  -3   7        288.99        280.93         4.42 o                         
   1  -3   7         70.83         74.96         2.07 o                         
   2  -3   7        773.86        748.91         5.68 o                         
   3  -3   7         23.45         22.61         2.54 o                         
   4  -3   7          0.04         -1.48         2.81 o                         
   5  -3   7         22.55         10.60         2.91 o                         
   6  -3   7         35.35         30.29         4.76 o                         
   7  -3   7         43.22         42.66         5.52 o                         
   8  -3   7          7.94          4.77         5.44 o                         
   9  -3   7         27.93         21.62        11.03 o                         
  10  -3   7         10.70         16.11         8.07 o                         
 -10  -2   7          9.51         11.40         6.93 o                         
  -9  -2   7        302.60        266.26        14.23 o                         
  -8  -2   7          0.63          1.63         4.59 o                         
  -7  -2   7       2328.97       2340.51        43.60 o                         
  -6  -2   7          0.37          1.19         3.46 o                         
  -5  -2   7        119.02        127.18         4.61 o                         
  -4  -2   7       1728.96       1755.35        16.14 o                         
  -3  -2   7       1632.06       1814.99        15.29 o                         
  -2  -2   7        522.73        541.92        16.60 o                         
  -1  -2   7         15.52          9.98         5.80 o                         
   0  -2   7       6895.60       7304.30        29.53 o                         
   1  -2   7       1410.64       1564.42        16.83 o                         
   2  -2   7        640.57        762.01         8.83 o                         
   3  -2   7          2.92         -0.57         3.03 o                         
   4  -2   7        453.20        439.92         8.04 o                         
   5  -2   7         35.23         41.37         4.98 o                         
   6  -2   7         21.42         20.43         4.78 o                         
   7  -2   7        106.52        112.10         6.76 o                         
   8  -2   7         17.94         23.00         5.23 o                         
   9  -2   7          0.34         -8.79         8.79 o                         
  10  -2   7          5.24         12.06        11.59 o                         
 -11  -1   7          9.50        -13.20        22.29 o                         
 -10  -1   7          5.14         -4.63        19.00 o                         
  -9  -1   7          6.13         15.73         6.10 o                         
  -8  -1   7         29.57         27.53        11.04 o                         
  -7  -1   7          0.02          0.74         5.21 o                         
  -6  -1   7        148.89        143.50         5.25 o                         
  -5  -1   7       1095.39       1040.86        10.20 o                         
  -4  -1   7        121.91        116.98         4.28 o                         
  -3  -1   7        102.52         74.97         4.58 o                         
  -2  -1   7       1055.77       1050.15        10.24 o                         
  -1  -1   7        348.07        324.67         9.27 o                         
   0  -1   7         17.29         21.57         2.67 o                         
   1  -1   7        170.65        140.20         6.13 o                         
   2  -1   7          2.52          0.81         2.96 o                         
   3  -1   7        380.29        389.03         7.15 o                         
   4  -1   7         17.34         15.94         3.94 o                         
   5  -1   7        348.86        351.66        11.66 o                         
   6  -1   7         11.70          6.69         4.51 o                         
   7  -1   7          3.25          4.07         4.48 o                         
   8  -1   7         56.45         51.39         5.60 o                         
   9  -1   7         41.19         37.16         5.62 o                         
  10  -1   7          3.58         22.16         7.26 o                         
 -11   0   7          0.87        -18.90        20.19 o                         
 -10   0   7         25.36         26.27         7.27 o                         
  -9   0   7         57.57         70.16        13.82 o                         
  -8   0   7        107.14        120.82        13.11 o                         
  -7   0   7         94.30         91.13         7.47 o                         
  -6   0   7        927.74        922.65        13.44 o                         
  -5   0   7       1170.13       1202.89        26.53 o                         
  -4   0   7        210.86        211.75         8.82 o                         
  -3   0   7       2495.99       2733.89        15.34 o                         
  -2   0   7        190.41        186.48        13.83 o                         
  -1   0   7       2113.15       2207.37        18.16 o                         
   0   0   7       3603.63       3765.45        27.97 o                         
   1   0   7        861.71        896.71        20.90 o                         
   2   0   7        933.24       1072.07        14.87 o                         
   3   0   7        120.23        150.98         5.29 o                         
   4   0   7         23.28         31.95         4.21 o                         
   5   0   7        750.13        807.96        11.23 o                         
   6   0   7         27.29         28.35         4.70 o                         
   7   0   7        263.12        302.96        14.42 o                         
   8   0   7        107.91        130.35         7.30 o                         
   9   0   7        135.10        142.69        10.88 o                         
  10   0   7        645.02        737.04        22.53 o                         
 -11   1   7         19.27         24.27        19.89 o                         
 -10   1   7          0.14         -4.65        10.90 o                         
  -9   1   7          7.02         10.92         5.90 o                         
  -8   1   7         17.94         12.51         5.99 o                         
  -7   1   7         24.93         24.10         5.94 o                         
  -6   1   7         47.07         49.01         6.95 o                         
  -5   1   7         10.97          5.90         6.68 o                         
  -4   1   7        646.69        639.67        10.17 o                         
  -3   1   7        100.09         73.44        26.62 o                         
  -2   1   7        448.70        453.13        11.12 o                         
  -1   1   7          7.19          4.15         3.58 o                         
   0   1   7         78.85         75.27         4.30 o                         
   1   1   7         55.09         51.14         3.71 o                         
   2   1   7        836.61        895.59        14.75 o                         
   3   1   7        275.63        290.60         8.92 o                         
   4   1   7          4.49          5.35         3.64 o                         
   5   1   7        375.16        368.38         8.04 o                         
   6   1   7         13.33         11.31         4.37 o                         
   7   1   7        252.86        265.15        18.58 o                         
   8   1   7        152.14        169.06        12.47 o                         
   9   1   7         36.68         48.52         9.49 o                         
  10   1   7        107.13        123.69        13.48 o                         
 -11   2   7         42.61         -0.70        11.44 o                         
 -10   2   7        110.12         95.52        11.78 o                         
  -9   2   7         98.12         91.22         8.17 o                         
  -8   2   7         36.14         38.65         6.30 o                         
  -7   2   7         55.73         61.50         6.52 o                         
  -6   2   7        424.71        393.53         9.95 o                         
  -5   2   7        181.68        171.66         7.26 o                         
  -4   2   7         86.09        102.38         6.81 o                         
  -3   2   7        349.90        381.34         7.86 o                         
  -2   2   7         29.32         36.13         4.46 o                         
  -1   2   7       1501.13       1687.50        13.57 o                         
   0   2   7       3119.59       3323.57        18.24 o                         
   1   2   7      10252.34      10629.10        80.27 o                         
   2   2   7       2294.38       1820.91       313.92 o                         
   3   2   7       3309.31       3757.75        33.54 o                         
   4   2   7       1011.35       1016.57        19.12 o                         
   5   2   7        148.77        151.60         5.91 o                         
   6   2   7          0.33         -3.90         3.90 o                         
   7   2   7        696.31        771.99        20.23 o                         
   8   2   7         25.68         15.85         8.10 o                         
   9   2   7          1.11         -9.93         9.93 o                         
  10   2   7          0.00         -9.86         9.86 o                         
 -10   3   7          2.39         -6.42         6.42 o                         
  -9   3   7         24.57         26.26         6.89 o                         
  -8   3   7         25.48         15.94         5.97 o                         
  -7   3   7         42.13         42.09         6.35 o                         
  -6   3   7        320.00        328.56         9.62 o                         
  -5   3   7         53.68         57.94         5.85 o                         
  -4   3   7         14.48          8.92         4.51 o                         
  -3   3   7        357.54        352.80         7.79 o                         
  -2   3   7        322.36        361.03         7.60 o                         
  -1   3   7          9.86         15.39         3.94 o                         
   0   3   7         52.80         60.10         4.24 o                         
   1   3   7         73.96         56.91         3.25 o                         
   2   3   7        273.74        251.44        15.19 o                         
   3   3   7        351.95        307.38        44.24 o                         
   4   3   7        136.19        152.55        10.89 o                         
   5   3   7        252.83        267.94        12.79 o                         
   6   3   7          0.45          6.72         8.34 o                         
   7   3   7         13.54         -3.18         7.42 o                         
   8   3   7        158.63        142.67        12.33 o                         
   9   3   7         51.28         47.44         9.62 o                         
  10   3   7          0.69         10.21         8.82 o                         
 -10   4   7          4.04        -11.88        11.88 o                         
  -9   4   7         18.34         21.25         8.76 o                         
  -8   4   7         14.93         15.56         6.55 o                         
  -7   4   7        127.77        136.66        10.18 o                         
  -6   4   7         36.83         44.64         6.00 o                         
  -5   4   7        118.86        126.14         6.80 o                         
  -4   4   7        410.04        447.34        24.08 o                         
  -3   4   7         75.15         74.71         5.07 o                         
  -2   4   7         73.57         72.51         5.22 o                         
  -1   4   7       1311.95       1393.15        78.25 o                         
   0   4   7       1123.36       1166.13        12.12 o                         
   1   4   7        581.07        704.07        12.09 o                         
   2   4   7        313.60        387.15         7.79 o                         
   3   4   7         81.42         58.62        10.67 o                         
   4   4   7        222.76        219.74        12.01 o                         
   5   4   7        874.22        926.55        22.18 o                         
   6   4   7        575.97        554.83        19.07 o                         
   7   4   7          5.91         13.49         8.20 o                         
   8   4   7         51.51         30.66         9.74 o                         
   9   4   7          5.93         11.23         9.61 o                         
 -10   5   7          0.93         25.05        10.39 o                         
  -9   5   7          0.58         -9.75         9.75 o                         
  -8   5   7          3.26         -9.08         9.08 o                         
  -7   5   7          5.09          5.29         8.01 o                         
  -6   5   7        116.31        105.15        11.54 o                         
  -5   5   7         76.71         69.62        10.51 o                         
  -4   5   7        305.32        274.25        13.33 o                         
  -3   5   7         99.83         86.42         9.35 o                         
  -2   5   7         39.65         32.20         5.47 o                         
  -1   5   7          5.28          2.55         3.21 o                         
   0   5   7          7.67          5.95         2.88 o                         
   1   5   7          1.02          2.37         3.02 o                         
   2   5   7          4.58          2.94         4.33 o                         
   3   5   7        168.16        155.38         6.48 o                         
   4   5   7         89.78         81.72        10.16 o                         
   5   5   7          3.01          8.39         9.66 o                         
   6   5   7         21.59         22.32         9.77 o                         
   7   5   7          0.03         -3.06         7.78 o                         
   8   5   7          2.46         -2.22        10.19 o                         
   9   5   7          9.01         -9.39         9.39 o                         
  -9   6   7          8.28         13.50        11.73 o                         
  -8   6   7          8.43         30.19         9.52 o                         
  -7   6   7          0.58          3.65         8.93 o                         
  -6   6   7        153.81        155.23        13.67 o                         
  -5   6   7        237.85        228.74        14.33 o                         
  -4   6   7         36.72         15.85         9.39 o                         
  -3   6   7          2.29         -3.83         7.85 o                         
  -2   6   7       1360.01       1398.61        17.65 o                         
  -1   6   7        252.58        239.27         9.86 o                         
   0   6   7         44.89         47.03         4.72 o                         
   1   6   7       3986.65       3878.81        27.34 o                         
   2   6   7         18.58         19.38         4.22 o                         
   3   6   7       1496.47       1274.81       203.36 o                         
   4   6   7        720.06        743.04        21.52 o                         
   5   6   7          0.47         -3.95         9.73 o                         
   6   6   7         31.16         13.82         9.36 o                         
   7   6   7        132.42        138.52        13.27 o                         
   8   6   7          8.65          4.85         8.34 o                         
  -8   7   7         10.12          1.83        10.66 o                         
  -7   7   7         22.58          5.92        10.06 o                         
  -6   7   7         44.12         49.49        10.51 o                         
  -5   7   7         25.45         28.84         9.95 o                         
  -4   7   7          0.87         -0.76         8.73 o                         
  -3   7   7          2.03         -3.85         7.79 o                         
  -2   7   7        276.98        273.96        17.59 o                         
  -1   7   7          0.09          0.39         4.66 o                         
   0   7   7         37.94         34.02         6.85 o                         
   1   7   7          6.69         17.06         6.15 o                         
   2   7   7        151.37        141.40         8.51 o                         
   3   7   7         89.86         78.69        12.64 o                         
   4   7   7          3.68         12.80         7.28 o                         
   5   7   7         11.51          8.37        10.08 o                         
   6   7   7         15.67         28.13         9.59 o                         
   7   7   7         11.64         10.69        11.31 o                         
  -7   8   7         38.85         50.64        10.62 o                         
  -6   8   7        116.56        103.55        13.31 o                         
  -5   8   7         33.20         36.56         9.95 o                         
  -4   8   7         20.98         31.45         9.26 o                         
  -3   8   7        238.40        227.90        13.39 o                         
  -2   8   7         74.35        105.98         8.11 o                         
  -1   8   7         45.19         42.71         7.49 o                         
   0   8   7       1418.99       1422.05        20.28 o                         
   1   8   7         37.11         38.75         6.97 o                         
   2   8   7        267.23        265.91        10.19 o                         
   3   8   7         11.88         21.27         8.69 o                         
   4   8   7        406.72        415.89        19.40 o                         
   5   8   7        144.98        180.26        17.49 o                         
   6   8   7          0.38          0.51        15.61 o                         
  -6   9   7         15.47         11.27        11.40 o                         
  -5   9   7          3.40         -5.75         9.83 o                         
  -4   9   7          3.98         11.27         9.72 o                         
  -3   9   7        152.19        162.83         9.86 o                         
  -2   9   7          4.31          6.61        11.29 o                         
  -1   9   7         17.45          7.45         6.61 o                         
   0   9   7          0.05         -1.87         6.88 o                         
   1   9   7          3.35          4.89         8.56 o                         
   2   9   7          3.54         -0.52         6.51 o                         
   3   9   7         65.75         83.67        12.96 o                         
   4   9   7         40.60         37.65        12.55 o                         
   5   9   7          5.81         -1.62        12.77 o                         
  -4  10   7          2.57         -4.90        11.95 o                         
  -3  10   7          1.47         20.19        10.81 o                         
  -2  10   7        167.71        212.13        15.73 o                         
  -1  10   7         16.05         13.34         9.49 o                         
   0  10   7        147.15        133.47        15.50 o                         
   1  10   7          0.20          4.61         7.87 o                         
   2  10   7         42.42         30.65         7.83 o                         
   3  10   7         80.48         89.66        13.97 o                         
  -1 -11   8          8.58         29.94        10.18 o                         
   0 -11   8          0.13         -1.88         9.89 o                         
   1 -11   8         28.12         18.66         9.97 o                         
   2 -11   8          0.00         23.22         9.59 o                         
  -4 -10   8         37.53         32.42        10.64 o                         
  -3 -10   8         12.00         12.74         6.75 o                         
  -2 -10   8          1.48         12.42         8.02 o                         
  -1 -10   8        134.01        124.02        16.26 o                         
   0 -10   8        293.42        322.68        27.73 o                         
   1 -10   8        157.54        177.54        21.50 o                         
   2 -10   8         33.22         23.64         7.69 o                         
   3 -10   8         14.46         -1.50        20.45 o                         
   4 -10   8          0.17         20.89         6.53 o                         
   5 -10   8         19.50         15.20         9.69 o                         
  -6  -9   8         15.74         29.12        14.20 o                         
  -5  -9   8          7.29          5.67         6.87 o                         
  -4  -9   8         38.24         29.50         7.95 o                         
  -3  -9   8         15.08         19.89        15.93 o                         
  -2  -9   8         70.92         66.14         7.12 o                         
  -1  -9   8          3.28         -5.48         6.67 o                         
   0  -9   8         30.51         24.64         7.12 o                         
   1  -9   8         15.96         14.75         6.98 o                         
   2  -9   8        181.41        177.11        10.40 o                         
   3  -9   8          2.79         -6.26        11.67 o                         
   4  -9   8          2.38         -5.16         5.16 o                         
   5  -9   8         17.05         11.07         9.46 o                         
   6  -9   8          0.02          8.34        11.15 o                         
  -7  -8   8         79.59         50.72        14.49 o                         
  -6  -8   8          0.32          9.44        11.69 o                         
  -5  -8   8          6.29        -11.54        18.31 o                         
  -4  -8   8        955.16        948.54        23.64 o                         
  -3  -8   8         57.42         47.25         8.97 o                         
  -2  -8   8         20.17         19.95         7.61 o                         
  -1  -8   8       1637.69       1709.85        46.42 o                         
   0  -8   8       1018.84       1005.38        18.40 o                         
   1  -8   8        916.83        939.90        54.57 o                         
   2  -8   8        264.17        242.67        19.37 o                         
   3  -8   8         70.69         71.32         8.83 o                         
   4  -8   8         15.91         12.29         4.72 o                         
   5  -8   8         18.32         26.51        13.50 o                         
   6  -8   8         28.04         32.62        10.39 o                         
   7  -8   8          8.85         25.72         9.55 o                         
  -8  -7   8          2.44        -10.56        10.56 o                         
  -7  -7   8          0.95          0.84        11.41 o                         
  -6  -7   8          1.46         -4.10         9.97 o                         
  -5  -7   8          8.70          8.56         5.02 o                         
  -4  -7   8        404.44        348.66        18.62 o                         
  -3  -7   8         92.97         84.76         7.95 o                         
  -2  -7   8        237.84        254.26        13.10 o                         
  -1  -7   8          6.25         10.48         4.67 o                         
   0  -7   8        114.94        122.37         7.17 o                         
   1  -7   8          1.29          3.54         3.68 o                         
   2  -7   8         36.06         34.36         4.96 o                         
   3  -7   8          5.52          9.31         4.82 o                         
   4  -7   8        280.15        272.99        20.34 o                         
   5  -7   8          5.72          3.20         6.03 o                         
   6  -7   8         10.01         10.68         9.55 o                         
   7  -7   8         27.44         18.53         9.66 o                         
   8  -7   8          0.28          6.61        10.98 o                         
  -9  -6   8         65.99         86.87        28.48 o                         
  -8  -6   8          0.94          0.26         7.50 o                         
  -7  -6   8         82.57         79.07         8.50 o                         
  -6  -6   8          3.06          2.54         7.15 o                         
  -5  -6   8        682.74        675.99        13.32 o                         
  -4  -6   8         95.34         91.73         7.80 o                         
  -3  -6   8        147.97        126.89        12.94 o                         
  -2  -6   8       1143.97       1084.20        15.95 o                         
  -1  -6   8        358.97        365.40         7.60 o                         
   0  -6   8        440.15        425.22        23.22 o                         
   1  -6   8         68.50         62.97         4.44 o                         
   2  -6   8        623.41        677.44        14.23 o                         
   3  -6   8        225.03        233.58         6.90 o                         
   4  -6   8         73.89         85.49         5.33 o                         
   5  -6   8         39.53         30.75         8.28 o                         
   6  -6   8          8.12         14.87         9.83 o                         
   7  -6   8          7.82         19.40        10.90 o                         
   8  -6   8         11.69         14.72         8.10 o                         
   9  -6   8          3.93         -5.03        10.25 o                         
  -9  -5   8         14.05          9.24         9.20 o                         
  -8  -5   8         14.60         13.05         7.96 o                         
  -7  -5   8         75.89         81.56         8.43 o                         
  -6  -5   8        174.27        164.99         9.41 o                         
  -5  -5   8          8.78          8.84         5.15 o                         
  -4  -5   8          0.98          3.00         4.39 o                         
  -3  -5   8        210.32        212.09        10.41 o                         
  -2  -5   8         11.28         11.58         3.87 o                         
  -1  -5   8        266.73        261.56         4.26 o                         
   0  -5   8        186.04        195.79         4.26 o                         
   1  -5   8         41.81         36.14         2.99 o                         
   2  -5   8         80.97         77.19         6.47 o                         
   3  -5   8        153.51        153.99        11.60 o                         
   4  -5   8          5.48          5.55         3.35 o                         
   5  -5   8         45.85         42.21         7.42 o                         
   6  -5   8         69.70         54.58         9.56 o                         
   7  -5   8          8.95          8.89         9.09 o                         
   8  -5   8         22.85         14.56         8.16 o                         
   9  -5   8          0.19         -9.08         9.08 o                         
 -10  -4   8          1.10         13.87         9.05 o                         
  -9  -4   8         55.34         45.77         9.83 o                         
  -8  -4   8         54.68         48.77         8.24 o                         
  -7  -4   8        249.34        259.28        10.91 o                         
  -6  -4   8        196.11        202.89         9.43 o                         
  -5  -4   8       1119.62       1022.14        12.08 o                         
  -4  -4   8          9.82         12.24         3.92 o                         
  -3  -4   8        472.84        489.85         9.24 o                         
  -2  -4   8        659.18        692.16        13.76 o                         
  -1  -4   8          6.52          2.13         3.44 o                         
   0  -4   8       2913.82       3258.59        25.70 o                         
   1  -4   8         29.69         23.49         2.79 o                         
   2  -4   8         18.25         24.04         2.61 o                         
   3  -4   8        193.35        232.37         4.63 o                         
   4  -4   8         37.02         42.91         3.66 o                         
   5  -4   8         14.65         17.42         3.48 o                         
   6  -4   8        103.95        109.64         9.14 o                         
   7  -4   8          0.35         -1.38         5.19 o                         
   8  -4   8         56.06         58.06         7.04 o                         
   9  -4   8         98.41         91.29        14.18 o                         
  10  -4   8          0.47        -15.81        16.94 o                         
 -10  -3   8         18.09        -11.50        11.50 o                         
  -9  -3   8          0.34         12.65         7.32 o                         
  -8  -3   8        155.48        177.65         9.85 o                         
  -7  -3   8         84.96         81.83         7.98 o                         
  -6  -3   8         98.59         80.64        12.13 o                         
  -5  -3   8         59.12         44.58         3.68 o                         
  -4  -3   8          0.45          0.00         1.90 o                         
  -3  -3   8          1.52          1.37         1.76 o                         
  -2  -3   8         27.15         17.51         5.47 o                         
  -1  -3   8        103.13        114.84         7.78 o                         
   0  -3   8        280.60        272.44         9.71 o                         
   1  -3   8        272.00        245.08         3.24 o                         
   2  -3   8        201.32        208.94         3.78 o                         
   3  -3   8        120.92        108.82         3.49 o                         
   4  -3   8         16.95         13.99         3.86 o                         
   5  -3   8         64.50         65.44         6.14 o                         
   6  -3   8         57.86         52.10         5.54 o                         
   7  -3   8         96.67         71.89         6.35 o                         
   8  -3   8         32.66         28.89         5.94 o                         
   9  -3   8          8.95          3.92         5.82 o                         
  10  -3   8          0.68         -7.41        13.93 o                         
 -10  -2   8        122.65        125.02        10.86 o                         
  -9  -2   8         14.65         19.00        10.34 o                         
  -8  -2   8          0.01          3.75         4.33 o                         
  -7  -2   8        302.84        262.14         8.64 o                         
  -6  -2   8          0.87          7.48         5.59 o                         
  -5  -2   8        149.35        135.62         4.78 o                         
  -4  -2   8        828.18        814.72        15.48 o                         
  -3  -2   8        519.47        591.40        14.87 o                         
  -2  -2   8       4391.38       4961.85        23.85 o                         
  -1  -2   8      11634.41      12797.38        53.59 o                         
   0  -2   8        168.81        181.07         9.72 o                         
   1  -2   8       3126.56       3271.53        13.58 o                         
   2  -2   8       1415.88       1527.80        18.98 o                         
   3  -2   8        114.04        102.67         4.59 o                         
   4  -2   8        145.70        156.44         5.76 o                         
   5  -2   8         59.16         70.81         5.05 o                         
   6  -2   8        583.95        586.71        14.30 o                         
   7  -2   8         29.29         40.08         6.05 o                         
   8  -2   8          2.19          6.62         8.23 o                         
   9  -2   8         20.09          1.39         4.91 o                         
  10  -2   8         42.20         55.71        16.60 o                         
 -10  -1   8          8.04         16.12         7.12 o                         
  -9  -1   8        187.78        193.54        15.02 o                         
  -8  -1   8         11.28         20.50         9.95 o                         
  -7  -1   8          6.23         13.49        10.44 o                         
  -6  -1   8          0.30          0.71         3.86 o                         
  -5  -1   8       1009.29        987.74        21.57 o                         
  -4  -1   8         51.38         43.97         5.10 o                         
  -3  -1   8        224.44        237.88         8.97 o                         
  -2  -1   8        196.38        184.25        11.40 o                         
  -1  -1   8         24.81         20.38         2.96 o                         
   0  -1   8        454.93        443.60        13.09 o                         
   1  -1   8        197.74        201.65         5.17 o                         
   2  -1   8         74.67         65.43         3.38 o                         
   3  -1   8         72.69         79.33         4.75 o                         
   4  -1   8         20.47         23.05         4.51 o                         
   5  -1   8        246.12        248.05         7.46 o                         
   6  -1   8         88.39         90.60         8.69 o                         
   7  -1   8         88.06         92.69         6.31 o                         
   8  -1   8         18.34         11.21         4.78 o                         
   9  -1   8         25.35         21.85         6.23 o                         
  10  -1   8         40.28         29.30        10.81 o                         
 -11   0   8         66.98         82.29        16.95 o                         
 -10   0   8        243.55        217.20        17.49 o                         
  -9   0   8         53.10         59.34        11.82 o                         
  -8   0   8         67.87         70.59         7.18 o                         
  -7   0   8         20.08         29.94         5.68 o                         
  -6   0   8         31.09         21.52         5.29 o                         
  -5   0   8         20.69         18.93         3.10 o                         
  -4   0   8       1578.91       1684.88        35.38 o                         
  -3   0   8        525.75        649.41         8.16 o                         
  -2   0   8       1170.47       1419.66        19.13 o                         
  -1   0   8          0.28          0.44         3.13 o                         
   0   0   8        586.58        558.97        10.39 o                         
   1   0   8        349.90        370.73         7.70 o                         
   2   0   8        833.68        832.59        14.01 o                         
   3   0   8       3485.46       3642.52        20.50 o                         
   4   0   8        275.09        285.93        10.13 o                         
   5   0   8         40.09         44.60         5.14 o                         
   6   0   8        565.85        603.94        10.89 o                         
   7   0   8         74.36         75.59         5.95 o                         
   8   0   8         13.16         14.67         5.27 o                         
   9   0   8          0.07          2.04         8.60 o                         
  10   0   8         33.72         58.91        10.90 o                         
 -11   1   8          1.28          2.81        12.54 o                         
 -10   1   8          0.30         -0.82        12.78 o                         
  -9   1   8          5.63         12.40         5.91 o                         
  -8   1   8          2.34         -2.09         5.56 o                         
  -7   1   8        192.69        203.40         8.56 o                         
  -6   1   8          6.37          5.94         5.32 o                         
  -5   1   8          4.86          3.57         5.02 o                         
  -4   1   8         89.80         83.22         5.68 o                         
  -3   1   8        444.40        448.56        12.57 o                         
  -2   1   8        752.78        894.95        15.85 o                         
  -1   1   8          7.93         13.35         3.41 o                         
   0   1   8         20.04         24.36         4.26 o                         
   1   1   8        146.55        140.43         5.53 o                         
   2   1   8        257.50        276.40         9.81 o                         
   3   1   8        300.13        309.72        10.70 o                         
   4   1   8         49.06         47.65         4.72 o                         
   5   1   8         26.66         20.84         4.58 o                         
   6   1   8        142.89        143.32         6.53 o                         
   7   1   8        218.05        219.52         7.75 o                         
   8   1   8          9.92          2.10         7.05 o                         
   9   1   8          1.64          8.08         9.28 o                         
  10   1   8          4.91         19.52         9.28 o                         
 -10   2   8          0.80         -5.99         7.31 o                         
  -9   2   8         45.83         53.53         7.13 o                         
  -8   2   8         12.60         22.58         6.53 o                         
  -7   2   8          7.15          6.61         5.68 o                         
  -6   2   8         48.24         42.73         5.92 o                         
  -5   2   8        163.21        180.71         7.65 o                         
  -4   2   8        237.62        273.18         7.95 o                         
  -3   2   8        461.72        536.25        12.91 o                         
  -2   2   8         47.61         52.61         4.70 o                         
  -1   2   8        383.09        410.42         7.90 o                         
   0   2   8       9440.11       9797.45        32.94 o                         
   1   2   8       3893.27       4104.06        21.85 o                         
   2   2   8        549.57        460.14        96.18 o                         
   3   2   8        455.20        468.14        13.57 o                         
   4   2   8        356.49        365.99        12.94 o                         
   5   2   8        118.65        112.15         5.64 o                         
   6   2   8          5.38          3.20         4.32 o                         
   7   2   8        143.39        153.08        12.09 o                         
   8   2   8       1184.55       1299.40        27.72 o                         
   9   2   8        133.51        141.08        12.14 o                         
  10   2   8          8.05         24.54         9.69 o                         
 -10   3   8          2.91          4.76         7.27 o                         
  -9   3   8          1.01        -12.96        12.96 o                         
  -8   3   8         90.01         84.05         7.87 o                         
  -7   3   8          0.38         -3.03         5.53 o                         
  -6   3   8        271.58        275.80         9.22 o                         
  -5   3   8         45.01         43.05         5.62 o                         
  -4   3   8          5.95          3.45         4.64 o                         
  -3   3   8        589.50        600.99        11.31 o                         
  -2   3   8         62.08         56.34         5.00 o                         
  -1   3   8         20.43         27.13         4.30 o                         
   0   3   8          0.53         -0.19         3.83 o                         
   1   3   8          9.21          7.59         2.74 o                         
   2   3   8         27.01         15.25         4.29 o                         
   3   3   8         92.12         87.42         8.91 o                         
   4   3   8          6.92          9.04         7.64 o                         
   5   3   8        358.84        376.98        15.12 o                         
   6   3   8        114.33        140.97        12.05 o                         
   7   3   8         22.77         35.86        11.30 o                         
   8   3   8         49.28         29.31        12.50 o                         
   9   3   8         10.92          6.75         9.44 o                         
 -10   4   8         18.11         72.35        11.27 o                         
  -9   4   8          2.26          1.51         7.62 o                         
  -8   4   8          0.04         -6.35         6.35 o                         
  -7   4   8        429.05        457.38        12.04 o                         
  -6   4   8         37.12         31.54         5.88 o                         
  -5   4   8         36.00         29.14         5.52 o                         
  -4   4   8          6.50          6.30         4.91 o                         
  -3   4   8        499.05        519.81         9.73 o                         
  -2   4   8       1111.14       1178.77        11.26 o                         
  -1   4   8        225.36        248.23         6.98 o                         
   0   4   8         81.27         79.21         4.99 o                         
   1   4   8        232.10        249.50         5.49 o                         
   2   4   8       2268.76       1844.16       292.68 o                         
   3   4   8       1281.71       1227.58        23.09 o                         
   4   4   8        223.58        209.87        12.31 o                         
   5   4   8        117.92        119.61        11.52 o                         
   6   4   8       2340.34       2534.43        37.61 o                         
   7   4   8         15.83          7.52         9.10 o                         
   8   4   8          4.30          4.22         9.72 o                         
   9   4   8         48.59         50.38        11.99 o                         
  -9   5   8         12.99         27.12         9.53 o                         
  -8   5   8          1.76         -9.04         9.04 o                         
  -7   5   8         23.72         23.96         8.69 o                         
  -6   5   8          5.70         21.65         9.53 o                         
  -5   5   8        158.76        152.53        12.22 o                         
  -4   5   8        260.61        263.08        13.57 o                         
  -3   5   8        149.28        140.52        11.00 o                         
  -2   5   8         74.33         80.02         6.49 o                         
  -1   5   8          9.45          8.89         3.37 o                         
   0   5   8          1.76          0.32         3.15 o                         
   1   5   8         49.00         49.32         3.87 o                         
   2   5   8          0.43          3.01         3.10 o                         
   3   5   8        487.00        466.43        16.88 o                         
   4   5   8        342.70        351.49        15.78 o                         
   5   5   8         28.49         21.26         9.60 o                         
   6   5   8        136.33        120.72        12.49 o                         
   7   5   8          1.88          9.52         9.18 o                         
   8   5   8          7.77          9.61         8.36 o                         
  -9   6   8          3.79         -5.55        11.76 o                         
  -8   6   8          1.96         -7.55        10.00 o                         
  -7   6   8          4.57          8.39         8.65 o                         
  -6   6   8         42.27         69.62        10.38 o                         
  -5   6   8         26.71         17.11         8.62 o                         
  -4   6   8          0.36         -0.24         7.88 o                         
  -3   6   8        729.16        702.44        19.13 o                         
  -2   6   8         52.84         59.22         7.05 o                         
  -1   6   8        602.49        574.99        22.81 o                         
   0   6   8       1180.89       1254.24        54.77 o                         
   1   6   8          2.71          6.24         5.14 o                         
   2   6   8          0.01          2.30         5.08 o                         
   3   6   8        176.83        160.46        12.20 o                         
   4   6   8        142.68        137.06        12.11 o                         
   5   6   8        183.91        188.43        13.25 o                         
   6   6   8        323.58        342.65        16.50 o                         
   7   6   8        489.34        488.37        20.99 o                         
   8   6   8         44.35         52.88        13.17 o                         
  -8   7   8          3.99         13.24        10.90 o                         
  -7   7   8          1.86         21.70         9.51 o                         
  -6   7   8          6.27         29.69        11.08 o                         
  -5   7   8          1.56         -5.13        10.19 o                         
  -4   7   8          3.13          8.91         8.60 o                         
  -3   7   8         37.60         37.20         9.67 o                         
  -2   7   8        201.40        191.36        11.10 o                         
  -1   7   8        193.69        187.62         7.17 o                         
   0   7   8         27.29         26.76         6.29 o                         
   1   7   8        238.69        224.84         9.14 o                         
   2   7   8        227.81        189.88        45.39 o                         
   3   7   8         46.20         41.96        10.47 o                         
   4   7   8         35.93         29.35        10.58 o                         
   5   7   8         21.94         23.18        10.49 o                         
   6   7   8         86.47         88.75        13.04 o                         
   7   7   8          0.00         -8.73         8.73 o                         
  -7   8   8         20.69          8.96        10.71 o                         
  -6   8   8         57.96         62.51        12.15 o                         
  -5   8   8         56.40         68.78        12.41 o                         
  -4   8   8        102.71        132.18        13.71 o                         
  -3   8   8        314.17        359.23        16.79 o                         
  -2   8   8         59.28         62.06         7.12 o                         
  -1   8   8         79.18         88.75         8.18 o                         
   0   8   8        646.06        711.22        15.73 o                         
   1   8   8        363.68        376.33        12.15 o                         
   2   8   8        524.57        523.51        13.08 o                         
   3   8   8          0.00          2.48         8.91 o                         
   4   8   8          9.57         16.70        11.35 o                         
   5   8   8         48.43         51.45        10.13 o                         
   6   8   8         14.38         17.86        19.51 o                         
  -6   9   8          1.58          2.17        12.13 o                         
  -5   9   8          3.74          6.89         9.56 o                         
  -4   9   8         35.66         34.01        11.79 o                         
  -3   9   8         90.98         85.20         8.36 o                         
  -2   9   8         22.70         37.31        12.15 o                         
  -1   9   8        150.31        140.37         9.65 o                         
   0   9   8         10.56          7.27         6.47 o                         
   1   9   8         38.43         43.26         6.80 o                         
   2   9   8          0.34         -3.07        11.42 o                         
   3   9   8         14.49         18.48         9.42 o                         
   4   9   8        108.47        109.06        13.57 o                         
  -3  10   8         48.41         53.12        11.19 o                         
  -2  10   8          3.65         19.08        11.84 o                         
  -1  10   8         24.42         24.47        15.67 o                         
   0  10   8         37.66         30.29         9.92 o                         
   1  10   8          5.41          8.22         7.70 o                         
   2  10   8        238.12        263.12        17.26 o                         
   0 -11   9          1.63          0.21        23.67 o                         
   1 -11   9          4.09          8.02         9.71 o                         
  -4 -10   9          0.00         20.17        45.08 o                         
  -3 -10   9          0.98          2.98         7.44 o                         
  -2 -10   9         70.50         69.29         8.54 o                         
  -1 -10   9          0.90          0.12         6.49 o                         
   0 -10   9        192.10        208.87        15.46 o                         
   1 -10   9        253.84        268.84        11.33 o                         
   2 -10   9         11.03          5.18        11.56 o                         
   3 -10   9        134.32        138.51        10.16 o                         
   4 -10   9         49.34         40.06        11.85 o                         
  -6  -9   9          1.51        -12.16        12.16 o                         
  -5  -9   9         25.72         40.29        16.67 o                         
  -4  -9   9         41.76         40.61         6.59 o                         
  -3  -9   9         24.10         16.61         6.78 o                         
  -2  -9   9         52.40         43.88         7.93 o                         
  -1  -9   9         46.62         47.31         7.21 o                         
   0  -9   9         18.19         14.31         6.47 o                         
   1  -9   9         28.94         34.08         7.61 o                         
   2  -9   9         92.73         90.28         7.61 o                         
   3  -9   9          3.44        -14.17        14.17 o                         
   4  -9   9         10.88         -9.98         9.98 o                         
   5  -9   9         17.85         11.37        18.54 o                         
   6  -9   9          0.34         29.45        11.47 o                         
  -7  -8   9          4.58          1.72        10.42 o                         
  -6  -8   9          1.52         -0.55         9.88 o                         
  -5  -8   9         12.21          7.90         6.12 o                         
  -4  -8   9         55.79         64.79         8.66 o                         
  -3  -8   9        255.25        252.27        10.96 o                         
  -2  -8   9        446.91        454.63        12.85 o                         
  -1  -8   9        345.56        343.80        10.58 o                         
   0  -8   9         93.71         81.50         8.10 o                         
   1  -8   9        368.08        399.38        23.17 o                         
   2  -8   9       1182.48       1276.64        55.41 o                         
   3  -8   9         54.19         59.79         5.74 o                         
   4  -8   9         58.27         59.56         7.56 o                         
   5  -8   9        123.44        106.70         8.75 o                         
   6  -8   9          0.07          6.25        10.54 o                         
   7  -8   9         67.16         73.14        11.41 o                         
  -8  -7   9          0.10         25.59        13.61 o                         
  -7  -7   9          1.35        -11.41        11.41 o                         
  -6  -7   9          1.90          4.72        10.21 o                         
  -5  -7   9         12.54         12.67         6.13 o                         
  -4  -7   9         44.55         33.22         7.12 o                         
  -3  -7   9         90.96        106.13        11.77 o                         
  -2  -7   9        151.16        162.19        14.56 o                         
  -1  -7   9         33.61         30.65         5.41 o                         
   0  -7   9         60.04         60.34         6.17 o                         
   1  -7   9         76.58         71.92        11.93 o                         
   2  -7   9          6.30          8.08         4.51 o                         
   3  -7   9          2.83          3.56         4.51 o                         
   4  -7   9        102.19        120.49        13.02 o                         
   5  -7   9          7.15         12.28         6.40 o                         
   6  -7   9          9.08         17.93        11.06 o                         
   7  -7   9         23.55         31.06        11.07 o                         
   8  -7   9          0.30         20.03        11.20 o                         
  -8  -6   9          2.27          6.80         7.48 o                         
  -7  -6   9         33.81         35.30         7.93 o                         
  -6  -6   9        161.28        187.06         9.75 o                         
  -5  -6   9         50.79         39.77         9.37 o                         
  -4  -6   9          7.04         -0.21         4.82 o                         
  -3  -6   9       2454.77       2350.75        23.44 o                         
  -2  -6   9        836.48        869.03        20.56 o                         
  -1  -6   9        887.26        880.38        12.76 o                         
   0  -6   9        491.89        481.28        12.95 o                         
   1  -6   9        266.41        272.16        10.49 o                         
   2  -6   9        277.46        281.25         7.85 o                         
   3  -6   9         91.40         98.75         5.35 o                         
   4  -6   9         16.76         20.71         8.43 o                         
   5  -6   9          0.65          2.79         5.11 o                         
   6  -6   9         19.47         24.24         8.87 o                         
   7  -6   9          0.40          2.07         9.02 o                         
   8  -6   9         20.28         29.20         8.43 o                         
   9  -6   9         12.62         -4.23        11.35 o                         
  -9  -5   9          3.47          3.03         7.17 o                         
  -8  -5   9          3.63         -1.41         7.45 o                         
  -7  -5   9         29.93         29.74         7.86 o                         
  -6  -5   9         12.18          3.96         6.47 o                         
  -5  -5   9        227.39        215.55         7.36 o                         
  -4  -5   9          1.20          0.29         4.48 o                         
  -3  -5   9         57.71         59.43         5.06 o                         
  -2  -5   9          6.51          5.35         3.72 o                         
  -1  -5   9         58.71         53.96         3.68 o                         
   0  -5   9         78.71         71.83         3.38 o                         
   1  -5   9          0.38         -0.21         2.57 o                         
   2  -5   9         88.50         74.26         3.69 o                         
   3  -5   9        122.26        119.71        13.47 o                         
   4  -5   9         12.25         10.27         4.48 o                         
   5  -5   9          0.49         -2.20         5.02 o                         
   6  -5   9         60.95         69.63        10.65 o                         
   7  -5   9         38.67         27.01         8.89 o                         
   8  -5   9          0.04          2.81         8.58 o                         
   9  -5   9         10.08         -9.92         9.92 o                         
 -10  -4   9          7.60         35.56        14.44 o                         
  -9  -4   9        119.32        119.18        10.13 o                         
  -8  -4   9          8.05          8.45         7.19 o                         
  -7  -4   9        110.59        112.69         8.75 o                         
  -6  -4   9         23.18         30.03         6.95 o                         
  -5  -4   9       2732.39       2755.83        45.64 o                         
  -4  -4   9          0.01          1.18         3.84 o                         
  -3  -4   9        498.87        501.51        10.04 o                         
  -2  -4   9        236.12        249.92         6.12 o                         
  -1  -4   9        467.37        551.04         9.81 o                         
   0  -4   9         14.45         27.37         2.70 o                         
   1  -4   9       3236.57       3545.39        41.87 o                         
   2  -4   9        410.41        389.55         5.70 o                         
   3  -4   9        223.52        256.46         6.07 o                         
   4  -4   9        212.58        239.41         8.25 o                         
   5  -4   9          1.47          0.19         4.45 o                         
   6  -4   9         23.39         17.81         6.75 o                         
   7  -4   9          0.12         -5.20        11.93 o                         
   8  -4   9         37.83         44.26         5.85 o                         
   9  -4   9          1.55          0.64        18.90 o                         
 -10  -3   9          0.69          1.35         9.73 o                         
  -9  -3   9         35.96         28.66        11.92 o                         
  -8  -3   9        104.60        101.80         8.92 o                         
  -7  -3   9          0.12         -5.28         6.63 o                         
  -6  -3   9         79.87         72.91         8.77 o                         
  -5  -3   9         65.30         58.97         5.07 o                         
  -4  -3   9        126.26        126.01         6.53 o                         
  -3  -3   9          2.52         -0.14         4.07 o                         
  -2  -3   9          6.94          6.10         4.15 o                         
  -1  -3   9        611.55        635.10        14.04 o                         
   0  -3   9         51.58         61.62         5.47 o                         
   1  -3   9        706.86        705.22        15.99 o                         
   2  -3   9         12.38         14.88         1.97 o                         
   3  -3   9         31.00         24.78         3.21 o                         
   4  -3   9         30.68         39.61         4.37 o                         
   5  -3   9         20.09         19.69         4.33 o                         
   6  -3   9          0.40          4.48         4.48 o                         
   7  -3   9          1.19         -3.74         5.27 o                         
   8  -3   9         13.05          9.72         7.14 o                         
   9  -3   9          0.03          1.86        13.44 o                         
  10  -3   9          0.03         -0.88        11.59 o                         
 -10  -2   9         33.47          5.20        11.85 o                         
  -9  -2   9          2.40         -5.86         5.86 o                         
  -8  -2   9        918.55        786.97       137.62 o                         
  -7  -2   9         80.85         60.45         8.60 o                         
  -6  -2   9        347.65        297.62        45.43 o                         
  -5  -2   9         46.35         40.77         3.97 o                         
  -4  -2   9        358.87        319.92         8.26 o                         
  -3  -2   9        250.63        288.95         7.39 o                         
  -2  -2   9         23.56         24.31         4.46 o                         
  -1  -2   9       2151.72       2370.66        25.14 o                         
   0  -2   9       1120.03       1065.72        10.45 o                         
   1  -2   9        510.99        567.69        15.14 o                         
   2  -2   9       1417.20       1543.36        35.12 o                         
   3  -2   9       1067.51       1174.49        12.09 o                         
   4  -2   9        625.22        693.98        10.44 o                         
   5  -2   9         55.42         73.09         5.32 o                         
   6  -2   9        224.00        265.32         8.43 o                         
   7  -2   9         29.31         29.96         5.72 o                         
   8  -2   9         12.02          9.14        11.74 o                         
   9  -2   9          9.32         -3.19         4.92 o                         
  10  -2   9          0.53          9.60         6.37 o                         
 -10  -1   9         43.69         53.45         7.85 o                         
  -9  -1   9         66.32         63.55        13.93 o                         
  -8  -1   9          5.02         15.02        11.71 o                         
  -7  -1   9         31.88          8.03         9.79 o                         
  -6  -1   9          7.30         14.23         4.92 o                         
  -5  -1   9       1209.21       1370.59        55.62 o                         
  -4  -1   9        240.52        236.31         6.88 o                         
  -3  -1   9        101.68        100.58         4.96 o                         
  -2  -1   9         75.31         85.46         7.80 o                         
  -1  -1   9         69.21         76.66         3.82 o                         
   0  -1   9          6.80          4.84         2.71 o                         
   1  -1   9        295.17        284.47         5.89 o                         
   2  -1   9        120.04        111.09         4.06 o                         
   3  -1   9         87.44         78.99         4.89 o                         
   4  -1   9          0.00          0.52         3.88 o                         
   5  -1   9         87.05         86.16         8.64 o                         
   6  -1   9        121.10        116.86         6.49 o                         
   7  -1   9          1.56         -1.90         4.86 o                         
   8  -1   9          6.80          1.48        11.44 o                         
   9  -1   9          4.88         -4.43         5.11 o                         
  10  -1   9          1.83         -8.15         8.15 o                         
 -10   0   9         18.39         23.61        13.41 o                         
  -9   0   9        150.34        147.73        15.51 o                         
  -8   0   9        349.12        369.94        11.28 o                         
  -7   0   9        257.69        230.16        10.75 o                         
  -6   0   9         59.97         54.17         5.69 o                         
  -5   0   9        303.41        281.21        13.84 o                         
  -4   0   9        218.53        178.60        33.77 o                         
  -3   0   9        229.02        203.81        43.98 o                         
  -2   0   9        280.31        360.90        11.81 o                         
  -1   0   9       1193.21       1333.09        12.23 o                         
   0   0   9         16.22         32.11         3.82 o                         
   1   0   9        310.82        331.93         6.64 o                         
   2   0   9        432.63        409.84         7.67 o                         
   3   0   9       1839.56       1955.90        82.81 o                         
   4   0   9       1109.42       1248.68        17.96 o                         
   5   0   9       1233.15       1216.76        14.43 o                         
   6   0   9         10.41         16.40         8.71 o                         
   7   0   9        210.69        232.83         8.30 o                         
   8   0   9        160.84        166.57         8.11 o                         
   9   0   9        223.45        199.34        13.50 o                         
  10   0   9         22.74          2.00         9.39 o                         
 -10   1   9          2.93          7.58        11.94 o                         
  -9   1   9         14.36         -1.68         6.61 o                         
  -8   1   9          0.05         10.65         9.51 o                         
  -7   1   9        362.98        384.68        33.53 o                         
  -6   1   9         15.37         14.17         5.56 o                         
  -5   1   9        452.68        495.80        30.93 o                         
  -4   1   9         80.99         81.57         5.81 o                         
  -3   1   9        913.71        925.65        17.41 o                         
  -2   1   9        137.41        159.01         8.54 o                         
  -1   1   9         66.82         78.50         4.74 o                         
   0   1   9         68.78         69.57         4.43 o                         
   1   1   9        142.67        148.60         5.58 o                         
   2   1   9        456.43        500.84         8.95 o                         
   3   1   9        604.45        635.06        15.09 o                         
   4   1   9        118.34        102.64         5.75 o                         
   5   1   9         17.45         17.13         6.00 o                         
   6   1   9          0.05         -2.83         4.45 o                         
   7   1   9         92.59         82.62         6.16 o                         
   8   1   9         23.60         36.00         9.65 o                         
   9   1   9         55.94         43.36        10.00 o                         
  10   1   9          2.47          0.90         9.54 o                         
 -10   2   9          0.48         13.85        10.67 o                         
  -9   2   9         56.81         64.09         7.81 o                         
  -8   2   9          3.40         13.94         6.09 o                         
  -7   2   9         10.20         13.69         5.86 o                         
  -6   2   9          7.69          2.79         5.44 o                         
  -5   2   9        849.21        891.79        45.04 o                         
  -4   2   9        610.37        589.50        10.78 o                         
  -3   2   9        350.46        364.98        11.99 o                         
  -2   2   9        327.09        399.66         8.41 o                         
  -1   2   9        176.20        154.44         5.90 o                         
   0   2   9       1403.27       1429.76        13.71 o                         
   1   2   9        104.01        106.44        11.92 o                         
   2   2   9          7.11          4.07         6.14 o                         
   3   2   9        164.77        183.26         9.98 o                         
   4   2   9        429.84        418.93        14.54 o                         
   5   2   9        565.63        580.00        17.00 o                         
   6   2   9         24.86         25.75         4.82 o                         
   7   2   9        282.96        307.34        15.49 o                         
   8   2   9         90.11         93.54        11.01 o                         
   9   2   9          0.05         -2.25         9.43 o                         
 -10   3   9         24.03         34.98        10.41 o                         
  -9   3   9         11.95         20.05         7.74 o                         
  -8   3   9         33.68         29.45         6.60 o                         
  -7   3   9         55.47         49.54         7.35 o                         
  -6   3   9         68.90         75.09         7.19 o                         
  -5   3   9        376.98        350.62        13.04 o                         
  -4   3   9         97.48         95.34         6.27 o                         
  -3   3   9        248.87        219.35         7.16 o                         
  -2   3   9         40.32         39.16         4.82 o                         
  -1   3   9        296.09        305.66        10.14 o                         
   0   3   9         48.54         44.90         4.69 o                         
   1   3   9         25.36         23.51         2.78 o                         
   2   3   9          0.00          0.04         4.45 o                         
   3   3   9         48.66         37.73         7.97 o                         
   4   3   9         95.99         95.39        10.21 o                         
   5   3   9        182.36        179.03        11.83 o                         
   6   3   9          9.56         -7.85         7.85 o                         
   7   3   9          0.00         -2.91         9.10 o                         
   8   3   9         12.59         17.88         9.53 o                         
   9   3   9         11.29         13.22        11.33 o                         
 -10   4   9          3.75        -10.73        10.73 o                         
  -9   4   9          0.13          9.90         9.61 o                         
  -8   4   9        100.43         99.63        11.69 o                         
  -7   4   9          9.73         13.81         6.50 o                         
  -6   4   9         88.80         96.07         7.57 o                         
  -5   4   9         23.21         19.58         5.62 o                         
  -4   4   9        362.13        338.88         9.09 o                         
  -3   4   9          7.38         14.22         5.04 o                         
  -2   4   9        268.93        279.44         6.71 o                         
  -1   4   9        345.54        320.98        15.82 o                         
   0   4   9        848.58        867.40        23.11 o                         
   1   4   9        174.85        151.60        12.14 o                         
   2   4   9         11.53         15.02         4.73 o                         
   3   4   9        645.51        697.94        18.74 o                         
   4   4   9         36.72         42.23         8.79 o                         
   5   4   9          2.32          7.77         8.57 o                         
   6   4   9        151.08        149.44        13.31 o                         
   7   4   9         12.07         27.09         9.63 o                         
   8   4   9         17.90         22.76        10.39 o                         
   9   4   9        139.55        152.52        14.40 o                         
  -9   5   9         45.29         35.45         8.68 o                         
  -8   5   9         12.45         13.82         8.97 o                         
  -7   5   9          0.44         14.48         9.57 o                         
  -6   5   9          8.82          0.41         8.62 o                         
  -5   5   9         57.87         52.34        10.91 o                         
  -4   5   9        288.99        296.10        14.23 o                         
  -3   5   9        378.53        318.08        13.94 o                         
  -2   5   9        119.48        121.19         7.21 o                         
  -1   5   9          1.80         -0.65         3.62 o                         
   0   5   9          1.10         -1.22         3.32 o                         
   1   5   9          8.60          6.15         3.34 o                         
   2   5   9         73.09         65.47         5.79 o                         
   3   5   9        347.43        299.40        14.81 o                         
   4   5   9         65.98         65.32        10.90 o                         
   5   5   9          9.02          8.47         9.94 o                         
   6   5   9         18.34         36.02         9.74 o                         
   7   5   9          1.92         -9.37         9.37 o                         
   8   5   9          3.56         40.35         9.42 o                         
  -9   6   9          3.45         23.24        12.43 o                         
  -8   6   9          0.65        -10.64        10.64 o                         
  -7   6   9          5.70          0.54         9.33 o                         
  -6   6   9         25.67         20.07         9.83 o                         
  -5   6   9        256.25        283.06        15.45 o                         
  -4   6   9         42.93         47.56        10.01 o                         
  -3   6   9          6.83          6.51         9.15 o                         
  -2   6   9          0.01         -0.25         5.85 o                         
  -1   6   9        278.71        284.12        15.67 o                         
   0   6   9       1783.76       1878.26        23.24 o                         
   1   6   9         26.43         23.51        10.61 o                         
   2   6   9        277.30        263.67        14.93 o                         
   3   6   9         54.57         42.45        10.34 o                         
   4   6   9        646.96        658.87        21.69 o                         
   5   6   9          2.19          4.94         9.73 o                         
   6   6   9         12.52          0.40         9.90 o                         
   7   6   9         86.08         94.39        11.43 o                         
  -8   7   9         53.98         57.08        11.91 o                         
  -7   7   9          3.24         17.34         9.90 o                         
  -6   7   9          0.83         14.73         9.87 o                         
  -5   7   9         35.57         44.43        10.81 o                         
  -4   7   9          0.06         -0.59        10.11 o                         
  -3   7   9        184.24        163.77        12.02 o                         
  -2   7   9         96.43         99.35         8.01 o                         
  -1   7   9        311.77        301.40         8.62 o                         
   0   7   9         91.14         90.10         7.34 o                         
   1   7   9        344.40        259.63        32.16 o                         
   2   7   9        284.19        254.16        15.51 o                         
   3   7   9         13.99         16.68         9.36 o                         
   4   7   9          1.03         10.24        10.53 o                         
   5   7   9         79.51         73.59        12.06 o                         
   6   7   9         23.97         20.90        10.37 o                         
  -7   8   9          8.40         22.68        10.60 o                         
  -6   8   9          3.44         28.51        11.63 o                         
  -5   8   9          2.57         23.43        10.44 o                         
  -4   8   9        106.49        119.04        12.98 o                         
  -3   8   9         10.15          6.43         9.77 o                         
  -2   8   9         35.49         27.12         5.67 o                         
  -1   8   9        158.27        136.22        10.00 o                         
   0   8   9        873.54        931.84        17.51 o                         
   1   8   9        324.57        315.35        11.23 o                         
   2   8   9         22.48         15.82        11.83 o                         
   3   8   9        129.21        146.35        13.56 o                         
   4   8   9         36.05         38.02        12.83 o                         
   5   8   9         10.59         23.30        10.01 o                         
  -5   9   9          0.11         28.06        10.33 o                         
  -4   9   9         48.03         45.28        11.43 o                         
  -3   9   9          0.01         -7.32         7.32 o                         
  -2   9   9         20.18         38.07        12.44 o                         
  -1   9   9        114.19        111.19         9.78 o                         
   0   9   9          0.04          2.73         6.97 o                         
   1   9   9         36.52         36.04        10.01 o                         
   2   9   9         11.95         14.72         8.88 o                         
   3   9   9         15.88         16.96        12.25 o                         
   4   9   9        108.78        138.36        15.40 o                         
  -2  10   9        155.84        179.27        15.67 o                         
  -1  10   9          2.39          4.86        34.97 o                         
   0  10   9         16.87         10.70        31.84 o                         
   1  10   9         18.05         50.10        10.67 o                         
  -3 -10  10         72.92         55.44        13.83 o                         
  -2 -10  10         38.43         45.21        10.44 o                         
  -1 -10  10          3.08         -2.69         6.39 o                         
   0 -10  10          0.04        -15.97        15.97 o                         
   1 -10  10          2.60          1.04         7.94 o                         
   2 -10  10         77.40         78.68         8.78 o                         
   3 -10  10         12.94          5.60        11.76 o                         
   4 -10  10        154.89        146.14        15.07 o                         
  -5  -9  10         25.27         18.69        12.37 o                         
  -4  -9  10          9.89        -15.81        22.67 o                         
  -3  -9  10          0.23         -4.38         6.83 o                         
  -2  -9  10         54.46         46.91        15.71 o                         
  -1  -9  10         84.46         80.46         7.59 o                         
   0  -9  10          0.00         -1.42         5.62 o                         
   1  -9  10          4.80         11.45        12.44 o                         
   2  -9  10         18.84          7.54         6.94 o                         
   3  -9  10          0.09         -1.02         9.95 o                         
   4  -9  10          3.00        -11.04        13.44 o                         
   5  -9  10         25.95         27.20         7.52 o                         
   6  -9  10          2.54         18.79        12.34 o                         
  -7  -8  10         39.16         47.26        10.51 o                         
  -6  -8  10          8.64          8.69        12.08 o                         
  -5  -8  10          7.20         -1.64         7.30 o                         
  -4  -8  10          7.35          3.47         6.76 o                         
  -3  -8  10         15.03         14.22         6.59 o                         
  -2  -8  10        387.71        392.76        12.88 o                         
  -1  -8  10        926.63       1032.79        16.74 o                         
   0  -8  10         23.22         26.48         6.46 o                         
   1  -8  10        112.46        105.71         7.47 o                         
   2  -8  10         31.05         31.79         6.64 o                         
   3  -8  10        390.89        441.98        43.51 o                         
   4  -8  10          1.59          2.12         8.76 o                         
   5  -8  10         30.80         38.27         7.68 o                         
   6  -8  10         26.51         12.13        10.72 o                         
   7  -8  10          0.96         -8.70         8.70 o                         
  -7  -7  10          5.91          9.59        10.65 o                         
  -6  -7  10          4.21          6.43         9.93 o                         
  -5  -7  10          3.09          4.01         6.91 o                         
  -4  -7  10         73.81         65.45         7.39 o                         
  -3  -7  10         61.47         61.51         7.92 o                         
  -2  -7  10        120.85        121.56         8.86 o                         
  -1  -7  10         32.64         44.11         9.98 o                         
   0  -7  10         60.05         58.06         5.82 o                         
   1  -7  10         53.72         39.81         4.15 o                         
   2  -7  10          1.76          4.19         4.57 o                         
   3  -7  10         94.24         97.08         7.61 o                         
   4  -7  10          2.35         -2.53         6.83 o                         
   5  -7  10          1.63          6.48         6.26 o                         
   6  -7  10          2.38         19.04         9.93 o                         
   7  -7  10          0.38          8.60        10.67 o                         
   8  -7  10          0.60         -3.75        11.06 o                         
  -8  -6  10         85.60         84.13        20.07 o                         
  -7  -6  10          4.72         -0.83         7.09 o                         
  -6  -6  10          0.53          7.47         6.89 o                         
  -5  -6  10        231.71        218.76         7.81 o                         
  -4  -6  10          0.21          3.16         5.12 o                         
  -3  -6  10       2043.08       1997.64        22.09 o                         
  -2  -6  10         99.48        104.99        14.38 o                         
  -1  -6  10         45.41         40.22        10.27 o                         
   0  -6  10        297.96        292.55        11.57 o                         
   1  -6  10        158.95        150.32         5.48 o                         
   2  -6  10         29.27         23.13         6.18 o                         
   3  -6  10        226.17        247.79        15.78 o                         
   4  -6  10         16.65         13.97         6.04 o                         
   5  -6  10         11.05         10.63         5.70 o                         
   6  -6  10          0.00          4.70         9.53 o                         
   7  -6  10          1.25         11.08         7.88 o                         
   8  -6  10          5.07         28.23         8.35 o                         
  -9  -5  10         13.23         20.27         8.08 o                         
  -8  -5  10         12.60          6.75        22.49 o                         
  -7  -5  10         55.33         54.27         7.90 o                         
  -6  -5  10         46.55         60.87         7.51 o                         
  -5  -5  10        187.80        200.46         7.36 o                         
  -4  -5  10         36.77         41.90         5.42 o                         
  -3  -5  10        116.18        115.26         5.59 o                         
  -2  -5  10        128.41        121.69         6.43 o                         
  -1  -5  10         14.94         12.42         4.85 o                         
   0  -5  10          4.67          5.73         2.76 o                         
   1  -5  10         15.34         13.19         2.90 o                         
   2  -5  10         43.46         47.24         4.27 o                         
   3  -5  10          7.02          7.52         3.69 o                         
   4  -5  10          2.00          1.01         3.23 o                         
   5  -5  10         49.18         44.12         6.13 o                         
   6  -5  10         15.39         17.81         8.93 o                         
   7  -5  10         22.35         10.17         8.34 o                         
   8  -5  10          4.72         -9.11         9.11 o                         
   9  -5  10          0.06        -10.47        10.47 o                         
  -9  -4  10        117.51        117.18        16.14 o                         
  -8  -4  10         83.99        107.27         8.95 o                         
  -7  -4  10          2.72         -1.55         7.05 o                         
  -6  -4  10        499.98        503.62        22.76 o                         
  -5  -4  10         23.33         24.19         5.07 o                         
  -4  -4  10         45.03         41.78         4.73 o                         
  -3  -4  10         92.41        111.39         5.25 o                         
  -2  -4  10       1220.34       1238.13        20.53 o                         
  -1  -4  10        285.47        310.71        11.41 o                         
   0  -4  10        103.68        124.44         6.41 o                         
   1  -4  10        844.34        876.20        19.11 o                         
   2  -4  10        252.90        245.70        12.48 o                         
   3  -4  10        316.78        371.64         7.25 o                         
   4  -4  10        102.25        114.95         5.41 o                         
   5  -4  10        136.50        111.91        15.21 o                         
   6  -4  10          0.25          1.92         7.70 o                         
   7  -4  10         10.67          4.51         8.31 o                         
   8  -4  10          3.70         16.30         8.66 o                         
   9  -4  10          3.17          8.70         9.87 o                         
 -10  -3  10          7.90         15.94        11.27 o                         
  -9  -3  10         48.19         62.38        14.25 o                         
  -8  -3  10          0.26         -3.37         9.52 o                         
  -7  -3  10        145.32        156.24         8.96 o                         
  -6  -3  10         49.81         52.42         6.83 o                         
  -5  -3  10          0.03          0.45         4.15 o                         
  -4  -3  10         13.57         15.41         5.33 o                         
  -3  -3  10          2.94          1.48         4.77 o                         
  -2  -3  10        224.11        226.14         7.16 o                         
  -1  -3  10        226.54        228.92         9.94 o                         
   0  -3  10         21.34         18.07         6.16 o                         
   1  -3  10        100.17        103.95         5.28 o                         
   2  -3  10         18.22         16.21         4.30 o                         
   3  -3  10         34.06         36.74         5.12 o                         
   4  -3  10         15.25         15.92         4.12 o                         
   5  -3  10         42.40         43.06         4.90 o                         
   6  -3  10         15.86          8.88         4.52 o                         
   7  -3  10         11.07         17.97         8.88 o                         
   8  -3  10          0.46          0.19        13.32 o                         
   9  -3  10          7.76         14.48        15.84 o                         
 -10  -2  10         31.87         17.39        12.80 o                         
  -9  -2  10          3.01          1.47        10.94 o                         
  -8  -2  10          0.74         28.20        12.69 o                         
  -7  -2  10        155.60        155.20        14.28 o                         
  -6  -2  10        684.15        534.14       102.03 o                         
  -5  -2  10         33.67         30.52         4.95 o                         
  -4  -2  10        119.06        126.08         6.31 o                         
  -3  -2  10        167.55        155.27         6.27 o                         
  -2  -2  10       3476.66       3929.29        35.01 o                         
  -1  -2  10        700.91        685.29        15.18 o                         
   0  -2  10        927.32        967.42         9.19 o                         
   1  -2  10        281.46        296.49         4.98 o                         
   2  -2  10         30.12         27.77         3.08 o                         
   3  -2  10          3.68          5.92         3.25 o                         
   4  -2  10         59.89         59.16         7.25 o                         
   5  -2  10        260.70        279.00         8.20 o                         
   6  -2  10        200.68        217.11         8.49 o                         
   7  -2  10        268.19        261.85         8.99 o                         
   8  -2  10         51.68         53.63        15.84 o                         
   9  -2  10          5.61          8.99        28.29 o                         
 -10  -1  10          4.04         -0.58         6.90 o                         
  -9  -1  10         48.33         68.07        12.86 o                         
  -8  -1  10          4.73         -3.80        10.09 o                         
  -7  -1  10        125.26        150.34        14.17 o                         
  -6  -1  10          1.57         -2.07         4.60 o                         
  -5  -1  10        528.50        498.94        27.79 o                         
  -4  -1  10        109.07         95.89        19.55 o                         
  -3  -1  10         18.68         18.59         6.95 o                         
  -2  -1  10        333.88        339.78        12.36 o                         
  -1  -1  10        570.86        603.71         8.40 o                         
   0  -1  10         20.44         17.36         3.23 o                         
   1  -1  10        171.84        168.88         5.24 o                         
   2  -1  10        111.55        105.35         4.30 o                         
   3  -1  10          2.48          2.42         3.90 o                         
   4  -1  10         17.73         18.26         4.39 o                         
   5  -1  10         50.97         47.93         5.08 o                         
   6  -1  10         18.71         19.74         5.08 o                         
   7  -1  10         17.39         15.65         6.25 o                         
   8  -1  10          1.14        -12.11        16.63 o                         
   9  -1  10         30.80         21.45        18.30 o                         
  10  -1  10         10.53         26.60         9.10 o                         
 -10   0  10        145.25        145.49        15.69 o                         
  -9   0  10        187.36        209.24        17.31 o                         
  -8   0  10         49.51         45.40         6.90 o                         
  -7   0  10          0.26          1.49         6.08 o                         
  -6   0  10         81.52         74.99         9.46 o                         
  -5   0  10        114.08        104.71         6.70 o                         
  -4   0  10         32.48         47.12         8.73 o                         
  -3   0  10        192.85        222.44        11.22 o                         
  -2   0  10        802.64        734.90        16.15 o                         
  -1   0  10         26.60         24.15         4.00 o                         
   0   0  10          1.96          4.81         3.37 o                         
   1   0  10         75.37         85.57         4.65 o                         
   2   0  10         13.81         11.70         3.95 o                         
   3   0  10          0.61          4.34         4.60 o                         
   4   0  10         19.65         21.80         4.67 o                         
   5   0  10          1.13          6.50         4.50 o                         
   6   0  10        110.01        110.89         6.27 o                         
   7   0  10         56.51         61.84         6.37 o                         
   8   0  10         55.95         55.81         6.38 o                         
   9   0  10        112.84        111.89        10.94 o                         
 -10   1  10          0.68         10.69        10.36 o                         
  -9   1  10        217.19        261.47        12.81 o                         
  -8   1  10         10.92          8.02         6.14 o                         
  -7   1  10        389.74        387.53        11.26 o                         
  -6   1  10         10.76          9.62         5.86 o                         
  -5   1  10        172.41        189.26         7.89 o                         
  -4   1  10          1.33          3.49         7.68 o                         
  -3   1  10        559.30        578.94        15.24 o                         
  -2   1  10          0.00          4.98         4.21 o                         
  -1   1  10          1.19          3.29         3.89 o                         
   0   1  10         57.97         56.36         4.57 o                         
   1   1  10        197.21        189.13         6.33 o                         
   2   1  10         12.17         12.44         4.54 o                         
   3   1  10        241.48        237.09        10.43 o                         
   4   1  10         33.35         32.59         7.28 o                         
   5   1  10         48.23         44.73         5.44 o                         
   6   1  10          4.67         -0.97         5.32 o                         
   7   1  10          0.08          6.54         9.35 o                         
   8   1  10         47.47         40.56        10.42 o                         
   9   1  10         16.80          2.95         9.25 o                         
 -10   2  10         15.93         -4.19         9.77 o                         
  -9   2  10        103.33        109.34         8.25 o                         
  -8   2  10          7.89          9.24         6.40 o                         
  -7   2  10          3.21         -0.12         5.56 o                         
  -6   2  10        133.31        135.09         8.04 o                         
  -5   2  10         41.40         47.97         6.01 o                         
  -4   2  10          6.09         11.24         5.62 o                         
  -3   2  10        311.89        316.32        11.76 o                         
  -2   2  10          5.40          2.79         4.21 o                         
  -1   2  10        999.00       1013.28        12.57 o                         
   0   2  10        633.84        714.66        10.66 o                         
   1   2  10        188.79        190.87         6.71 o                         
   2   2  10        298.62        275.08         7.59 o                         
   3   2  10         23.91         31.32         7.11 o                         
   4   2  10        185.25        214.47        11.83 o                         
   5   2  10        121.85        145.96        11.06 o                         
   6   2  10          7.75          5.87         7.67 o                         
   7   2  10          7.87          1.75         8.68 o                         
   8   2  10        109.46        117.00        13.03 o                         
 -10   3  10          9.75         -8.26         8.26 o                         
  -9   3  10         26.59         46.89         7.71 o                         
  -8   3  10          2.53         -6.48         6.48 o                         
  -7   3  10         65.65         67.50         7.33 o                         
  -6   3  10         55.98         48.46         6.69 o                         
  -5   3  10        183.66        167.19         8.13 o                         
  -4   3  10          0.42          1.48         4.87 o                         
  -3   3  10          7.11          1.98         6.08 o                         
  -2   3  10        150.96        132.82         9.93 o                         
  -1   3  10        232.37        237.59         7.44 o                         
   0   3  10         83.65         90.20         5.61 o                         
   1   3  10        249.64        239.05         9.04 o                         
   2   3  10          2.26          4.13         4.68 o                         
   3   3  10        163.36        146.86        10.30 o                         
   4   3  10         56.17         42.25         8.41 o                         
   5   3  10         21.82         27.19         8.66 o                         
   6   3  10         83.38         87.50        11.66 o                         
   7   3  10         12.01          2.18         8.41 o                         
   8   3  10          5.86         18.86         9.77 o                         
   9   3  10          8.47         -8.54        10.72 o                         
  -9   4  10         28.11          8.92        10.25 o                         
  -8   4  10          9.38         22.69         8.65 o                         
  -7   4  10         79.96         88.43        11.95 o                         
  -6   4  10        219.06        233.65         9.77 o                         
  -5   4  10         19.88         24.62         6.11 o                         
  -4   4  10          4.86          9.94         5.35 o                         
  -3   4  10        295.87        301.29        14.85 o                         
  -2   4  10        153.59        176.99         7.23 o                         
  -1   4  10         48.04         46.13         9.36 o                         
   0   4  10         22.79         29.35         4.79 o                         
   1   4  10          1.80          2.67         4.36 o                         
   2   4  10          0.21          5.67         4.80 o                         
   3   4  10        143.70        116.99        10.60 o                         
   4   4  10         47.31         50.86         8.87 o                         
   5   4  10        289.49        258.13        14.21 o                         
   6   4  10         97.51         83.48        11.41 o                         
   7   4  10         11.89         11.61        10.14 o                         
   8   4  10        103.91        116.66        13.61 o                         
  -9   5  10         16.90         55.63         9.90 o                         
  -8   5  10          5.47         17.54         9.28 o                         
  -7   5  10          2.52         -6.03        10.31 o                         
  -6   5  10         20.00         27.94        10.17 o                         
  -5   5  10         21.98          0.74         9.62 o                         
  -4   5  10        126.68        117.98        11.32 o                         
  -3   5  10        288.24        249.03        13.12 o                         
  -2   5  10         48.15         48.96         6.36 o                         
  -1   5  10         37.47         35.43         5.09 o                         
   0   5  10          0.48         -0.07         3.36 o                         
   1   5  10         32.60         28.61         4.88 o                         
   2   5  10         39.94         42.92         5.45 o                         
   3   5  10         82.61         91.30        11.16 o                         
   4   5  10          7.81          3.44         8.24 o                         
   5   5  10          0.35         -4.38         8.37 o                         
   6   5  10         24.35         28.73         9.24 o                         
   7   5  10         51.15         78.92        12.12 o                         
   8   5  10         21.02          6.44        10.22 o                         
  -8   6  10          3.42         24.32        10.34 o                         
  -7   6  10         37.25         45.90        10.45 o                         
  -6   6  10        216.55        234.23        14.83 o                         
  -5   6  10         36.19         36.43        11.15 o                         
  -4   6  10         36.36         49.63        10.64 o                         
  -3   6  10         72.95         83.76        11.13 o                         
  -2   6  10          2.79          3.04         5.73 o                         
  -1   6  10        115.14        102.29         7.35 o                         
   0   6  10         59.11         49.53         4.92 o                         
   1   6  10         64.49         50.92        10.53 o                         
   2   6  10        202.65        200.73        13.72 o                         
   3   6  10         69.38         55.65        11.59 o                         
   4   6  10         14.61         22.85         9.20 o                         
   5   6  10        196.90        207.01        15.20 o                         
   6   6  10         10.86         25.07         9.46 o                         
   7   6  10          2.10          3.80        10.26 o                         
  -7   7  10          3.22         18.36        11.52 o                         
  -6   7  10         11.26         17.43        10.52 o                         
  -5   7  10         32.00         20.86        10.76 o                         
  -4   7  10          0.20        -10.27        10.27 o                         
  -3   7  10         83.55         62.98        10.05 o                         
  -2   7  10        123.45        117.18         9.33 o                         
  -1   7  10        198.89        198.54         7.96 o                         
   0   7  10         91.39         62.32        13.77 o                         
   1   7  10        307.96        294.43        17.20 o                         
   2   7  10         81.40         83.92        11.35 o                         
   3   7  10         18.43         19.34        10.51 o                         
   4   7  10         25.50         30.65        10.37 o                         
   5   7  10          1.81          6.99         9.97 o                         
   6   7  10          5.09         25.89        11.07 o                         
  -6   8  10         10.85          8.96        10.11 o                         
  -5   8  10         44.57         52.08        11.53 o                         
  -4   8  10         52.24         73.26        10.86 o                         
  -3   8  10          9.87          6.96        10.34 o                         
  -2   8  10        296.76        323.74         9.49 o                         
  -1   8  10         11.68          3.65         7.14 o                         
   0   8  10        212.45        197.52        10.31 o                         
   1   8  10         56.63         62.45        11.81 o                         
   2   8  10         77.59        102.28        13.78 o                         
   3   8  10         10.72          2.15         8.93 o                         
   4   8  10          0.21          7.40        10.40 o                         
   5   8  10         31.57         29.38        11.61 o                         
  -4   9  10         88.32        134.64        13.68 o                         
  -3   9  10         14.39         16.29        11.01 o                         
  -2   9  10         49.97         70.54        12.32 o                         
  -1   9  10        110.47         91.22         9.48 o                         
   0   9  10          1.03          1.04        11.89 o                         
   1   9  10         41.66         39.27        13.17 o                         
   2   9  10          0.58          8.90        11.28 o                         
   3   9  10         41.65         67.49        12.22 o                         
  -3 -10  11          1.26         -8.51         9.70 o                         
  -2 -10  11          6.97         -9.60         9.60 o                         
  -1 -10  11         82.97         56.74        13.21 o                         
   0 -10  11         53.88         68.50         7.97 o                         
   1 -10  11        124.28        113.05        20.28 o                         
   2 -10  11          3.72          1.12        12.40 o                         
   3 -10  11         53.34         23.26        11.93 o                         
  -5  -9  11         21.48          7.57        33.32 o                         
  -4  -9  11          0.28        -10.34        12.49 o                         
  -3  -9  11          0.56         -7.79        18.19 o                         
  -2  -9  11          4.83         15.31        11.13 o                         
  -1  -9  11          1.89          2.15        11.74 o                         
   0  -9  11         20.31         21.55         6.68 o                         
   1  -9  11          1.87         -0.90         6.57 o                         
   2  -9  11         38.89         61.60        13.63 o                         
   3  -9  11          0.08          2.30        11.89 o                         
   4  -9  11          0.34        -12.89        12.89 o                         
   5  -9  11         18.85         47.41        21.18 o                         
  -6  -8  11         40.91         28.79        10.65 o                         
  -5  -8  11        108.93        101.43         8.64 o                         
  -4  -8  11         78.14         72.44        11.46 o                         
  -3  -8  11         87.03         88.77        21.49 o                         
  -2  -8  11         43.20         39.31        10.96 o                         
  -1  -8  11        303.31        293.36        17.33 o                         
   0  -8  11         14.25         17.39         5.65 o                         
   1  -8  11        219.36        223.96         9.08 o                         
   2  -8  11         60.14         59.25         6.39 o                         
   3  -8  11         31.05         28.03         7.18 o                         
   4  -8  11          1.52          2.70        21.13 o                         
   5  -8  11         69.94         91.01        18.64 o                         
   6  -8  11         63.69         88.32        13.04 o                         
  -7  -7  11         14.49         21.42        12.58 o                         
  -6  -7  11         15.53         10.91         8.69 o                         
  -5  -7  11          8.68         17.94        14.86 o                         
  -4  -7  11          7.14         13.61         6.43 o                         
  -3  -7  11         15.71         22.57         6.68 o                         
  -2  -7  11          4.31         11.62        10.92 o                         
  -1  -7  11          0.83         14.75        10.70 o                         
   0  -7  11          1.32          4.17         6.82 o                         
   1  -7  11         69.79         51.58         7.50 o                         
   2  -7  11          0.24         -5.74         5.74 o                         
   3  -7  11         38.89         50.24         7.15 o                         
   4  -7  11         18.45         19.06         8.55 o                         
   5  -7  11         40.55         62.95         7.57 o                         
   6  -7  11         11.88         31.01         9.79 o                         
   7  -7  11         41.51         38.84        10.95 o                         
  -8  -6  11          9.56         18.30         8.10 o                         
  -7  -6  11          7.38         -2.91        17.36 o                         
  -6  -6  11         11.13         12.76         6.28 o                         
  -5  -6  11        120.23        129.44         6.96 o                         
  -4  -6  11        620.46        620.82        10.99 o                         
  -3  -6  11        632.66        588.18        40.08 o                         
  -2  -6  11          0.22         -3.26         4.12 o                         
  -1  -6  11        682.94        723.62        20.35 o                         
   0  -6  11        134.26        127.52        10.17 o                         
   1  -6  11         66.81         59.79         6.22 o                         
   2  -6  11         10.27          8.59         5.32 o                         
   3  -6  11        433.86        467.63        14.88 o                         
   4  -6  11          9.52         10.68         6.13 o                         
   5  -6  11         61.80         68.66        14.63 o                         
   6  -6  11          0.16          1.79         9.10 o                         
   7  -6  11          4.65          5.48         8.29 o                         
   8  -6  11         17.04         36.80         8.70 o                         
  -9  -5  11         49.02         59.27        14.56 o                         
  -8  -5  11          9.04         18.14         8.44 o                         
  -7  -5  11         25.90         29.71         8.09 o                         
  -6  -5  11        104.63        103.18         8.42 o                         
  -5  -5  11          0.07         -0.88         6.15 o                         
  -4  -5  11          4.02          3.74         5.08 o                         
  -3  -5  11         63.97         64.92         5.27 o                         
  -2  -5  11          2.31          6.33         5.32 o                         
  -1  -5  11         12.70          9.11         5.08 o                         
   0  -5  11          8.14          8.73         3.59 o                         
   1  -5  11          0.31          2.58         3.70 o                         
   2  -5  11          1.90          1.38         3.47 o                         
   3  -5  11          3.39         -2.32         3.48 o                         
   4  -5  11          3.70          1.01         4.01 o                         
   5  -5  11          5.83          3.94         7.84 o                         
   6  -5  11          8.15         -3.65         8.36 o                         
   7  -5  11          9.75         -9.03         9.03 o                         
   8  -5  11         48.50         56.13        10.89 o                         
  -9  -4  11         19.72         23.69        14.82 o                         
  -8  -4  11          8.35        -10.90        10.90 o                         
  -7  -4  11         10.07          4.59         6.49 o                         
  -6  -4  11        190.33        165.41        12.11 o                         
  -5  -4  11        251.34        274.18         7.88 o                         
  -4  -4  11        525.61        503.39        12.73 o                         
  -3  -4  11         13.91         17.80         4.17 o                         
  -2  -4  11          3.86          0.43         7.24 o                         
  -1  -4  11         19.04         15.64         7.32 o                         
   0  -4  11        777.47        827.24        16.92 o                         
   1  -4  11         60.70         54.59         5.07 o                         
   2  -4  11        194.93        171.87         6.57 o                         
   3  -4  11        114.50        107.33         6.35 o                         
   4  -4  11          1.93         -0.48         4.09 o                         
   5  -4  11          9.48          2.08         5.00 o                         
   6  -4  11          1.09         11.93         8.53 o                         
   7  -4  11         30.13         25.00        10.18 o                         
   8  -4  11         57.80         77.38        10.32 o                         
   9  -4  11          2.67          5.04        10.24 o                         
  -9  -3  11          6.15         15.13        14.19 o                         
  -8  -3  11          1.02         -0.04        11.05 o                         
  -7  -3  11         96.38        110.88        14.34 o                         
  -6  -3  11          0.14         -2.48         5.02 o                         
  -5  -3  11         48.14         42.19         6.01 o                         
  -4  -3  11         72.45         78.98         6.00 o                         
  -3  -3  11          0.35          2.31         4.57 o                         
  -2  -3  11         48.43         43.26         8.12 o                         
  -1  -3  11          0.11         -0.65         6.39 o                         
   0  -3  11         55.91         53.19         7.39 o                         
   1  -3  11         91.98         75.92         5.47 o                         
   2  -3  11         46.79         45.15         5.17 o                         
   3  -3  11          9.67          4.30         4.67 o                         
   4  -3  11         12.56         19.40         5.59 o                         
   5  -3  11          3.70         -5.17         8.22 o                         
   6  -3  11          2.66          5.68         7.86 o                         
   7  -3  11          0.83          3.40         4.70 o                         
   8  -3  11         15.60          8.00        16.49 o                         
   9  -3  11          1.49          7.47        21.01 o                         
 -10  -2  11          6.42         14.22        14.01 o                         
  -9  -2  11         45.98         34.14        12.72 o                         
  -8  -2  11         15.07         11.82        11.38 o                         
  -7  -2  11        800.82        833.82        24.49 o                         
  -6  -2  11         51.72         57.22        12.11 o                         
  -5  -2  11         13.33          6.01         4.26 o                         
  -4  -2  11         30.79         21.59         4.52 o                         
  -3  -2  11        324.28        332.31         8.40 o                         
  -2  -2  11        217.99        217.20        11.00 o                         
  -1  -2  11          0.65         -5.17         7.12 o                         
   0  -2  11          0.16          2.28         6.80 o                         
   1  -2  11        572.75        524.92         7.71 o                         
   2  -2  11        331.93        349.74         7.74 o                         
   3  -2  11        197.61        194.96         5.44 o                         
   4  -2  11          0.01          4.44         4.08 o                         
   5  -2  11          1.28         -0.53         4.39 o                         
   6  -2  11          2.60          7.32         5.08 o                         
   7  -2  11          3.26         -2.03         4.94 o                         
   8  -2  11         35.79         40.41        14.56 o                         
   9  -2  11         48.91         40.71        23.85 o                         
 -10  -1  11          0.90         13.34        13.20 o                         
  -9  -1  11         35.23         49.78        11.67 o                         
  -8  -1  11          1.17         10.58        10.32 o                         
  -7  -1  11         20.34         19.55        10.60 o                         
  -6  -1  11          2.47         -1.98         4.85 o                         
  -5  -1  11         96.98        108.86        11.23 o                         
  -4  -1  11          0.75          3.28         9.12 o                         
  -3  -1  11          5.55         -1.19         7.85 o                         
  -2  -1  11        137.10        151.66        10.20 o                         
  -1  -1  11        112.01        112.75         5.80 o                         
   0  -1  11          2.80          3.27         3.42 o                         
   1  -1  11          0.31          3.18         3.29 o                         
   2  -1  11          1.60          1.99         3.36 o                         
   3  -1  11          3.74          1.46         3.43 o                         
   4  -1  11         18.66         17.63         4.53 o                         
   5  -1  11         49.15         49.01         5.56 o                         
   6  -1  11         30.10         30.99         5.75 o                         
   7  -1  11         34.65         33.95        11.87 o                         
   8  -1  11         12.69         20.17         5.74 o                         
   9  -1  11         20.33         32.35         5.82 o                         
 -10   0  11         61.12         59.97        15.52 o                         
  -9   0  11         20.06         40.66        14.12 o                         
  -8   0  11         17.31         16.29         6.15 o                         
  -7   0  11         25.43         23.00         6.07 o                         
  -6   0  11        625.02        660.11        21.02 o                         
  -5   0  11         24.94         39.04         6.13 o                         
  -4   0  11        648.58        719.61        18.72 o                         
  -3   0  11        738.93        822.29        18.32 o                         
  -2   0  11         85.20        113.06         9.57 o                         
  -1   0  11         13.74          6.21         3.38 o                         
   0   0  11        177.52        141.98         5.46 o                         
   1   0  11        688.17        653.06         9.86 o                         
   2   0  11        208.29        184.60         6.46 o                         
   3   0  11         94.61         86.16         5.61 o                         
   4   0  11        125.67        122.82         6.24 o                         
   5   0  11        166.57        186.61         8.60 o                         
   6   0  11         55.32         50.54         5.87 o                         
   7   0  11         32.76         43.72        14.12 o                         
   8   0  11         10.56          0.23         8.53 o                         
   9   0  11         13.29         27.82         8.77 o                         
 -10   1  11          3.46        -10.89        10.89 o                         
  -9   1  11        116.56        160.78        22.61 o                         
  -8   1  11         30.48         11.72         6.35 o                         
  -7   1  11        178.90        182.17         8.81 o                         
  -6   1  11         42.38         38.18        13.28 o                         
  -5   1  11         49.64         53.39         6.50 o                         
  -4   1  11         21.29         19.74         8.21 o                         
  -3   1  11        291.34        311.07        12.58 o                         
  -2   1  11         79.95         94.24         5.98 o                         
  -1   1  11         38.91         36.05         6.22 o                         
   0   1  11          5.43          5.90         4.16 o                         
   1   1  11        170.62        158.75         8.57 o                         
   2   1  11         51.54         42.80         5.13 o                         
   3   1  11          0.93         -4.27         5.95 o                         
   4   1  11          6.23          8.72         6.77 o                         
   5   1  11         75.15         73.18         9.30 o                         
   6   1  11         39.27         46.91         5.29 o                         
   7   1  11         15.18          6.76         4.88 o                         
   8   1  11          0.83         -6.98         6.98 o                         
   9   1  11          7.63         17.61        10.36 o                         
 -10   2  11         27.80         38.26        17.54 o                         
  -9   2  11         38.45         55.31         8.06 o                         
  -8   2  11        111.63        109.68         8.91 o                         
  -7   2  11          0.09          0.54         6.20 o                         
  -6   2  11         83.95         88.62         7.40 o                         
  -5   2  11        125.01        122.03         7.37 o                         
  -4   2  11          0.01          0.93         5.31 o                         
  -3   2  11         82.32         86.59         9.49 o                         
  -2   2  11        247.20        258.46         7.75 o                         
  -1   2  11         43.22         38.54         5.02 o                         
   0   2  11         92.97        102.96         5.67 o                         
   1   2  11        156.82        158.19         6.70 o                         
   2   2  11        451.75        490.11        10.02 o                         
   3   2  11         13.92          9.36         7.25 o                         
   4   2  11         96.70         84.82         9.08 o                         
   5   2  11          1.58          2.77         7.28 o                         
   6   2  11        136.75        142.54        11.78 o                         
   7   2  11         89.50        103.93        11.92 o                         
   8   2  11         60.92         36.10         9.35 o                         
   9   2  11          0.37          9.59         7.89 o                         
  -9   3  11          6.48         -2.81         7.42 o                         
  -8   3  11         18.58         34.68         7.73 o                         
  -7   3  11        130.20        129.29        14.16 o                         
  -6   3  11          3.40          3.54         5.72 o                         
  -5   3  11         25.53         33.22         6.70 o                         
  -4   3  11        137.82        141.74        10.10 o                         
  -3   3  11          0.42         -2.12         6.75 o                         
  -2   3  11          9.44          6.73         4.59 o                         
  -1   3  11        183.15        175.32         6.88 o                         
   0   3  11          0.00          2.15         4.33 o                         
   1   3  11        179.29        167.99         8.70 o                         
   2   3  11          0.51          1.01         4.46 o                         
   3   3  11        123.61        114.77        10.12 o                         
   4   3  11         71.51         70.80         8.66 o                         
   5   3  11          1.83          7.80         7.39 o                         
   6   3  11        208.50        200.71        13.37 o                         
   7   3  11         41.12         36.18        10.11 o                         
   8   3  11          1.67         -9.03         9.03 o                         
  -9   4  11         15.90         16.24        10.39 o                         
  -8   4  11         15.78         -8.94         8.94 o                         
  -7   4  11          6.60          7.66         7.62 o                         
  -6   4  11        207.86        189.58         9.15 o                         
  -5   4  11         38.05         42.75         8.88 o                         
  -4   4  11        733.93        785.71        13.70 o                         
  -3   4  11          8.76          8.62         5.52 o                         
  -2   4  11         14.64         19.66         5.04 o                         
  -1   4  11         74.09         72.12         5.58 o                         
   0   4  11         12.68          7.77         4.42 o                         
   1   4  11         63.00         64.20         5.57 o                         
   2   4  11        137.13        138.91         7.00 o                         
   3   4  11          0.00         -0.70         4.74 o                         
   4   4  11         31.01         37.67         8.99 o                         
   5   4  11         17.73         32.01         8.59 o                         
   6   4  11          0.01         16.65         7.34 o                         
   7   4  11         22.54          8.79        10.00 o                         
   8   4  11         29.58         46.08        11.75 o                         
  -9   5  11          1.90         -3.71        12.15 o                         
  -8   5  11          3.87         27.04         9.68 o                         
  -7   5  11          8.17         19.63         9.51 o                         
  -6   5  11         47.65         33.96         9.59 o                         
  -5   5  11          1.81          2.31         9.82 o                         
  -4   5  11         38.48         39.98         9.56 o                         
  -3   5  11        212.93        228.49        13.67 o                         
  -2   5  11          5.75         13.42         6.15 o                         
  -1   5  11         11.12          4.32         4.87 o                         
   0   5  11          3.38        -13.52        13.79 o                         
   1   5  11         10.37         13.81         5.01 o                         
   2   5  11         53.61         53.17         5.68 o                         
   3   5  11          6.60          6.07         5.41 o                         
   4   5  11          9.14          0.39         9.75 o                         
   5   5  11          6.77          7.40         7.91 o                         
   6   5  11         17.26         12.06         9.47 o                         
   7   5  11         19.57         -6.98        10.94 o                         
  -8   6  11         18.04         13.81        10.27 o                         
  -7   6  11         62.52         57.05        11.84 o                         
  -6   6  11          0.41          9.54         9.35 o                         
  -5   6  11         72.17         84.78        11.68 o                         
  -4   6  11        136.08        116.24        11.81 o                         
  -3   6  11         84.50         77.82        10.60 o                         
  -2   6  11         67.43         75.35         7.52 o                         
  -1   6  11          2.24         12.26         6.11 o                         
   0   6  11        136.05        119.92        12.15 o                         
   1   6  11          8.10         16.38        10.24 o                         
   2   6  11        227.09        206.89        13.99 o                         
   3   6  11        125.37        115.08        12.37 o                         
   4   6  11        251.92        255.16        15.74 o                         
   5   6  11         22.94         16.60        10.46 o                         
   6   6  11          6.94          4.95        10.65 o                         
  -7   7  11         39.53         53.12        11.66 o                         
  -6   7  11          0.20          8.15         9.93 o                         
  -5   7  11         16.44         17.32        10.43 o                         
  -4   7  11          8.54         23.77        10.24 o                         
  -3   7  11         22.41         42.14        10.18 o                         
  -2   7  11         63.28         72.88         7.78 o                         
  -1   7  11        104.83         99.68         6.25 o                         
   0   7  11          1.49          3.52         9.23 o                         
   1   7  11         17.53         12.04        10.52 o                         
   2   7  11          4.59         -4.69         8.90 o                         
   3   7  11          3.29         -8.70        10.81 o                         
   4   7  11         99.19         75.73        12.05 o                         
   5   7  11          3.64          4.54        10.75 o                         
  -6   8  11          8.16         33.77        12.05 o                         
  -5   8  11         71.81        106.03        11.78 o                         
  -4   8  11         21.59         38.16        10.01 o                         
  -3   8  11         61.77         66.39        12.45 o                         
  -2   8  11          1.61         -0.14         5.46 o                         
  -1   8  11        176.22        155.95        19.16 o                         
   0   8  11          0.31          5.19        10.08 o                         
   1   8  11         27.59         16.18         9.12 o                         
   2   8  11         18.10         25.44        10.68 o                         
   3   8  11        127.59        132.50        14.23 o                         
   4   8  11         46.79         23.83        10.68 o                         
  -4   9  11         63.71         56.08        11.94 o                         
  -3   9  11         38.55         14.97         7.42 o                         
  -2   9  11          3.21         40.39        11.51 o                         
  -1   9  11         18.74          4.05        10.42 o                         
   0   9  11          2.61          0.28        11.04 o                         
   1   9  11         29.51         15.92        10.23 o                         
   2   9  11         11.92          8.14        11.79 o                         
  -2 -10  12         26.12         11.15        11.30 o                         
  -1 -10  12          0.02         -8.71        12.34 o                         
   0 -10  12          0.36          7.73         8.21 o                         
   1 -10  12        109.66        107.85        13.64 o                         
   2 -10  12         61.21         49.06        13.04 o                         
  -4  -9  12         22.06         -6.76        21.08 o                         
  -3  -9  12         10.73         15.51        10.52 o                         
  -2  -9  12          2.57          7.19        11.92 o                         
  -1  -9  12          5.35         23.84        12.63 o                         
   0  -9  12         18.55         30.33         6.70 o                         
   1  -9  12          0.80         19.16        10.89 o                         
   2  -9  12         10.75         11.24        13.08 o                         
   3  -9  12          6.70         -3.69        11.55 o                         
   4  -9  12          6.61          1.71        21.54 o                         
   5  -9  12         36.24         90.81        11.68 o                         
  -6  -8  12         53.20         58.86        12.86 o                         
  -5  -8  12         73.94         71.25        29.19 o                         
  -4  -8  12         13.15         34.77        10.20 o                         
  -3  -8  12         59.88         59.86         8.42 o                         
  -2  -8  12        486.38        548.10        21.26 o                         
  -1  -8  12       1135.55       1174.26        29.81 o                         
   0  -8  12         31.94         32.45         7.71 o                         
   1  -8  12        260.98        254.72        16.17 o                         
   2  -8  12         36.58         37.92         6.97 o                         
   3  -8  12         30.61         21.56         6.89 o                         
   4  -8  12          0.96         -6.70         6.70 o                         
   5  -8  12        100.09        125.31        14.73 o                         
   6  -8  12          1.18        -11.20        11.20 o                         
  -7  -7  12          7.80         30.05        10.09 o                         
  -6  -7  12          8.93        -10.06        10.06 o                         
  -5  -7  12          1.43         -2.36         6.67 o                         
  -4  -7  12          0.24          1.21         6.66 o                         
  -3  -7  12          7.72          9.86         6.68 o                         
  -2  -7  12          1.54         10.04        10.87 o                         
  -1  -7  12         64.68         52.45        11.73 o                         
   0  -7  12         98.42        105.87        11.96 o                         
   1  -7  12          0.09          0.02         4.63 o                         
   2  -7  12         54.11         48.97         6.73 o                         
   3  -7  12         13.58         13.34         6.96 o                         
   4  -7  12          3.06          3.58         6.78 o                         
   5  -7  12          5.41          2.44         6.70 o                         
   6  -7  12         12.42          8.52         8.66 o                         
  -8  -6  12         42.28         33.25         8.17 o                         
  -7  -6  12          0.06          6.33         7.94 o                         
  -6  -6  12          2.30         -1.98         7.02 o                         
  -5  -6  12          0.09          8.22         5.27 o                         
  -4  -6  12         63.32         68.84         8.09 o                         
  -3  -6  12         21.28         12.57         4.87 o                         
  -2  -6  12        242.79        216.17        32.92 o                         
  -1  -6  12         11.50          8.97         8.66 o                         
   0  -6  12        132.85        111.50        16.64 o                         
   1  -6  12         35.74         40.07         5.94 o                         
   2  -6  12          0.70          0.31         5.50 o                         
   3  -6  12         66.20         82.14         7.49 o                         
   4  -6  12         49.09         49.05         6.79 o                         
   5  -6  12        170.92        164.76        12.38 o                         
   6  -6  12          5.96         29.13         9.04 o                         
   7  -6  12         21.03         27.35         9.46 o                         
   8  -6  12         21.58         18.94         9.77 o                         
  -8  -5  12         23.71         25.12        12.85 o                         
  -7  -5  12         30.09         36.29         7.52 o                         
  -6  -5  12         31.50         27.70         6.79 o                         
  -5  -5  12          1.99          6.84         4.74 o                         
  -4  -5  12          7.07          6.16         5.53 o                         
  -3  -5  12         74.65         82.23         5.99 o                         
  -2  -5  12         25.91         24.67         5.78 o                         
  -1  -5  12          0.04         -1.12         6.20 o                         
   0  -5  12         71.87         70.84         6.38 o                         
   1  -5  12          1.33          3.99         3.83 o                         
   2  -5  12          0.48         -3.68         3.84 o                         
   3  -5  12          0.49         -3.03         4.04 o                         
   4  -5  12          1.45          0.58         3.93 o                         
   5  -5  12         37.89         37.05         5.95 o                         
   6  -5  12         14.12          2.54         9.48 o                         
   7  -5  12         19.29         24.44         9.80 o                         
   8  -5  12         15.20         34.65         9.92 o                         
  -9  -4  12         47.33         71.54        15.22 o                         
  -8  -4  12         19.98         24.33        11.52 o                         
  -7  -4  12          5.12         -9.67        11.23 o                         
  -6  -4  12          0.11         -6.01         6.01 o                         
  -5  -4  12        580.78        558.02        12.95 o                         
  -4  -4  12         68.09         69.73         5.30 o                         
  -3  -4  12          0.15          3.87         5.31 o                         
  -2  -4  12         55.50         65.79         8.71 o                         
  -1  -4  12         84.42         83.87         9.11 o                         
   0  -4  12        370.21        330.68        12.51 o                         
   1  -4  12          0.39          1.75         4.53 o                         
   2  -4  12        635.76        655.62        12.20 o                         
   3  -4  12         25.38         27.10         5.14 o                         
   4  -4  12         88.30         94.44         6.81 o                         
   5  -4  12         55.33         48.57         6.11 o                         
   6  -4  12         73.76         65.84        10.94 o                         
   7  -4  12          2.54         -7.79         9.56 o                         
   8  -4  12         17.46          8.15         7.84 o                         
  -9  -3  12         17.53          6.97        11.38 o                         
  -8  -3  12          4.01         15.92        12.00 o                         
  -7  -3  12         46.96         23.01        11.75 o                         
  -6  -3  12         16.00         17.58        11.39 o                         
  -5  -3  12         20.38         25.91         5.54 o                         
  -4  -3  12         63.39         50.41         7.94 o                         
  -3  -3  12          1.09         -3.34         7.40 o                         
  -2  -3  12          7.16         11.63         8.54 o                         
  -1  -3  12         24.75         18.68         7.53 o                         
   0  -3  12         81.41         81.66         8.63 o                         
   1  -3  12         39.09         40.96         7.51 o                         
   2  -3  12         30.43         33.16         5.36 o                         
   3  -3  12        132.29        120.90         7.00 o                         
   4  -3  12         43.81         38.36         6.31 o                         
   5  -3  12          7.73          8.08         8.38 o                         
   6  -3  12          1.39          4.50         7.61 o                         
   7  -3  12          4.31         -2.75         7.91 o                         
   8  -3  12         17.57         -9.30         9.30 o                         
  -9  -2  12          1.65         -8.31        11.16 o                         
  -8  -2  12         62.36         59.39        12.88 o                         
  -7  -2  12         49.40         31.92        12.92 o                         
  -6  -2  12          6.61          4.40        11.48 o                         
  -5  -2  12          8.29         16.02         9.28 o                         
  -4  -2  12        310.43        260.14        48.22 o                         
  -3  -2  12          1.06          2.79         7.94 o                         
  -2  -2  12        117.24        139.74        10.63 o                         
  -1  -2  12         46.27         46.02         8.48 o                         
   0  -2  12          0.34          6.00         7.28 o                         
   1  -2  12         21.55         17.58         7.24 o                         
   2  -2  12        463.07        475.46         9.97 o                         
   3  -2  12         21.74         25.12         5.62 o                         
   4  -2  12        268.77        274.65         6.82 o                         
   5  -2  12         25.37         28.80         4.96 o                         
   6  -2  12         93.77         90.67        11.25 o                         
   7  -2  12          8.00          5.67         5.31 o                         
   8  -2  12          6.03         22.87         6.85 o                         
   9  -2  12         14.02         47.47        10.80 o                         
 -10  -1  12         37.27         49.76        13.88 o                         
  -9  -1  12          2.58          7.74        13.20 o                         
  -8  -1  12          3.33          2.18        10.51 o                         
  -7  -1  12         11.84          1.14        12.12 o                         
  -6  -1  12         13.79         18.27         5.48 o                         
  -5  -1  12         24.72         22.48        10.29 o                         
  -4  -1  12         85.12         87.92        10.92 o                         
  -3  -1  12         32.01         27.24         8.88 o                         
  -2  -1  12          8.15          5.88         7.67 o                         
  -1  -1  12         44.25         45.67         4.03 o                         
   0  -1  12         51.76         55.15         7.06 o                         
   1  -1  12          0.33          2.48         3.66 o                         
   2  -1  12         67.61         64.34         4.82 o                         
   3  -1  12         11.70         10.58         3.75 o                         
   4  -1  12         30.79         33.11         5.17 o                         
   5  -1  12          8.12          4.33         6.38 o                         
   6  -1  12        171.62        175.20        10.79 o                         
   7  -1  12          0.78         -4.78         4.78 o                         
   8  -1  12          8.61          7.03         5.27 o                         
   9  -1  12         14.98         31.37         5.66 o                         
 -10   0  12        190.03        245.93        19.70 o                         
  -9   0  12         47.99         59.19        14.72 o                         
  -8   0  12          0.03         12.44        11.83 o                         
  -7   0  12        107.37        102.13         7.84 o                         
  -6   0  12         32.21         29.84         6.27 o                         
  -5   0  12        113.09        113.34        14.96 o                         
  -4   0  12          5.02          3.97         9.26 o                         
  -3   0  12        176.66        181.68        11.51 o                         
  -2   0  12         70.06         75.74         9.07 o                         
  -1   0  12         54.03         69.25         5.04 o                         
   0   0  12        208.92        210.37         6.69 o                         
   1   0  12         77.06         76.64         5.25 o                         
   2   0  12         28.15         33.04         8.24 o                         
   3   0  12         53.73         45.98         5.55 o                         
   4   0  12        325.15        361.98        13.56 o                         
   5   0  12        302.75        324.78         9.27 o                         
   6   0  12          1.50         11.62         5.05 o                         
   7   0  12         82.69         75.77         7.12 o                         
   8   0  12         56.43         52.36        13.45 o                         
   9   0  12          0.06         29.36        10.47 o                         
 -10   1  12         18.96         49.36        13.40 o                         
  -9   1  12          4.55          0.30         7.74 o                         
  -8   1  12        236.42        247.30        10.45 o                         
  -7   1  12        127.57        130.87         8.40 o                         
  -6   1  12          3.01          9.57         8.20 o                         
  -5   1  12         81.54         90.86         7.49 o                         
  -4   1  12          7.12          7.53         9.09 o                         
  -3   1  12         50.25         52.69         8.96 o                         
  -2   1  12          7.84          6.97         4.30 o                         
  -1   1  12         92.35         92.46         5.51 o                         
   0   1  12          3.04          2.81         5.16 o                         
   1   1  12         37.23         37.07         4.92 o                         
   2   1  12          3.50          5.51         4.43 o                         
   3   1  12         84.44         79.62         6.18 o                         
   4   1  12        217.92        213.19        11.42 o                         
   5   1  12        100.56        107.52        10.99 o                         
   6   1  12          9.35         -1.00         8.39 o                         
   7   1  12         62.36         57.30        11.81 o                         
   8   1  12          5.82          6.82         9.88 o                         
   9   1  12          0.05         -9.32         9.32 o                         
  -9   2  12        157.56        169.20        10.29 o                         
  -8   2  12         77.84        105.05         8.78 o                         
  -7   2  12        106.76        101.80        10.71 o                         
  -6   2  12         18.65         18.26         6.46 o                         
  -5   2  12         19.14         12.96         6.10 o                         
  -4   2  12        126.53        136.27        11.06 o                         
  -3   2  12        331.70        354.39        13.50 o                         
  -2   2  12        303.01        308.22         8.95 o                         
  -1   2  12        451.14        443.40        17.73 o                         
   0   2  12         12.27         16.16         4.83 o                         
   1   2  12        102.07        104.85         6.29 o                         
   2   2  12        103.66        110.22         6.50 o                         
   3   2  12         68.50         53.21        17.79 o                         
   4   2  12         10.58         13.32         7.35 o                         
   5   2  12         21.07          6.55         8.18 o                         
   6   2  12         42.10         15.96         9.57 o                         
   7   2  12          0.24          0.35         8.37 o                         
   8   2  12          9.39          8.30         9.59 o                         
  -9   3  12         17.55         34.13        17.36 o                         
  -8   3  12          9.51         26.33        18.53 o                         
  -7   3  12         39.50         41.48         7.32 o                         
  -6   3  12        246.41        225.41         9.49 o                         
  -5   3  12         26.37         17.69         8.58 o                         
  -4   3  12          3.92         22.47         6.45 o                         
  -3   3  12         47.61         49.49         8.10 o                         
  -2   3  12         15.86          6.15         5.30 o                         
  -1   3  12          0.35          3.29         4.91 o                         
   0   3  12         30.84         28.35         5.24 o                         
   1   3  12          6.94          8.33         4.84 o                         
   2   3  12          1.97          5.29         5.06 o                         
   3   3  12         19.00         37.81         9.61 o                         
   4   3  12          0.78          1.66         8.04 o                         
   5   3  12         74.24         72.26        10.66 o                         
   6   3  12        145.72        161.62        12.87 o                         
   7   3  12         24.68         36.21         9.62 o                         
   8   3  12          4.78         -8.33         8.33 o                         
  -9   4  12         91.09         75.71        11.09 o                         
  -8   4  12         63.95         93.76        11.72 o                         
  -7   4  12         70.26         67.85         7.85 o                         
  -6   4  12          2.76         17.24         5.95 o                         
  -5   4  12        285.75        284.66        10.26 o                         
  -4   4  12        190.32        211.61         9.35 o                         
  -3   4  12         60.64         59.99         6.46 o                         
  -2   4  12        385.21        430.21        15.64 o                         
  -1   4  12          1.11          4.39         5.02 o                         
   0   4  12         33.89         26.31         5.19 o                         
   1   4  12          0.60          7.33         4.82 o                         
   2   4  12         13.53         11.48         6.67 o                         
   3   4  12         25.15         32.77         6.19 o                         
   4   4  12        175.10        151.28        11.72 o                         
   5   4  12          8.91          2.53         8.52 o                         
   6   4  12         84.42        105.65        10.54 o                         
   7   4  12         98.79        114.33        13.26 o                         
  -8   5  12         28.55         14.56        11.61 o                         
  -7   5  12          8.64          0.13         9.18 o                         
  -6   5  12         11.83         11.07        10.26 o                         
  -5   5  12         40.49         23.46         9.07 o                         
  -4   5  12         74.32         67.35        12.21 o                         
  -3   5  12          0.11          9.10         8.59 o                         
  -2   5  12        180.67        175.93         8.66 o                         
  -1   5  12         13.10          8.58         4.94 o                         
   0   5  12          1.79          4.71         4.91 o                         
   1   5  12         15.56         11.53         4.87 o                         
   2   5  12         31.75         30.63         9.29 o                         
   3   5  12         41.24         50.51         6.70 o                         
   4   5  12         31.52         24.63        10.62 o                         
   5   5  12          1.30         -9.47         9.47 o                         
   6   5  12          7.79         24.96        10.38 o                         
   7   5  12         37.90         49.65        10.54 o                         
  -7   6  12        147.95        179.68        15.76 o                         
  -6   6  12          1.41         24.28        11.53 o                         
  -5   6  12        762.98        773.30        24.72 o                         
  -4   6  12         35.31         31.76        10.76 o                         
  -3   6  12        254.25        247.02        14.58 o                         
  -2   6  12          6.35          2.22         5.64 o                         
  -1   6  12        114.16        102.53         7.94 o                         
   0   6  12         20.57         38.48        10.79 o                         
   1   6  12        343.38        318.24        17.14 o                         
   2   6  12         67.62         62.52        10.47 o                         
   3   6  12          0.02          4.44         9.90 o                         
   4   6  12         21.46         12.41         7.75 o                         
   5   6  12         29.81         37.72        12.15 o                         
   6   6  12          0.03         13.08        10.99 o                         
  -6   7  12         46.28         38.58        11.52 o                         
  -5   7  12          6.60         -0.52         9.80 o                         
  -4   7  12          0.92         -9.47         9.47 o                         
  -3   7  12          2.57         -1.36         9.03 o                         
  -2   7  12         16.03         12.80         6.62 o                         
  -1   7  12         14.28          6.08         7.02 o                         
   0   7  12          1.88        -10.06        10.06 o                         
   1   7  12          3.08          6.59         9.01 o                         
   2   7  12          7.60          8.59         9.04 o                         
   3   7  12         19.39         33.68        12.39 o                         
   4   7  12          1.15         29.16        11.94 o                         
   5   7  12         47.20         46.92        10.71 o                         
  -5   8  12         38.28         40.59        12.15 o                         
  -4   8  12         91.78        102.46        12.92 o                         
  -3   8  12         60.63         52.74        10.12 o                         
  -2   8  12         18.39          7.45         6.82 o                         
  -1   8  12         80.88         61.91        10.30 o                         
   0   8  12        129.02        152.19        14.39 o                         
   1   8  12          2.92        -10.48        10.48 o                         
   2   8  12         31.47         10.63         9.50 o                         
   3   8  12          7.30         20.07        11.10 o                         
  -1   9  12          0.05          1.04         9.00 o                         
   0   9  12          2.33         26.12         9.66 o                         
   1   9  12          0.41         -3.40        12.41 o                         
   0 -10  13         99.42        114.56        15.06 o                         
   1 -10  13        242.40        234.71        18.76 o                         
  -4  -9  13         28.86         76.64        20.88 o                         
  -3  -9  13          0.14          2.34        10.22 o                         
  -2  -9  13          5.25         44.31        12.81 o                         
  -1  -9  13         10.95         23.01        12.58 o                         
   0  -9  13         33.51         39.58        14.15 o                         
   1  -9  13         15.59         11.16        11.85 o                         
   2  -9  13          1.20          2.33        10.81 o                         
   3  -9  13          4.75         25.73        11.93 o                         
   4  -9  13          0.03         -8.17         8.17 o                         
  -5  -8  13          0.12         50.61        35.60 o                         
  -4  -8  13         42.28         60.10         8.06 o                         
  -3  -8  13         11.31         10.90        11.79 o                         
  -2  -8  13          5.41         -1.24        11.36 o                         
  -1  -8  13        173.29        193.97        16.47 o                         
   0  -8  13        149.01        166.94        14.24 o                         
   1  -8  13        188.61        176.27        15.05 o                         
   2  -8  13        156.78        165.92        16.17 o                         
   3  -8  13        155.79        170.83        13.09 o                         
   4  -8  13          3.79         10.31        12.47 o                         
   5  -8  13         69.86        119.95        12.81 o                         
  -6  -7  13         13.95         -0.89        10.17 o                         
  -5  -7  13         33.29         18.31        12.23 o                         
  -4  -7  13          0.71          1.94         5.77 o                         
  -3  -7  13          3.75          6.89         8.95 o                         
  -2  -7  13         46.91         44.29        11.32 o                         
  -1  -7  13         14.99         17.27        11.49 o                         
   0  -7  13          9.19         12.78        10.41 o                         
   1  -7  13          1.08          5.56         5.01 o                         
   2  -7  13         35.33         29.10         7.22 o                         
   3  -7  13         12.32         11.75         6.07 o                         
   4  -7  13          2.20          9.96         6.59 o                         
   5  -7  13          4.99          7.40         7.25 o                         
   6  -7  13         33.11         39.39        10.30 o                         
  -7  -6  13         34.61         30.44         8.33 o                         
  -6  -6  13          0.01          9.05         6.92 o                         
  -5  -6  13         14.99         14.68         6.15 o                         
  -4  -6  13         54.18         53.86         6.04 o                         
  -3  -6  13        309.58        311.50        13.18 o                         
  -2  -6  13        118.44         86.22         6.97 o                         
  -1  -6  13          0.26          6.32        10.42 o                         
   0  -6  13         50.40         60.85        10.08 o                         
   1  -6  13         12.21         19.31         5.87 o                         
   2  -6  13         65.60         51.85        16.72 o                         
   3  -6  13         23.23         15.41         6.35 o                         
   4  -6  13         40.42         41.33         7.20 o                         
   5  -6  13         12.34          9.77         6.93 o                         
   6  -6  13         21.81         12.97         9.37 o                         
   7  -6  13         21.41         17.24         8.38 o                         
  -8  -5  13          5.14          2.49        13.03 o                         
  -7  -5  13         16.39         14.06        10.54 o                         
  -6  -5  13         10.28         13.48         7.61 o                         
  -5  -5  13         41.43         36.60         5.19 o                         
  -4  -5  13         12.99         12.82         5.27 o                         
  -3  -5  13         30.36         20.23         6.59 o                         
  -2  -5  13          3.79         -0.86         6.06 o                         
  -1  -5  13          7.16          2.53         5.91 o                         
   0  -5  13         13.64         10.98         5.33 o                         
   1  -5  13         17.80         23.46         4.39 o                         
   2  -5  13          6.71          7.25         4.22 o                         
   3  -5  13          0.18          0.05         3.88 o                         
   4  -5  13         69.03         68.62         5.71 o                         
   5  -5  13         47.14         35.41         6.03 o                         
   6  -5  13          8.73          3.16        10.54 o                         
   7  -5  13         25.68         35.93        10.65 o                         
   8  -5  13          4.47          1.74         8.91 o                         
  -8  -4  13          0.41         -3.73        10.47 o                         
  -7  -4  13          0.76         -8.82         9.93 o                         
  -6  -4  13         12.48         15.95         5.46 o                         
  -5  -4  13        274.20        271.73        10.45 o                         
  -4  -4  13         80.07         75.60         6.68 o                         
  -3  -4  13         71.15         82.32        10.23 o                         
  -2  -4  13          0.00          0.03         7.83 o                         
  -1  -4  13        195.03        183.94        11.00 o                         
   0  -4  13          4.32          6.66         6.67 o                         
   1  -4  13         33.02         38.64        11.65 o                         
   2  -4  13          4.68          2.08         4.98 o                         
   3  -4  13         66.62         55.17         6.11 o                         
   4  -4  13        132.08        150.26         8.02 o                         
   5  -4  13          4.00          2.07         6.03 o                         
   6  -4  13         28.69         38.34         7.09 o                         
   7  -4  13          5.47         -0.15        10.31 o                         
   8  -4  13          0.03         -8.84         8.84 o                         
  -9  -3  13         15.95         27.33        11.21 o                         
  -8  -3  13          0.03         -9.36        10.77 o                         
  -7  -3  13          1.21         10.60        10.62 o                         
  -6  -3  13        125.21        114.11        12.95 o                         
  -5  -3  13         14.30         10.30        10.23 o                         
  -4  -3  13         45.13         37.85         5.47 o                         
  -3  -3  13         16.81          6.24         8.84 o                         
  -2  -3  13         23.67         29.67         8.46 o                         
  -1  -3  13         46.60         48.73         8.98 o                         
   0  -3  13         15.70         14.88         7.17 o                         
   1  -3  13         96.82         91.45         9.18 o                         
   2  -3  13         59.36         60.35         8.79 o                         
   3  -3  13        328.80        323.35        13.76 o                         
   4  -3  13         92.20         93.31         7.14 o                         
   5  -3  13         78.24         81.80        14.01 o                         
   6  -3  13          0.78          2.20         8.24 o                         
   7  -3  13          1.79          3.59         7.97 o                         
   8  -3  13          3.67         35.03        10.52 o                         
  -9  -2  13          0.60        -12.77        12.77 o                         
  -8  -2  13          0.82         -1.10        12.60 o                         
  -7  -2  13          0.09        -10.37        10.37 o                         
  -6  -2  13          4.18          1.57        10.42 o                         
  -5  -2  13         79.82         81.02        11.85 o                         
  -4  -2  13         71.02         81.03        11.42 o                         
  -3  -2  13        143.19        124.59        11.22 o                         
  -2  -2  13        141.05        155.20        11.17 o                         
  -1  -2  13          2.17          0.26         8.11 o                         
   0  -2  13        605.99        629.20        16.58 o                         
   1  -2  13        117.40        110.67         9.30 o                         
   2  -2  13         25.34         18.74         8.18 o                         
   3  -2  13         54.75         46.37         5.88 o                         
   4  -2  13          0.02          9.42        10.43 o                         
   5  -2  13         14.58         24.05         8.21 o                         
   6  -2  13         40.33         33.16         8.99 o                         
   7  -2  13         49.88         69.00         9.23 o                         
   8  -2  13          2.70          6.22         8.58 o                         
  -9  -1  13          0.64         15.21        13.11 o                         
  -8  -1  13         72.37         91.46        14.99 o                         
  -7  -1  13         51.93         54.75        13.52 o                         
  -6  -1  13          3.05          0.51         5.37 o                         
  -5  -1  13        134.28        140.37        13.09 o                         
  -4  -1  13          0.06         -4.14         9.07 o                         
  -3  -1  13         11.06         10.44         8.64 o                         
  -2  -1  13        121.67        112.80        10.97 o                         
  -1  -1  13         10.94         12.39         7.97 o                         
   0  -1  13         41.10         37.49         8.15 o                         
   1  -1  13          1.17         -0.04         3.81 o                         
   2  -1  13        239.90        227.78         7.43 o                         
   3  -1  13        258.97        254.76         8.04 o                         
   4  -1  13          2.07          0.75         4.17 o                         
   5  -1  13          4.00          0.56         5.07 o                         
   6  -1  13        124.40        138.97        12.30 o                         
   7  -1  13         16.11         11.23         5.68 o                         
   8  -1  13          5.63         21.88         5.38 o                         
   9  -1  13          0.33          8.00         7.28 o                         
  -9   0  13         38.14         48.99        13.01 o                         
  -8   0  13         24.13         -0.68        12.97 o                         
  -7   0  13         60.83         50.81        12.84 o                         
  -6   0  13          0.92          3.08         6.03 o                         
  -5   0  13         83.77         81.31        11.89 o                         
  -4   0  13        405.72        420.47        16.72 o                         
  -3   0  13         10.96          6.27         8.96 o                         
  -2   0  13       1107.53       1107.58        22.20 o                         
  -1   0  13          8.26          7.39         4.08 o                         
   0   0  13          0.71          5.59         4.17 o                         
   1   0  13        136.93        133.88         6.25 o                         
   2   0  13          0.36         -1.62         4.58 o                         
   3   0  13         66.59         86.10        18.24 o                         
   4   0  13        141.94        157.66         8.08 o                         
   5   0  13         20.15         18.01         7.59 o                         
   6   0  13         88.50         83.43         6.68 o                         
   7   0  13        110.21        119.41         7.48 o                         
   8   0  13         57.06         62.18         6.20 o                         
  -9   1  13          4.53         11.77        14.52 o                         
  -8   1  13         11.37          9.03         8.49 o                         
  -7   1  13          2.33         27.84        28.13 o                         
  -6   1  13        222.88        217.67        28.63 o                         
  -5   1  13         64.53         63.92         8.95 o                         
  -4   1  13          0.19         -1.10         9.28 o                         
  -3   1  13        160.74        172.53        11.97 o                         
  -2   1  13        144.06        141.92         6.76 o                         
  -1   1  13          2.06          2.90         4.60 o                         
   0   1  13         96.93         91.39         6.09 o                         
   1   1  13         14.13         10.46         5.79 o                         
   2   1  13          0.23         -1.21         4.81 o                         
   3   1  13        104.61         97.10        17.47 o                         
   4   1  13        451.35        434.90        14.94 o                         
   5   1  13        131.06        130.46        11.78 o                         
   6   1  13          3.65         12.88         9.43 o                         
   7   1  13          8.27         -3.63         7.42 o                         
   8   1  13          1.99         25.52        10.05 o                         
  -9   2  13         15.08         35.95         9.30 o                         
  -8   2  13        214.22        192.22        17.77 o                         
  -7   2  13        378.08        392.42        37.48 o                         
  -6   2  13         42.03         45.08         7.06 o                         
  -5   2  13        352.06        334.35        11.73 o                         
  -4   2  13          6.37          4.54         8.41 o                         
  -3   2  13       1211.66       1264.55        24.03 o                         
  -2   2  13        711.15        693.32        12.77 o                         
  -1   2  13        873.67        839.84        16.43 o                         
   0   2  13       1104.76       1163.49        15.44 o                         
   1   2  13        100.27        108.34        10.80 o                         
   2   2  13         55.29         44.39         5.89 o                         
   3   2  13         72.99         81.18         6.87 o                         
   4   2  13          0.04         -4.62         7.51 o                         
   5   2  13        171.60        142.71        11.08 o                         
   6   2  13         16.75          3.41         8.20 o                         
   7   2  13         37.37         23.89         9.76 o                         
   8   2  13          4.29         19.51         9.79 o                         
  -9   3  13          3.57         -8.47         8.47 o                         
  -8   3  13         19.81         27.51         6.29 o                         
  -7   3  13         24.49         30.49        14.68 o                         
  -6   3  13         39.54         37.17         7.10 o                         
  -5   3  13          1.90          6.08         6.39 o                         
  -4   3  13        121.02        111.47         8.04 o                         
  -3   3  13         65.93         85.21        10.11 o
[truncated: 108,541 more chars]
